# Supplementary material for: Shipping and storage temperature logger datasets for extended shelf life vacuum packaged chilled beef in the Chinese supply chain
Source: Data Brief. 2019 Sep 28;27:104586. doi: 10.1016/j.dib.2019.104586 (PMC6817643; doi:10.1016/j.dib.2019.104586)
Supplement: Multimedia component 1 [file mmc1.xlsx]

## Sheet: i-ButtonData
Date	Time (hrs)	Time (days)	CONTROL-84	CONTROL_84	CONTROL-98	CONTROL-98	CONTROL-120	CONTROL-120	CONTROL-140	CONTROL-140	China-1-84	China-1-84	China-1-98	China-1-98	China-1-120	China-1-120	China-1-140	China-1-140	China-2-84	China-2-98	China-2-98	China-2-120	China-2-120	China-2-140	China-2-140	China-3-84	China-3-84	China-3-98	China-3-98	China-3-120	China-3-140	China-3-140
2016-08-16 21:04:01	6.3	0.2625	4.047	4.55	5.084	5.061	4.545	5.004	14.052	13.617	5.061	5.554	5.027	2.063	5.595	14.108	14.141	13.601	2.602	3.063	4.077	5.072	5.564	14.096	14.125	4.046	2.598	5.606	3.561	5.134	14.151	14.562
2016-08-16 21:29:01	6.72	0.28	4.047	4.55	4.582	5.061	4.545	4.501	8.035	13.116	4.559	5.053	4.525	2.063	5.093	15.109	9.126	13.601	2.602	2.561	3.575	4.568	5.564	8.574	10.617	3.543	2.094	5.104	3.057	4.631	9.135	14.06
2016-08-16 21:54:01	7.14	0.2975	3.545	4.048	4.08	4.558	4.043	4.501	8.035	8.598	4.058	4.551	4.023	2.063	5.093	8.597	8.624	8.587	2.099	2.561	3.575	4.065	5.061	8.071	9.113	3.04	2.094	4.601	3.057	4.128	9.135	9.543
2016-08-16 22:19:01	7.56	0.315	3.545	3.545	4.08	4.055	3.54	3.999	8.035	9.1	4.058	4.551	3.521	1.56	4.59	8.597	8.624	9.089	2.099	2.06	3.073	4.065	4.558	8.071	9.113	3.04	1.591	4.601	2.554	4.128	9.135	9.543
2016-08-16 22:44:01	7.98	0.3325	3.043	3.545	3.578	4.055	3.54	3.999	8.035	9.1	3.556	4.049	3.521	1.56	4.088	8.597	9.126	8.587	2.099	2.06	3.073	3.561	4.558	8.574	7.609	2.538	1.591	4.099	2.554	3.624	9.135	7.534
2016-08-16 23:09:01	8.4	0.35	3.043	3.043	3.076	3.552	3.038	3.496	8.035	8.598	3.054	3.547	3.019	1.56	4.088	8.597	8.624	7.584	1.597	1.558	2.571	3.561	4.055	8.574	5.602	2.538	1.591	3.597	2.05	3.624	8.633	6.529
2016-08-16 23:34:01	8.82	0.3675	3.043	2.54	3.076	3.552	3.038	2.994	8.035	8.598	3.054	3.547	3.019	1.057	3.586	8.597	8.122	7.082	1.597	1.558	2.571	3.057	4.055	8.574	5.602	2.538	1.591	3.597	2.05	3.121	8.131	6.026
2016-08-16 23:59:01	9.24	0.385	2.541	2.54	2.574	3.049	2.535	2.994	7.533	8.096	2.552	3.045	2.517	1.057	3.586	8.095	7.62	6.581	1.597	1.558	2.069	3.057	3.552	8.071	5.602	2.035	1.591	3.094	2.05	3.121	7.127	5.523
2016-08-17 00:24:01	9.66	0.4025	2.541	2.037	2.574	3.049	2.535	2.994	7.031	7.594	2.552	3.045	2.517	1.057	3.083	7.594	7.118	6.079	1.597	1.558	2.069	2.554	3.552	7.569	5.101	2.035	1.087	3.094	1.546	2.618	6.624	5.523
2016-08-17 00:49:01	10.08	0.42	2.541	2.037	2.574	2.546	2.535	2.491	6.529	7.091	2.05	2.543	2.015	1.057	3.083	7.093	6.616	5.577	1.094	1.056	2.069	2.554	3.049	7.569	4.599	2.035	1.087	3.094	1.546	2.618	5.62	5.523
2016-08-17 01:14:01	10.5	0.4375	2.038	2.037	2.073	2.546	2.033	2.491	6.028	6.589	2.05	2.543	2.015	1.057	2.58	7.093	6.616	5.075	1.094	1.056	1.567	2.554	3.049	7.066	4.599	1.532	1.087	2.592	1.546	2.618	5.118	5.02
2016-08-17 01:39:01	10.92	0.455	2.038	1.534	2.073	2.043	2.033	1.988	5.526	6.086	2.05	2.041	2.015	0.554	2.58	6.591	6.114	5.075	1.094	1.056	1.567	2.05	2.546	6.563	4.097	1.532	1.087	2.592	1.042	2.115	4.615	4.517
2016-08-17 02:04:01	11.34	0.4725	2.038	1.534	1.571	2.043	2.033	1.988	5.526	5.583	1.548	2.041	1.512	0.554	2.58	6.09	5.612	4.573	1.094	1.056	1.567	2.05	2.546	6.061	3.595	1.532	0.584	2.089	1.042	2.115	4.615	4.517
2016-08-17 02:29:01	11.76	0.49	1.536	1.534	1.571	2.043	1.53	1.988	5.024	5.081	1.548	2.041	1.512	0.554	2.078	5.589	5.11	4.071	0.591	0.554	1.065	2.05	2.546	6.061	3.595	1.029	0.584	2.089	1.042	2.115	4.113	4.015
2016-08-17 02:54:01	12.18	0.5075	1.536	1.031	1.571	1.539	1.53	1.485	4.522	4.578	1.548	1.539	1.512	0.554	2.078	5.589	4.608	3.569	0.591	0.554	1.065	1.546	2.043	5.558	3.093	1.029	0.584	2.089	1.042	1.611	3.61	4.015
2016-08-17 03:19:01	12.6	0.525	1.536	1.031	1.571	1.539	1.53	1.485	4.02	4.578	1.046	1.539	1.512	0.051	1.575	5.087	4.608	3.067	0.591	0.554	1.065	1.546	2.043	5.055	3.093	1.029	0.584	2.089	0.537	1.611	3.108	3.512
2016-08-17 03:44:01	13.02	0.5425	1.034	1.031	1.069	1.539	1.028	1.485	3.518	4.075	1.046	1.539	1.01	0.051	1.575	4.586	4.105	3.067	0.591	0.554	1.065	1.546	2.043	5.055	2.591	1.029	0.584	1.586	0.537	1.611	3.108	3.512
2016-08-17 04:09:01	13.44	0.56	1.034	0.528	1.069	1.539	1.028	0.983	3.518	3.572	1.046	1.037	1.01	0.051	1.575	4.586	3.603	2.565	0.088	0.052	0.563	1.546	1.539	4.552	2.591	0.526	0.08	1.586	0.537	1.611	2.605	3.008
2016-08-17 04:34:01	13.86	0.5775	1.034	0.528	1.069	1.036	1.028	0.983	3.015	3.572	1.046	1.037	1.01	0.051	1.575	4.084	3.603	2.565	0.088	0.052	0.563	1.042	1.539	4.049	2.591	0.526	0.08	1.586	0.537	1.108	2.605	3.008
2016-08-17 04:59:01	14.28	0.595	1.034	0.528	0.566	1.036	1.028	0.983	3.015	3.069	0.544	1.037	1.01	0.051	1.072	4.084	3.1	2.063	0.088	0.052	0.563	1.042	1.539	4.049	2.09	0.526	0.08	1.084	0.033	1.108	2.102	3.008
2016-08-17 05:24:01	14.7	0.6125	0.531	0.528	0.566	1.036	0.525	0.983	2.513	3.069	0.544	0.535	0.508	0.051	1.072	3.583	3.1	2.063	0.088	0.052	0.563	1.042	1.036	3.546	2.09	0.526	0.08	1.084	0.033	1.108	2.102	2.505
2016-08-17 05:49:01	15.12	0.63	0.531	0.025	0.566	1.036	0.525	0.48	2.011	2.566	0.544	0.535	0.508	-0.452	1.072	3.583	2.598	1.561	0.088	0.052	0.061	1.042	1.036	3.546	2.09	0.023	0.08	1.084	0.033	1.108	2.102	2.505
2016-08-17 06:14:01	15.54	0.6475	0.531	0.025	0.566	0.533	0.525	0.48	2.011	2.566	0.544	0.535	0.508	0.051	0.569	3.081	2.598	1.561	0.088	0.052	0.061	0.537	1.036	3.043	1.588	0.023	0.08	1.084	0.033	0.604	1.6	2.505
2016-08-17 06:39:01	15.96	0.665	0.531	0.025	0.064	0.533	0.525	0.48	2.011	2.063	0.042	0.535	0.508	0.051	0.569	3.081	2.598	1.561	0.088	-0.45	0.061	0.537	1.036	3.043	1.588	0.023	0.08	0.581	0.033	0.604	1.6	2.002
2016-08-17 07:04:01	16.38	0.6825	0.531	0.025	0.064	0.533	0.525	0.48	1.509	2.063	0.042	0.535	0.006	0.051	0.569	2.579	2.095	1.058	0.088	0.052	0.061	0.537	0.533	3.043	1.588	0.023	0.08	0.581	0.033	0.604	1.6	2.002
2016-08-17 07:29:01	16.8	0.7	0.531	0.025	0.064	0.533	0.525	0.48	1.509	2.063	0.042	0.032	0.006	0.051	0.569	2.579	2.095	1.058	-0.415	0.052	0.061	0.537	0.533	2.539	1.588	0.023	0.08	0.581	0.033	0.604	1.097	2.002
2016-08-17 07:54:01	17.22	0.7175	0.531	0.025	0.064	0.533	0.022	-0.023	1.509	1.56	0.042	0.032	0.006	-0.452	0.569	2.579	2.095	1.058	-0.415	-0.45	0.061	0.537	0.533	2.539	1.085	0.023	0.08	0.581	0.033	0.604	1.097	1.499
2016-08-17 08:19:01	17.64	0.735	0.029	-0.478	0.064	0.029	0.022	-0.023	1.006	1.56	0.042	0.032	0.006	-0.452	0.569	2.078	1.593	1.058	-0.415	-0.45	0.061	0.537	0.533	2.036	1.085	0.023	0.08	0.581	-0.471	0.604	1.097	1.499
2016-08-17 08:44:01	18.06	0.7525	0.029	-0.478	0.064	0.029	0.022	-0.023	1.006	1.56	0.042	0.032	0.006	-0.452	0.066	2.078	1.593	0.556	-0.415	-0.45	-0.441	0.033	0.533	2.036	1.085	0.023	0.08	0.581	-0.471	0.604	0.594	1.499
2016-08-17 09:09:01	18.48	0.77	0.029	-0.478	-0.438	0.029	0.022	-0.023	1.006	1.56	0.042	0.032	0.006	-0.452	0.066	2.078	1.593	0.556	-0.415	-0.45	-0.441	0.033	0.029	2.036	0.583	0.023	0.08	0.078	-0.471	0.101	0.594	1.499
2016-08-17 09:34:01	18.9	0.7875	0.029	-0.478	-0.438	0.029	0.022	-0.023	1.006	1.057	-0.46	0.032	0.006	-0.452	0.066	1.576	1.09	0.556	-0.415	-0.45	-0.441	0.033	0.029	2.036	0.583	0.023	0.08	0.078	-0.471	0.101	0.594	0.995
2016-08-17 09:59:01	19.32	0.805	0.029	-0.478	-0.438	0.029	0.022	-0.023	0.504	1.057	-0.46	-0.47	0.006	-0.452	0.066	1.576	1.09	0.556	-0.415	-0.45	-0.441	0.033	0.029	1.533	0.583	0.023	0.08	0.078	-0.471	0.101	0.594	0.995
2016-08-17 10:24:01	19.74	0.8225	0.029	-0.478	-0.438	0.029	0.022	-0.023	0.504	1.057	-0.46	-0.47	0.006	-0.452	0.066	1.576	1.09	0.054	-0.415	-0.45	-0.441	0.033	0.029	1.533	0.583	0.023	0.08	0.078	-0.471	0.101	0.091	0.995
2016-08-17 10:49:01	20.16	0.84	0.029	-0.478	-0.438	0.029	0.022	-0.526	0.504	0.553	-0.46	-0.47	-0.497	-0.452	0.066	1.576	0.587	0.054	-0.415	-0.45	-0.441	0.033	0.029	1.533	0.583	0.023	0.08	0.078	-0.471	0.101	0.091	0.995
2016-08-17 11:14:01	20.58	0.8575	0.029	-0.478	-0.438	0.029	0.022	-0.526	0.504	0.553	-0.46	-0.47	-0.497	-0.452	0.066	1.074	0.587	0.054	-0.415	-0.45	-0.441	0.033	0.029	1.029	0.081	0.023	0.08	0.078	-0.471	0.101	0.091	0.492
2016-08-17 11:39:01	21	0.875	0.029	-0.478	-0.438	0.029	0.022	-0.526	0.001	0.553	-0.46	-0.47	-0.497	-0.452	0.066	1.074	0.587	0.054	-0.415	-0.45	-0.441	0.033	0.029	1.029	0.081	0.023	0.08	0.078	-0.471	0.101	0.091	0.492
2016-08-17 12:04:01	21.42	0.8925	0.029	-0.478	-0.438	0.029	0.022	-0.526	0.001	0.553	-0.46	-0.47	-0.497	-0.452	-0.436	1.074	0.587	0.054	-0.415	-0.45	-0.441	0.033	0.029	1.029	0.081	0.023	0.08	0.078	-0.471	0.101	0.091	0.492
2016-08-17 12:29:01	21.84	0.91	0.029	-0.478	-0.438	0.029	0.022	-0.526	0.001	0.05	-0.46	-0.47	-0.497	-0.452	-0.436	1.074	0.587	0.054	0.088	-0.45	-0.441	0.033	0.029	1.029	0.081	0.023	0.08	0.078	-0.471	0.101	-0.412	0.492
2016-08-17 12:54:01	22.26	0.9275	0.029	-0.478	-0.438	0.029	0.022	-0.526	0.001	0.05	-0.46	-0.47	-0.497	0.051	-0.436	0.572	0.085	-0.449	0.088	-0.45	-0.441	0.033	0.029	0.526	0.081	0.023	0.08	0.078	-0.471	0.101	-0.412	0.492
2016-08-17 13:19:01	22.68	0.945	0.029	-0.478	-0.438	0.029	0.022	-0.526	0.001	0.05	-0.46	-0.47	-0.497	0.051	-0.436	0.572	0.085	-0.449	0.088	-0.45	-0.441	0.033	0.029	0.526	0.081	0.023	0.08	0.078	-0.471	0.101	-0.412	0.492
2016-08-17 13:44:01	23.1	0.9625	0.029	-0.478	-0.438	0.029	0.022	-0.526	0.001	0.05	-0.46	-0.47	-0.497	0.051	-0.436	0.572	0.085	-0.449	0.088	-0.45	-0.441	0.033	0.029	0.526	0.081	0.023	0.08	0.078	-0.471	0.101	-0.412	0.492
2016-08-17 14:09:01	23.52	0.98	0.029	-0.478	-0.438	0.029	0.022	-0.526	-0.501	0.05	-0.46	-0.47	0.006	0.051	-0.436	0.572	0.085	-0.449	0.088	-0.45	-0.441	0.033	0.029	0.526	0.081	0.023	0.08	0.078	-0.471	0.101	-0.412	0.492
2016-08-17 14:34:01	23.94	0.9975	0.029	-0.478	-0.438	0.029	0.022	-0.526	-0.501	0.05	-0.46	-0.47	0.006	0.051	-0.436	0.572	0.085	-0.449	0.088	0.052	-0.441	0.033	0.029	0.526	0.081	0.023	0.08	0.078	-0.471	0.101	-0.412	0.492
2016-08-17 14:59:01	24.36	1.015	0.029	-0.478	-0.438	0.029	0.022	-0.526	-0.501	-0.453	-0.46	-0.47	0.006	0.051	-0.436	0.572	-0.418	-0.449	0.088	0.052	-0.441	0.033	0.029	0.526	0.081	0.023	0.08	0.078	0.033	0.101	-0.412	0.492
2016-08-17 15:24:01	24.78	1.0325	0.029	-0.478	-0.438	0.029	0.022	-0.526	-0.501	-0.453	-0.46	-0.47	0.006	0.051	-0.436	0.572	-0.418	-0.449	0.088	0.052	-0.441	0.033	0.029	0.022	-0.421	0.023	0.584	0.078	0.033	0.101	-0.412	0.492
2016-08-17 15:49:01	25.2	1.05	0.029	0.025	-0.438	0.029	0.022	-0.526	-0.501	-0.453	-0.46	-0.47	0.006	0.051	-0.436	0.071	-0.418	-0.449	0.088	0.052	-0.441	0.033	0.029	0.022	-0.421	0.023	0.584	0.078	0.033	0.101	-0.412	-0.012
2016-08-17 16:14:01	25.62	1.0675	0.029	-0.478	-0.438	0.029	0.022	-0.526	-0.501	-0.453	-0.46	-0.47	0.006	0.051	0.066	0.071	-0.418	-0.449	0.088	0.052	-0.441	0.033	0.029	0.022	-0.421	0.023	0.584	0.078	0.033	0.101	-0.412	-0.012
2016-08-17 16:39:01	26.04	1.085	0.029	0.025	-0.438	0.029	0.525	-0.023	-0.501	-0.453	-0.46	-0.47	0.006	0.051	0.066	0.071	-0.418	-0.449	0.088	0.052	0.061	0.033	0.029	0.022	-0.421	0.023	0.584	0.078	0.033	0.604	-0.412	-0.012
2016-08-17 17:04:01	26.46	1.1025	0.029	0.025	-0.438	0.029	0.525	-0.023	-0.501	-0.453	-0.46	-0.47	0.006	0.554	0.066	0.071	-0.418	-0.449	0.088	0.554	0.061	0.033	0.029	0.022	-0.421	0.023	0.584	0.078	0.033	0.604	-0.412	-0.012
2016-08-17 17:29:01	26.88	1.12	0.029	0.025	-0.438	0.029	0.525	-0.023	-0.501	-0.453	0.042	-0.47	0.006	0.554	0.066	0.071	-0.418	-0.449	0.088	0.554	0.061	0.033	0.029	0.022	-0.421	0.526	0.584	0.078	0.033	0.604	-0.412	-0.012
2016-08-17 17:54:01	27.3	1.1375	0.029	0.025	0.064	0.029	0.525	-0.023	-0.501	-0.453	0.042	0.032	0.006	0.554	0.066	0.071	-0.418	-0.449	0.591	0.554	0.061	0.033	0.029	0.022	-0.421	0.526	0.584	0.078	0.033	0.604	-0.412	-0.012
2016-08-17 18:19:01	27.72	1.155	0.029	0.025	0.064	0.029	0.525	-0.023	-0.501	-0.453	0.042	0.032	0.006	2.566	0.066	0.071	-0.418	-0.449	0.591	0.554	0.061	0.033	0.029	0.022	-0.421	1.029	1.087	0.078	0.537	0.604	-0.412	-0.012
2016-08-17 18:44:01	28.14	1.1725	0.531	0.025	0.064	0.029	1.028	-0.023	-0.501	-0.453	0.042	0.032	0.508	1.56	0.066	0.071	-0.418	-0.449	1.094	0.554	0.061	0.537	0.029	0.022	-0.421	1.029	1.087	0.581	1.042	0.604	-0.412	-0.012
2016-08-17 19:09:01	28.56	1.19	0.531	0.025	0.064	0.533	1.028	-0.023	-0.501	-0.453	0.042	0.032	0.508	1.057	0.066	0.071	-0.418	-0.449	0.591	0.554	0.061	0.537	0.029	0.022	0.081	1.029	1.087	0.581	1.042	0.604	-0.412	-0.012
2016-08-17 19:34:01	28.98	1.2075	0.531	0.528	0.064	0.533	1.028	-0.023	-0.501	-0.453	0.042	0.032	0.508	1.057	0.066	0.071	-0.418	-0.449	0.591	0.554	0.061	0.537	0.029	0.022	0.081	1.029	1.087	0.581	1.042	1.108	-0.412	-0.012
2016-08-17 19:59:01	29.4	1.225	0.531	0.528	0.064	0.533	1.028	0.48	-0.501	-0.453	0.042	0.032	0.508	0.554	0.569	0.071	-0.418	-0.449	0.591	0.554	0.061	0.537	0.533	0.022	0.081	1.029	1.087	0.581	1.042	1.108	-0.412	-0.012
2016-08-17 20:24:01	29.82	1.2425	0.531	0.528	0.064	0.533	1.028	0.48	-0.501	-0.453	0.544	0.032	0.508	0.554	0.569	0.071	-0.418	-0.449	0.591	0.554	0.061	0.537	0.533	0.022	0.081	1.029	1.087	0.581	1.042	1.108	-0.412	-0.012
2016-08-17 20:49:01	30.24	1.26	0.531	0.528	0.566	0.533	1.028	0.48	-0.501	-0.453	0.544	0.535	1.01	1.057	0.569	0.071	-0.418	-0.449	0.591	0.554	0.061	0.537	0.533	0.022	0.081	1.029	1.087	0.581	1.042	1.108	-0.412	-0.012
2016-08-17 21:14:01	30.66	1.2775	0.531	0.528	0.566	0.533	1.028	0.48	-0.501	-0.453	0.544	0.535	1.01	1.057	0.569	0.071	-0.418	-0.449	0.591	0.554	0.061	0.537	0.533	0.022	0.081	1.029	1.087	1.084	1.042	1.108	-0.412	-0.012
2016-08-17 21:39:01	31.08	1.295	0.531	0.528	0.566	0.533	1.028	0.48	-0.501	-0.453	0.544	0.535	1.01	1.057	0.569	0.071	-0.418	0.054	0.591	0.554	0.563	1.042	0.533	0.022	0.081	1.029	1.087	1.084	1.042	1.108	-0.412	0.492
2016-08-17 22:04:01	31.5	1.3125	0.531	0.528	0.566	1.036	1.028	0.48	-0.501	-0.453	0.544	0.535	1.01	1.057	0.569	0.071	-0.418	0.054	0.591	0.554	0.563	1.042	0.533	0.022	0.081	1.029	1.087	1.084	1.042	1.108	-0.412	0.492
2016-08-17 22:29:01	31.92	1.33	0.531	0.528	0.566	1.036	1.028	0.48	0.001	-0.453	0.544	0.535	1.01	1.057	0.569	0.071	-0.418	0.054	0.591	0.554	0.563	1.042	0.533	0.022	0.081	1.029	1.087	1.084	1.042	1.108	0.091	0.492
2016-08-17 22:54:01	32.34	1.3475	0.531	0.528	0.566	1.036	1.028	0.48	0.001	0.05	0.544	0.535	1.01	1.057	0.569	0.071	0.085	0.054	0.591	0.554	0.563	1.042	0.533	0.022	0.081	1.029	1.087	1.084	1.042	1.108	0.091	0.492
2016-08-17 23:19:01	32.76	1.365	0.531	0.528	0.566	1.036	1.028	0.48	0.001	0.05	0.544	0.535	1.01	1.057	0.569	0.071	0.085	0.054	0.591	0.554	0.563	1.042	0.533	0.022	0.583	1.029	1.087	1.084	1.042	1.108	0.091	0.492
2016-08-17 23:44:01	33.18	1.3825	0.531	0.528	0.566	1.036	1.028	0.48	0.001	0.05	0.544	0.535	1.01	1.057	0.569	0.572	0.085	0.054	0.591	0.554	0.563	1.042	0.533	0.022	0.583	1.029	1.087	1.084	1.042	1.108	0.091	0.492
2016-08-18 00:09:01	33.6	1.4	0.531	0.528	0.566	1.036	1.028	0.48	0.001	0.05	0.544	0.535	1.01	1.057	0.569	0.572	0.085	0.054	0.591	0.554	0.563	1.042	0.533	0.022	0.583	1.029	1.087	1.084	1.042	1.108	0.091	0.995
2016-08-18 00:34:01	34.02	1.4175	0.531	0.528	0.566	1.036	1.028	0.48	0.001	0.05	0.544	0.535	1.01	1.057	0.569	0.572	0.587	0.054	0.591	0.554	0.563	1.042	0.533	0.022	0.583	1.029	1.087	1.084	1.042	1.108	0.091	0.995
2016-08-18 00:59:01	34.44	1.435	0.531	0.528	0.566	1.036	1.028	0.48	0.001	0.05	0.544	0.535	1.01	1.057	0.569	0.572	0.587	0.054	0.591	0.554	0.563	1.042	0.533	0.526	0.583	1.029	1.087	1.084	1.042	1.108	0.594	0.995
2016-08-18 01:24:01	34.86	1.4525	0.531	0.528	0.566	1.036	1.028	0.48	0.504	0.553	0.544	0.535	1.01	1.057	0.569	1.074	0.587	0.556	0.591	0.554	0.563	1.042	0.533	0.526	0.583	1.029	1.591	1.084	1.042	1.108	0.594	0.995
2016-08-18 01:49:01	35.28	1.47	0.531	1.031	0.566	1.036	1.028	0.48	0.504	0.553	0.544	0.535	1.01	1.057	0.569	1.074	0.587	0.556	1.094	1.056	0.563	1.042	0.533	0.526	0.583	1.029	1.591	1.084	1.042	1.108	0.594	0.995
2016-08-18 02:14:01	35.7	1.4875	0.531	1.031	0.566	1.036	1.028	0.48	0.504	0.553	0.544	0.535	1.01	1.057	0.569	1.074	0.587	0.556	1.094	1.056	0.563	1.042	1.036	0.526	0.583	1.029	1.591	1.084	1.042	1.108	0.594	0.995
2016-08-18 02:39:01	36.12	1.505	0.531	1.031	0.566	1.036	1.028	0.48	0.504	0.553	0.544	0.535	1.01	1.057	0.569	1.074	0.587	0.556	1.094	1.056	0.563	1.042	0.533	0.526	0.583	1.029	1.591	1.084	1.042	1.108	0.594	0.995
2016-08-18 03:04:01	36.54	1.5225	0.531	1.031	0.566	1.036	1.028	0.48	0.504	0.553	0.544	0.535	1.01	1.057	0.569	1.074	0.587	0.556	1.094	1.056	0.563	1.042	1.036	0.526	0.583	1.029	1.087	1.084	1.042	1.108	0.594	0.995
2016-08-18 03:29:01	36.96	1.54	0.531	1.031	0.566	1.036	1.028	0.48	0.504	0.553	0.544	0.535	1.01	1.057	0.569	1.074	0.587	0.556	1.094	1.056	0.563	1.042	1.036	0.526	0.583	1.029	1.591	1.084	1.042	1.108	0.594	0.995
2016-08-18 03:54:01	37.38	1.5575	0.531	1.031	0.566	1.036	1.028	0.48	0.504	0.553	0.544	0.535	1.01	1.057	0.569	1.074	0.587	0.556	1.094	1.056	0.563	1.042	1.036	0.526	0.583	1.029	1.087	1.084	1.042	1.108	0.594	0.995
2016-08-18 04:19:01	37.8	1.575	0.531	1.031	0.566	1.036	1.028	0.48	0.504	0.553	0.544	0.535	1.01	1.057	0.569	1.074	0.587	0.556	1.094	1.056	0.563	1.042	1.036	1.029	0.583	1.029	1.087	1.084	1.042	1.108	0.594	0.995
2016-08-18 04:44:01	38.22	1.5925	0.531	0.528	0.566	1.036	1.028	0.48	0.504	0.553	0.544	0.535	1.01	1.057	0.569	1.074	0.587	0.556	1.094	1.056	0.563	1.042	1.036	1.029	0.583	1.029	1.087	1.084	1.042	1.108	0.594	0.995
2016-08-18 05:09:01	38.64	1.61	0.531	1.031	0.566	1.036	1.028	0.48	0.504	0.553	0.544	0.535	1.01	1.057	0.569	1.074	0.587	0.556	1.094	1.056	0.563	1.042	1.036	1.029	0.583	1.029	1.087	1.084	1.042	1.108	0.594	0.995
2016-08-18 05:34:01	39.06	1.6275	0.531	0.528	0.566	1.036	1.028	0.48	0.504	0.553	0.544	0.535	1.01	1.057	0.569	1.074	0.587	0.556	1.094	1.056	0.563	1.042	1.036	1.029	0.583	1.029	1.087	1.084	1.042	1.108	1.097	0.995
2016-08-18 05:59:01	39.48	1.645	0.531	0.528	0.566	1.036	1.028	0.48	0.504	0.553	0.544	0.535	1.01	1.057	0.569	1.074	0.587	0.556	1.094	1.056	0.563	1.042	1.036	1.029	0.583	1.029	1.087	1.084	1.042	1.108	0.594	0.995
2016-08-18 06:24:01	39.9	1.6625	0.531	0.528	0.566	1.036	1.028	0.48	0.504	0.553	0.544	0.535	1.01	1.057	0.569	1.074	0.587	0.556	1.094	1.056	0.563	1.042	1.036	1.029	0.583	1.029	1.087	1.084	1.042	1.108	1.097	0.995
2016-08-18 06:49:01	40.32	1.68	1.034	1.031	0.566	1.036	1.028	0.48	1.006	0.553	0.544	0.535	1.01	2.566	0.569	1.074	0.587	1.058	2.602	1.056	0.563	1.042	1.036	1.029	0.583	1.029	1.087	1.084	1.042	1.108	1.097	0.995
2016-08-18 07:14:01	40.74	1.6975	1.034	0.528	0.566	1.036	1.028	0.983	1.006	0.553	0.544	1.037	1.01	1.56	0.569	1.074	0.587	1.058	1.094	1.056	0.563	1.042	1.036	1.029	0.583	1.532	1.591	1.084	1.042	1.108	1.097	0.995
2016-08-18 07:39:01	41.16	1.715	1.034	1.031	0.566	1.036	1.028	0.983	1.006	0.553	1.046	1.037	1.01	1.56	0.569	1.074	0.587	1.058	1.094	1.056	1.065	1.546	1.036	1.029	0.583	1.532	1.591	1.084	1.042	1.611	1.097	0.995
2016-08-18 08:04:01	41.58	1.7325	1.034	1.031	1.069	1.036	1.028	0.983	1.006	0.553	1.046	1.037	1.01	1.56	0.569	1.074	0.587	1.058	1.094	1.056	1.065	1.546	1.036	1.029	0.583	1.532	1.591	1.084	1.042	1.611	1.097	0.995
2016-08-18 08:29:01	42	1.75	1.034	1.031	1.069	1.036	1.028	0.983	1.006	0.553	1.046	1.037	1.512	1.56	1.072	1.074	0.587	1.058	1.094	1.056	1.065	1.546	1.036	1.029	0.583	1.532	1.591	1.084	1.042	1.611	1.097	0.995
2016-08-18 08:54:01	42.42	1.7675	1.034	1.031	1.069	1.539	1.028	0.983	1.006	0.553	1.046	1.037	1.512	2.063	1.072	1.074	0.587	1.058	1.094	1.056	1.065	1.546	1.036	1.029	0.583	1.532	1.591	1.586	1.042	1.611	1.097	0.995
2016-08-18 09:19:01	42.84	1.785	1.034	1.031	1.069	1.539	1.028	1.485	1.006	0.553	1.046	1.037	1.512	2.063	1.072	1.074	0.587	1.058	1.094	1.056	1.065	1.546	1.036	1.029	0.583	1.532	1.591	1.586	1.042	1.611	1.097	0.995
2016-08-18 09:44:01	43.26	1.8025	1.034	1.031	1.069	1.539	1.028	1.485	1.006	0.553	1.046	1.037	1.512	2.063	1.072	1.074	0.587	1.058	1.094	1.558	1.065	1.546	1.036	1.029	0.583	1.532	1.591	1.586	1.042	1.611	1.097	0.995
2016-08-18 10:09:01	43.68	1.82	1.034	1.031	1.069	1.539	1.028	1.485	1.006	0.553	1.046	1.037	1.512	1.56	1.072	1.074	0.587	1.058	1.094	1.558	1.065	1.546	1.539	1.029	0.583	1.532	1.591	1.586	1.042	1.611	1.097	0.995
2016-08-18 10:34:01	44.1	1.8375	1.034	1.031	1.069	1.539	1.53	1.485	1.006	0.553	1.548	1.539	1.512	1.56	1.072	1.074	0.587	1.058	1.094	1.558	1.065	1.546	1.539	1.029	0.583	1.532	1.591	1.586	1.042	2.115	1.097	0.995
2016-08-18 10:59:01	44.52	1.855	1.034	1.031	1.069	1.539	1.53	1.485	1.006	0.553	1.548	1.539	1.512	1.56	1.072	1.074	0.587	1.058	1.094	1.558	1.065	1.546	1.539	1.029	0.583	1.532	1.591	2.089	1.042	2.115	1.097	0.995
2016-08-18 11:24:01	44.94	1.8725	1.034	1.534	1.571	1.539	1.53	1.485	1.006	0.553	1.548	1.539	1.512	1.56	1.072	1.074	0.587	1.058	1.094	1.558	1.065	1.546	1.539	1.029	0.583	1.532	1.591	2.089	1.042	2.115	1.097	0.995
2016-08-18 11:49:01	45.36	1.89	1.034	1.534	1.571	1.539	2.033	1.485	1.006	0.553	1.548	1.539	1.512	1.56	1.072	1.074	0.587	1.058	1.597	1.558	1.065	1.546	1.539	1.029	0.583	1.532	2.094	2.089	1.042	2.115	1.097	0.995
2016-08-18 12:14:01	45.78	1.9075	1.034	1.534	1.571	1.539	2.033	1.485	1.006	0.553	1.548	1.539	1.512	1.56	1.072	1.074	0.587	1.058	1.597	1.558	1.065	1.546	1.539	1.029	0.583	1.532	2.094	2.089	1.042	2.115	1.097	0.995
2016-08-18 12:39:01	46.2	1.925	1.034	1.534	1.571	1.539	2.033	1.988	1.006	0.553	1.548	1.539	1.512	1.56	1.072	1.074	1.09	1.058	1.597	1.558	1.065	1.546	1.539	1.029	0.583	1.532	2.094	2.089	1.042	2.115	1.097	0.995
2016-08-18 13:04:01	46.62	1.9425	1.536	1.534	1.571	2.043	2.033	1.988	1.006	0.553	1.548	1.539	1.512	1.56	1.072	1.074	1.09	1.058	1.597	1.558	1.065	1.546	1.539	1.029	1.085	1.532	2.094	2.089	1.042	2.115	1.097	2.505
2016-08-18 13:29:01	47.04	1.96	1.536	1.534	2.073	2.043	2.535	1.988	1.006	0.553	1.548	1.539	1.512	1.56	1.072	1.074	1.09	1.058	1.597	1.558	1.065	1.546	1.539	1.029	1.085	1.532	2.094	2.089	1.042	2.115	1.097	2.002
2016-08-18 13:54:01	47.46	1.9775	1.536	1.534	2.073	2.043	2.535	2.491	1.006	0.553	1.548	1.539	1.512	1.56	1.072	1.074	1.09	1.058	1.597	1.558	1.065	1.546	1.539	1.029	1.085	1.532	2.094	2.089	1.042	2.115	1.097	1.499
2016-08-18 14:19:01	47.88	1.995	1.536	1.534	2.574	2.546	2.535	2.491	1.006	1.057	1.548	1.539	1.512	1.56	1.072	1.576	1.09	1.058	1.597	1.558	1.065	1.546	1.539	1.029	1.085	1.532	2.094	2.089	1.042	2.115	1.097	2.002
2016-08-18 14:44:01	48.3	2.0125	1.536	2.037	2.574	2.546	2.535	2.994	1.006	1.057	1.548	1.539	1.512	1.56	1.072	1.576	1.09	1.058	1.597	1.558	1.065	1.546	1.539	1.029	1.588	1.532	2.094	2.089	1.546	2.115	1.097	1.499
2016-08-18 15:09:01	48.72	2.03	1.536	2.037	2.574	2.546	2.535	2.994	1.006	1.057	1.548	1.539	1.512	1.56	1.072	1.576	1.09	1.058	1.597	1.558	1.065	1.546	1.539	1.029	1.588	1.532	2.094	2.089	1.546	2.115	1.097	1.499
2016-08-18 15:34:01	49.14	2.0475	1.536	2.037	2.574	3.049	2.535	2.994	1.006	1.057	1.548	1.539	1.512	1.56	1.072	1.576	1.09	1.561	1.597	1.558	1.065	1.546	1.539	1.533	1.588	1.532	2.094	2.089	1.546	2.115	1.097	1.499
2016-08-18 15:59:01	49.56	2.065	1.536	2.037	2.574	3.049	2.535	2.994	1.509	1.057	1.548	1.539	1.512	1.56	1.072	1.576	1.09	1.561	1.597	1.558	1.065	1.546	1.539	1.533	1.588	2.035	2.094	2.089	1.546	2.115	1.097	1.499
2016-08-18 16:24:01	49.98	2.0825	1.536	2.037	2.574	3.049	3.038	3.496	1.509	1.057	1.548	1.539	1.512	1.56	1.072	1.576	1.09	1.561	1.597	1.558	1.065	1.546	1.539	1.533	1.588	2.035	2.094	2.089	1.546	2.115	1.097	1.499
2016-08-18 16:49:01	50.4	2.1	2.038	2.037	2.574	3.049	3.038	3.496	1.509	1.057	1.548	1.539	1.512	1.56	1.072	1.576	1.09	1.561	1.597	1.558	1.065	1.546	1.539	1.533	1.085	2.035	2.094	2.089	1.546	2.115	1.097	1.499
2016-08-18 17:14:01	50.82	2.1175	2.038	2.037	2.574	3.049	3.038	3.496	1.509	1.057	1.548	1.539	1.512	1.56	1.072	1.576	1.09	1.561	1.597	1.558	1.065	1.546	1.539	1.533	1.085	2.035	2.094	2.089	1.546	2.115	1.097	2.002
2016-08-18 17:39:01	51.24	2.135	2.038	2.037	2.574	3.049	3.038	2.994	1.509	1.057	1.548	1.539	1.512	1.56	1.072	1.576	1.09	1.561	1.597	1.558	1.065	1.546	1.539	1.533	1.588	2.035	2.094	2.089	1.546	2.115	1.097	2.002
2016-08-18 18:04:01	51.66	2.1525	2.038	2.037	2.574	3.049	3.038	2.994	1.509	1.057	1.548	1.539	1.512	1.56	1.072	1.576	1.09	1.561	1.597	1.558	1.065	1.546	1.539	1.533	1.588	2.035	2.094	2.089	1.546	2.115	1.097	2.002
2016-08-18 18:29:01	52.08	2.17	2.038	2.54	2.574	3.049	3.038	2.994	1.509	1.56	1.548	1.539	1.512	1.56	1.072	1.576	1.09	1.561	1.597	1.558	1.065	1.546	1.539	1.533	1.588	2.035	2.094	2.089	1.546	2.115	1.097	2.002
2016-08-18 18:54:01	52.5	2.1875	2.038	2.54	2.574	3.049	3.038	2.994	1.509	1.56	1.548	1.539	1.512	1.56	1.072	1.576	1.09	1.561	1.597	1.558	1.065	1.546	1.539	1.533	1.588	2.035	2.094	2.089	1.546	2.115	1.097	2.002
2016-08-18 19:19:01	52.92	2.205	2.038	2.54	2.574	3.049	3.038	2.994	1.509	2.063	1.548	1.539	1.512	1.56	1.072	1.576	1.09	1.561	1.597	1.558	1.065	1.546	1.539	1.533	1.588	2.035	2.094	2.089	1.546	2.115	1.097	2.002
2016-08-18 19:44:01	53.34	2.2225	2.038	2.54	2.574	2.546	3.038	2.994	2.011	2.063	1.548	1.539	1.512	1.56	1.072	1.576	1.09	1.561	1.597	1.558	1.065	1.546	1.539	1.533	1.588	2.035	2.094	2.089	1.546	2.115	1.6	2.002
2016-08-18 20:09:01	53.76	2.24	2.038	2.54	2.574	2.546	3.038	2.994	2.011	2.566	1.548	1.539	1.512	1.56	1.072	1.576	1.09	1.561	1.597	1.558	1.065	1.546	1.539	1.533	1.588	2.035	2.094	2.089	1.546	2.115	1.097	2.002
2016-08-18 20:34:01	54.18	2.2575	2.038	2.54	2.574	2.546	3.038	2.994	2.011	2.566	1.548	1.539	1.512	1.56	1.072	1.576	1.09	1.561	1.597	1.558	1.065	1.546	1.539	1.533	1.588	2.035	2.094	2.089	1.546	2.115	1.6	2.002
2016-08-18 20:59:01	54.6	2.275	2.038	2.54	2.574	2.546	3.038	2.994	2.011	2.566	1.548	1.539	1.512	1.56	1.072	1.576	1.09	1.561	1.597	1.558	1.065	1.546	1.539	1.533	1.588	2.035	2.094	2.089	1.546	2.115	1.6	2.002
2016-08-18 21:24:01	55.02	2.2925	2.038	2.54	2.574	2.546	3.038	2.994	2.513	3.069	1.548	1.539	1.512	1.56	1.072	2.078	1.09	1.561	1.597	1.558	1.065	1.546	1.539	1.533	1.588	2.035	2.094	2.089	1.546	2.115	1.6	2.002
2016-08-18 21:49:01	55.44	2.31	2.038	2.54	2.574	2.546	3.038	2.994	2.513	3.069	1.548	1.539	1.512	1.56	1.072	2.078	1.09	1.561	1.597	1.558	1.065	1.546	1.539	1.533	1.588	2.035	2.094	2.089	1.546	2.115	1.6	2.002
2016-08-18 22:14:01	55.86	2.3275	2.038	2.54	2.574	2.546	3.038	2.994	2.513	3.069	1.548	1.539	1.512	1.56	1.072	2.078	1.09	1.561	1.597	1.558	1.065	1.546	1.539	1.533	1.588	2.035	2.094	2.089	1.546	2.115	1.6	2.002
2016-08-18 22:39:01	56.28	2.345	2.038	2.54	2.574	2.546	3.038	2.994	2.513	3.069	1.548	1.539	1.512	1.56	1.072	2.078	1.09	1.561	1.597	1.558	1.065	1.546	1.539	1.533	1.588	2.035	2.094	2.089	1.546	2.115	1.6	2.002
2016-08-18 23:04:01	56.7	2.3625	2.038	2.54	2.574	2.546	3.038	2.994	2.513	3.069	1.548	1.539	1.512	1.56	1.072	2.078	1.09	1.561	1.597	1.558	1.065	1.546	1.539	1.533	1.588	2.035	2.094	2.089	1.546	2.115	1.6	2.002
2016-08-18 23:29:01	57.12	2.38	2.541	2.54	2.574	2.546	3.038	2.994	2.513	3.069	1.548	1.539	1.512	1.56	1.072	2.078	1.09	1.561	1.597	1.558	1.065	1.546	1.539	1.533	1.588	2.035	2.094	2.089	1.546	2.115	1.6	2.002
2016-08-18 23:54:01	57.54	2.3975	2.541	2.54	2.574	2.546	3.038	2.994	2.011	3.069	1.548	1.539	1.512	1.56	1.072	2.078	1.09	1.561	1.597	1.558	1.065	1.546	1.539	1.533	1.588	2.035	2.094	2.089	1.546	2.115	1.6	2.002
2016-08-19 00:19:01	57.96	2.415	2.541	2.54	2.574	2.546	3.038	2.994	2.011	3.069	1.548	1.539	1.512	1.56	1.072	2.078	1.593	1.561	1.597	1.558	1.065	1.546	1.539	1.533	1.588	2.035	2.094	2.089	1.546	2.115	1.6	2.002
2016-08-19 00:44:01	58.38	2.4325	2.541	2.54	2.574	2.546	3.038	2.994	2.011	3.069	1.548	1.539	1.512	1.56	1.072	2.078	1.09	1.561	1.597	1.558	1.065	1.546	1.539	1.533	1.588	2.035	2.094	2.089	1.546	2.115	1.6	2.002
2016-08-19 01:09:01	58.8	2.45	2.541	2.54	2.574	2.546	3.038	2.491	2.011	3.069	1.548	1.539	1.512	1.56	1.072	2.078	1.593	1.561	1.597	1.558	1.065	1.546	1.539	1.533	1.588	2.035	2.094	2.089	1.546	2.115	1.6	2.002
2016-08-19 01:34:01	59.22	2.4675	2.541	2.54	2.574	2.546	3.038	2.491	2.011	3.069	1.548	1.539	1.512	1.56	1.072	2.078	1.593	1.561	1.597	1.558	1.065	1.546	1.539	1.533	1.588	2.035	2.094	2.089	1.546	2.115	1.6	2.002
2016-08-19 01:59:01	59.64	2.485	2.541	2.54	2.073	2.546	3.038	2.491	2.011	3.069	1.548	1.539	1.512	1.56	1.072	2.078	1.593	1.561	1.597	1.558	1.065	1.546	1.539	1.533	1.588	2.035	2.094	2.089	1.546	2.115	1.6	2.002
2016-08-19 02:24:01	60.06	2.5025	2.541	2.54	2.073	2.546	3.038	2.491	2.011	3.069	1.548	1.539	1.512	1.56	1.072	2.078	1.593	1.561	1.597	1.558	1.065	1.546	1.539	1.533	1.588	2.035	2.094	2.089	1.546	2.115	1.6	2.002
2016-08-19 02:49:01	60.48	2.52	2.541	2.54	2.073	2.043	3.038	2.491	2.011	3.069	1.548	1.539	1.512	1.56	1.072	2.078	1.593	1.561	1.597	1.558	1.065	1.546	1.539	1.533	1.588	2.035	2.094	2.089	1.546	2.115	1.6	2.002
2016-08-19 03:14:01	60.9	2.5375	2.541	2.54	2.073	2.043	3.038	2.491	2.011	3.069	1.548	1.539	1.512	1.56	1.072	2.078	1.593	1.561	1.597	1.558	1.065	1.546	1.539	1.533	1.588	2.035	2.094	2.089	1.546	2.115	1.6	2.002
2016-08-19 03:39:01	61.32	2.555	2.038	2.54	2.073	2.043	3.038	2.491	2.011	3.069	1.548	1.539	1.512	1.56	1.072	2.078	1.593	1.561	1.597	1.558	1.065	1.546	1.539	1.533	1.588	2.035	2.094	2.089	1.546	2.115	1.6	2.002
2016-08-19 04:04:01	61.74	2.5725	2.038	2.54	2.073	2.043	3.038	1.988	2.011	3.069	1.548	1.539	1.512	1.56	1.072	2.078	1.593	1.561	1.597	1.558	1.065	1.546	1.539	1.533	1.588	2.035	2.094	2.089	1.546	2.115	1.6	2.002
2016-08-19 04:29:01	62.16	2.59	2.038	2.54	2.073	2.043	3.038	1.988	2.011	3.069	1.548	1.539	1.512	1.56	1.072	2.078	1.593	1.561	1.597	1.558	1.065	1.546	1.539	1.533	1.588	2.035	2.094	2.089	1.546	2.115	1.6	2.002
2016-08-19 04:54:01	62.58	2.6075	2.038	2.54	2.073	2.043	3.038	1.988	2.011	3.069	1.548	1.539	1.512	1.56	1.072	2.078	1.593	1.561	1.597	1.558	1.065	1.546	1.539	1.533	1.588	2.035	2.094	2.089	1.546	2.115	1.6	2.002
2016-08-19 05:19:01	63	2.625	2.038	2.037	2.073	2.043	3.038	1.988	2.011	3.069	1.548	1.539	1.512	1.56	1.072	2.078	1.593	1.561	1.597	1.558	1.065	1.546	1.539	1.533	1.588	1.532	1.591	2.089	1.546	2.115	1.6	2.002
2016-08-19 05:44:01	63.42	2.6425	2.038	2.037	2.073	1.539	2.535	1.988	2.011	3.069	1.548	1.539	1.512	1.56	1.072	2.078	1.593	1.561	1.597	1.558	1.065	1.546	1.539	1.533	1.588	1.532	1.591	2.089	1.546	2.115	1.6	2.002
2016-08-19 06:09:01	63.84	2.66	2.038	2.037	2.073	1.539	2.535	1.988	2.011	3.069	1.548	1.539	1.512	1.56	1.072	2.078	1.593	1.561	1.597	1.558	1.065	1.546	1.539	1.533	1.588	1.532	1.591	2.089	1.546	2.115	1.6	2.002
2016-08-19 06:34:01	64.26	2.6775	2.038	2.037	2.073	1.539	2.535	1.988	2.011	3.069	1.548	1.539	1.512	1.56	1.072	2.078	1.593	1.561	1.597	1.558	1.065	1.546	1.539	1.533	1.588	1.532	1.591	2.089	1.546	2.115	1.6	2.002
2016-08-19 06:59:01	64.68	2.695	2.038	2.037	2.073	1.539	2.535	1.988	2.011	3.069	1.548	1.539	1.512	1.56	1.072	2.078	1.593	1.561	1.597	1.558	1.065	1.546	1.539	1.533	1.588	1.532	1.591	2.089	1.546	2.115	1.6	2.002
2016-08-19 07:24:01	65.1	2.7125	2.038	2.037	2.073	1.539	2.535	1.988	2.011	2.566	1.548	1.539	1.512	1.56	1.072	2.078	1.593	1.561	1.597	1.558	1.065	1.546	1.539	1.533	1.588	1.532	1.591	1.586	1.546	2.115	1.6	2.002
2016-08-19 07:49:01	65.52	2.73	2.038	2.037	2.073	1.539	2.535	1.988	2.011	2.566	1.548	1.539	1.512	1.56	1.072	2.078	1.593	1.561	1.597	1.558	1.065	1.546	1.539	1.533	1.588	1.532	1.591	2.089	1.546	2.115	1.6	2.002
2016-08-19 08:14:01	65.94	2.7475	2.038	2.037	2.073	1.539	2.535	1.988	1.509	2.566	1.548	1.539	1.512	1.56	1.072	2.078	1.593	1.561	1.597	1.558	1.065	1.546	1.539	1.533	1.588	1.532	1.591	1.586	1.546	2.115	1.6	2.002
2016-08-19 08:39:01	66.36	2.765	2.038	2.037	2.073	1.539	2.535	1.988	1.509	2.566	1.548	1.539	1.512	1.56	1.072	2.078	1.593	1.561	1.597	1.558	1.065	1.546	1.539	1.533	1.588	1.532	1.591	1.586	1.546	2.115	1.6	2.002
2016-08-19 09:04:01	66.78	2.7825	2.038	2.037	2.073	1.539	2.535	1.988	1.509	2.566	1.548	1.539	1.512	1.56	1.072	2.078	1.593	1.561	1.597	1.558	1.065	1.546	1.539	1.533	1.588	1.532	1.591	1.586	1.546	2.115	1.6	2.002
2016-08-19 09:29:01	67.2	2.8	2.038	2.037	2.073	1.539	3.038	1.988	1.509	2.566	1.548	1.539	1.512	1.56	1.072	2.078	1.593	1.561	1.597	1.558	1.065	1.546	1.539	1.533	1.588	1.532	1.591	1.586	1.546	2.115	1.6	2.002
2016-08-19 09:54:01	67.62	2.8175	2.038	2.037	2.073	1.539	3.038	1.988	1.509	2.566	1.548	1.539	1.512	1.56	1.072	2.078	1.593	1.561	1.597	1.558	1.065	1.546	1.539	1.533	1.085	1.532	1.591	1.586	1.546	2.115	1.6	2.002
2016-08-19 10:19:01	68.04	2.835	2.038	2.037	2.073	1.539	3.038	1.988	1.509	2.566	1.548	1.539	1.512	1.56	1.072	2.078	1.593	1.561	1.597	1.558	1.065	1.546	1.539	1.533	1.085	1.532	1.591	1.586	1.546	2.115	1.6	2.002
2016-08-19 10:44:01	68.46	2.8525	2.038	2.037	2.073	2.043	3.038	1.988	1.509	2.566	1.548	1.539	1.512	1.56	1.072	1.576	1.593	1.561	1.597	1.558	1.065	1.546	1.539	1.533	1.085	1.532	1.591	1.586	1.546	2.115	1.6	2.002
2016-08-19 11:09:01	68.88	2.87	2.038	2.037	2.073	2.043	3.038	1.988	1.509	2.063	1.548	1.539	1.512	1.56	1.072	1.576	1.593	1.561	1.597	1.558	1.065	1.546	1.539	1.533	1.085	1.532	1.591	1.586	1.546	2.115	1.6	2.002
2016-08-19 11:34:01	69.3	2.8875	2.038	2.037	2.073	2.043	3.038	1.988	1.006	2.063	1.548	1.539	1.512	1.56	1.072	2.078	1.593	1.561	1.597	1.558	1.065	1.546	1.539	1.533	1.085	1.532	1.591	1.586	1.546	2.115	1.6	2.002
2016-08-19 11:59:01	69.72	2.905	2.038	2.037	2.073	2.043	2.535	1.988	1.006	2.063	1.548	1.539	1.512	1.56	1.072	1.576	1.593	1.561	1.597	1.558	1.065	1.546	1.539	1.533	1.085	1.532	1.591	1.586	1.546	2.115	1.6	2.002
2016-08-19 12:24:01	70.14	2.9225	2.038	2.037	2.073	2.043	2.535	1.988	1.006	2.063	1.548	1.539	1.512	1.56	1.072	1.576	1.593	1.561	1.597	1.558	1.065	1.546	1.539	1.533	1.085	1.532	2.094	1.586	1.546	2.115	1.6	2.002
2016-08-19 12:49:01	70.56	2.94	2.038	2.037	2.073	2.043	2.535	1.988	1.006	2.063	1.548	1.539	1.512	1.56	1.072	1.576	1.593	1.561	1.597	1.558	1.065	1.546	1.539	1.533	1.085	1.532	2.094	2.089	1.546	2.115	1.6	2.002
2016-08-19 13:14:01	70.98	2.9575	2.038	2.037	2.073	2.043	2.535	1.988	1.006	2.063	1.548	1.539	1.512	1.56	1.072	1.576	1.593	1.561	1.597	1.558	1.065	1.546	1.539	1.533	1.085	1.532	2.094	2.089	1.546	2.115	1.6	2.002
2016-08-19 13:39:01	71.4	2.975	2.038	2.037	2.073	2.043	2.535	1.988	1.006	2.063	1.548	1.539	1.512	1.56	1.072	1.576	1.593	1.561	1.597	1.558	1.065	1.546	1.539	1.533	1.085	1.532	2.094	2.089	1.546	2.115	1.6	2.002
2016-08-19 14:04:01	71.82	2.9925	2.038	2.037	2.073	2.043	2.535	1.988	1.006	2.063	1.548	1.539	1.512	1.56	1.072	1.576	1.593	1.561	1.597	1.558	1.065	1.546	1.539	1.533	1.085	1.532	2.094	2.089	1.546	2.115	1.6	2.002
2016-08-19 14:29:01	72.24	3.01	2.038	2.037	2.073	2.043	2.535	1.988	1.006	2.063	1.548	1.539	1.512	1.56	1.072	1.576	1.09	1.561	1.597	1.558	1.065	1.546	1.539	1.533	1.085	1.532	2.094	2.089	1.546	2.115	1.6	2.002
2016-08-19 14:54:01	72.66	3.0275	2.038	2.037	2.073	2.043	2.535	1.988	1.006	2.063	1.548	1.539	1.512	1.56	1.072	1.576	1.09	1.561	1.597	1.558	1.065	1.546	1.539	1.533	1.085	2.035	2.094	2.089	1.546	2.115	1.6	2.002
2016-08-19 15:19:01	73.08	3.045	2.038	2.037	2.073	2.043	2.535	1.988	1.006	2.063	1.548	1.539	1.512	1.56	1.072	1.576	1.09	1.561	1.597	1.558	1.065	1.546	1.539	1.533	1.085	2.035	2.094	2.089	1.546	2.115	1.6	2.002
2016-08-19 15:44:01	73.5	3.0625	2.038	2.037	2.073	2.043	2.535	1.988	1.509	2.063	1.548	1.539	1.512	1.56	1.072	1.576	1.09	1.561	1.597	1.558	1.065	1.546	1.539	1.533	1.085	2.035	2.094	2.089	1.546	2.115	1.6	2.002
2016-08-19 16:09:01	73.92	3.08	2.038	2.037	2.073	2.043	2.535	1.988	1.509	2.566	1.548	1.539	1.512	1.56	1.072	1.576	1.09	1.561	1.597	1.558	1.065	1.546	1.539	1.533	1.085	2.035	2.094	2.089	1.546	2.115	1.6	2.002
2016-08-19 16:34:01	74.34	3.0975	2.038	2.037	2.073	2.043	2.535	1.988	1.509	2.566	1.548	1.539	1.512	1.56	1.072	1.576	1.593	1.561	1.597	1.558	1.065	1.546	1.539	1.533	1.085	2.035	2.094	2.089	1.546	2.115	1.6	2.002
2016-08-19 16:59:01	74.76	3.115	2.038	2.037	2.073	2.043	2.535	1.988	1.509	2.566	1.548	1.539	1.512	1.56	1.072	1.576	1.09	1.561	1.597	1.558	1.065	1.546	1.539	1.533	1.085	2.035	2.094	2.089	1.546	2.115	1.6	2.002
2016-08-19 17:24:01	75.18	3.1325	2.038	2.037	2.073	2.043	2.535	1.988	1.509	2.566	1.548	1.539	1.512	1.56	1.072	1.576	1.09	1.561	1.597	1.558	1.065	1.546	1.539	1.533	1.085	2.035	2.094	2.089	1.546	2.115	1.6	2.002
2016-08-19 17:49:01	75.6	3.15	2.038	2.037	2.073	2.043	2.535	1.988	1.509	2.566	1.548	1.539	1.512	1.56	1.072	1.576	1.593	1.561	1.597	1.558	1.065	1.546	1.539	1.533	1.085	2.035	2.094	2.089	1.546	2.115	1.6	2.002
2016-08-19 18:14:01	76.02	3.1675	2.038	2.037	2.073	2.043	2.535	1.988	1.509	2.566	1.548	1.539	1.512	1.56	1.072	1.576	1.593	1.561	1.597	1.558	1.065	1.546	1.539	1.533	1.588	2.035	2.094	2.089	1.546	2.115	1.6	2.002
2016-08-19 18:39:01	76.44	3.185	2.038	2.037	2.073	2.043	2.535	1.988	1.509	2.566	1.548	1.539	1.512	1.56	1.072	1.576	1.593	1.561	1.597	1.558	1.065	1.546	1.539	1.533	1.588	2.035	2.094	2.089	1.546	2.115	1.6	2.002
2016-08-19 19:04:01	76.86	3.2025	2.038	2.037	2.073	2.043	2.535	1.988	1.509	2.566	1.548	1.539	1.512	1.56	1.072	1.576	1.593	1.561	2.099	1.558	1.065	1.546	1.539	1.533	1.588	2.035	2.094	2.089	1.546	2.115	1.6	2.002
2016-08-19 19:29:01	77.28	3.22	2.038	2.037	2.073	2.043	2.535	1.988	1.509	2.063	1.548	1.539	1.512	1.56	1.072	2.078	1.593	1.561	1.597	1.558	1.065	1.546	1.539	1.533	1.588	2.035	2.094	2.089	1.546	2.115	1.6	2.002
2016-08-19 19:54:01	77.7	3.2375	2.038	2.037	2.073	2.043	2.535	1.988	1.509	2.063	1.548	1.539	1.512	1.56	1.575	2.078	1.593	1.561	2.099	1.558	1.065	1.546	1.539	1.533	1.588	2.035	2.094	2.089	1.546	2.115	1.6	2.002
2016-08-19 20:19:01	78.12	3.255	2.038	2.037	2.073	2.043	2.535	1.988	1.509	2.063	1.548	1.539	1.512	1.56	1.072	2.078	1.593	1.561	2.099	1.558	1.065	1.546	1.539	1.533	1.588	2.035	2.094	2.089	1.546	2.115	1.6	2.002
2016-08-19 20:44:01	78.54	3.2725	2.038	2.037	2.073	2.043	2.535	1.988	1.509	2.063	1.548	1.539	1.512	1.56	1.575	2.078	1.593	1.561	2.099	1.558	1.065	1.546	1.539	1.533	1.588	2.035	2.094	2.089	1.546	2.115	1.6	2.002
2016-08-19 21:09:01	78.96	3.29	2.038	2.037	2.073	2.043	2.535	1.988	1.509	2.063	1.548	1.539	1.512	1.56	1.575	2.078	1.593	1.561	2.099	1.558	1.065	1.546	1.539	1.533	1.588	2.035	2.094	2.089	1.546	2.115	1.6	2.002
2016-08-19 21:34:01	79.38	3.3075	2.038	2.037	2.073	2.043	3.038	2.491	1.509	2.063	1.548	1.539	1.512	1.56	1.575	2.078	1.593	1.561	2.099	1.558	1.065	1.546	1.539	1.533	1.588	2.035	2.094	2.089	1.546	2.115	1.6	2.002
2016-08-19 21:59:01	79.8	3.325	2.038	2.037	2.073	2.043	3.038	2.491	1.509	2.566	1.548	1.539	1.512	1.56	1.575	2.078	1.593	1.561	2.099	1.558	1.065	1.546	1.539	1.533	1.588	2.035	2.094	2.089	1.546	2.115	1.6	2.002
2016-08-19 22:24:01	80.22	3.3425	2.038	2.037	2.073	2.546	2.535	2.491	1.509	2.566	1.548	1.539	1.512	1.56	1.575	2.078	1.593	1.561	2.099	1.558	1.065	1.546	1.539	1.533	1.588	2.035	2.094	2.089	1.546	2.115	1.6	2.002
2016-08-19 22:49:01	80.64	3.36	2.038	2.037	2.073	2.546	2.535	2.491	1.509	2.566	1.548	1.539	1.512	1.56	1.575	2.078	1.593	1.561	2.099	1.558	1.065	1.546	1.539	1.533	1.588	2.035	2.094	2.089	1.546	2.115	1.6	2.002
2016-08-19 23:14:01	81.06	3.3775	2.038	2.037	2.073	2.546	2.535	2.491	1.509	2.566	1.548	1.539	1.512	1.56	1.575	2.078	1.593	1.561	2.099	1.558	1.065	1.546	1.539	1.533	1.588	2.035	2.094	2.089	1.546	2.115	1.6	2.002
2016-08-19 23:39:01	81.48	3.395	2.038	2.037	2.073	2.546	2.535	2.491	1.509	2.063	1.548	1.539	1.512	1.56	1.575	2.078	1.593	1.561	2.099	1.558	1.065	1.546	1.539	1.533	1.588	2.035	2.094	2.089	1.546	2.115	1.6	2.002
2016-08-20 00:04:01	81.9	3.4125	2.038	2.037	2.073	2.546	2.535	2.491	1.509	2.063	1.548	1.539	1.512	1.56	1.575	2.078	1.593	1.561	2.099	1.558	1.065	1.546	1.539	1.533	1.588	2.035	2.094	2.089	1.546	2.115	1.6	2.002
2016-08-20 00:29:01	82.32	3.43	2.038	2.037	2.073	2.546	2.535	2.491	1.509	2.063	1.548	1.539	1.512	1.56	1.575	2.078	1.593	1.561	2.099	1.558	1.065	1.546	1.539	1.533	1.588	2.035	2.094	2.089	1.546	2.115	1.6	2.002
2016-08-20 00:54:01	82.74	3.4475	2.038	2.037	2.073	2.546	2.535	2.491	1.509	2.063	1.548	1.539	1.512	1.56	1.575	2.078	1.593	1.561	2.099	1.558	1.065	1.546	1.539	1.533	1.588	2.035	2.094	2.089	1.546	2.115	1.6	2.002
2016-08-20 01:19:01	83.16	3.465	2.038	2.037	2.073	2.546	2.535	2.491	1.509	2.063	1.548	1.539	1.512	1.56	1.575	2.078	1.593	1.561	2.099	1.558	1.065	1.546	1.539	1.533	1.588	2.035	2.094	2.089	1.546	2.115	1.6	2.002
2016-08-20 01:44:01	83.58	3.4825	2.038	2.037	2.073	2.546	3.038	2.491	2.011	2.063	1.548	1.539	1.512	1.56	1.575	2.078	1.593	1.561	2.099	1.558	1.065	1.546	1.539	1.533	1.588	2.035	2.094	2.089	1.546	2.115	1.6	2.002
2016-08-20 02:09:01	84	3.5	2.038	2.037	2.073	2.546	3.038	2.491	2.011	2.566	1.548	1.539	1.512	1.56	1.575	2.078	1.593	1.561	2.099	1.558	1.065	1.546	1.539	1.533	1.588	2.035	2.094	2.089	1.546	2.115	1.6	2.002
2016-08-20 02:34:01	84.42	3.5175	2.038	2.037	2.574	2.546	3.038	2.491	2.011	2.566	1.548	1.539	1.512	1.56	1.575	2.078	1.593	1.561	2.099	1.558	1.065	1.546	1.539	1.533	1.588	2.035	2.094	2.089	1.546	2.115	1.6	2.002
2016-08-20 02:59:01	84.84	3.535	2.038	2.54	2.574	2.546	3.038	2.491	2.011	2.566	1.548	1.539	1.512	1.56	1.575	2.078	1.593	1.561	2.099	1.558	1.065	1.546	1.539	1.533	1.588	2.035	2.094	2.089	1.546	2.115	1.6	2.002
2016-08-20 03:24:01	85.26	3.5525	2.038	2.54	2.574	2.546	3.038	2.491	2.011	2.566	1.548	1.539	1.512	1.56	1.575	2.078	1.593	1.561	2.099	1.558	1.065	1.546	1.539	1.533	1.588	2.035	2.094	2.089	1.546	2.115	1.6	2.002
2016-08-20 03:49:01	85.68	3.57	2.038	2.54	2.574	2.546	3.038	2.491	2.011	2.566	1.548	1.539	1.512	1.56	1.575	2.078	1.593	1.561	2.099	1.558	1.065	1.546	1.539	1.533	1.588	2.035	2.094	2.089	1.546	2.115	1.6	2.002
2016-08-20 04:14:01	86.1	3.5875	2.038	2.54	2.574	2.546	3.038	2.491	2.011	2.566	1.548	1.539	1.512	1.56	1.575	2.078	1.593	1.561	2.099	1.558	1.065	1.546	1.539	1.533	1.588	2.035	2.094	2.089	1.546	2.115	1.6	2.002
2016-08-20 04:39:01	86.52	3.605	2.038	2.54	2.574	2.546	2.535	2.491	2.011	2.566	1.548	1.539	1.512	1.56	1.575	2.078	1.593	1.561	2.099	1.558	1.065	1.546	1.539	1.533	1.588	2.035	2.094	2.089	1.546	2.115	1.6	2.002
2016-08-20 05:04:01	86.94	3.6225	2.541	2.54	2.574	2.546	2.535	2.491	2.011	2.566	1.548	1.539	1.512	1.56	1.575	2.078	1.593	1.561	2.099	1.558	1.065	1.546	1.539	1.533	1.588	2.035	2.094	2.089	1.546	2.115	1.6	2.002
2016-08-20 05:29:01	87.36	3.64	2.541	2.54	2.574	2.546	2.535	2.491	2.011	2.566	1.548	1.539	1.512	1.56	1.575	2.078	1.593	1.561	2.099	1.558	1.065	1.546	1.539	1.533	1.588	2.035	2.094	2.089	1.546	2.115	1.6	2.002
2016-08-20 05:54:01	87.78	3.6575	2.541	2.54	2.073	2.546	2.535	2.491	2.011	2.566	1.548	1.539	1.512	1.56	1.575	2.078	1.593	1.561	2.099	1.558	1.065	1.546	1.539	1.533	1.588	2.035	2.094	2.089	1.546	2.115	1.6	2.002
2016-08-20 06:19:01	88.2	3.675	2.541	2.54	2.574	2.546	2.535	2.491	2.011	2.566	1.548	1.539	1.512	1.56	1.575	2.078	1.593	1.561	2.099	1.558	1.065	1.546	1.539	1.533	1.588	2.035	2.094	2.089	1.546	2.115	1.6	2.002
2016-08-20 06:44:01	88.62	3.6925	2.541	2.54	2.574	2.546	3.038	2.491	2.011	2.566	1.548	1.539	1.512	1.56	1.575	2.078	1.593	1.561	2.099	1.558	1.065	1.546	1.539	1.533	1.588	2.035	2.094	2.089	1.546	2.115	1.6	2.002
2016-08-20 07:09:01	89.04	3.71	2.541	2.54	2.574	2.546	3.038	2.491	2.011	2.566	1.548	1.539	1.512	1.56	1.072	2.078	1.593	1.561	2.099	1.558	1.065	1.546	1.539	1.533	1.588	2.035	2.094	2.089	1.546	2.115	1.6	2.002
2016-08-20 07:34:01	89.46	3.7275	2.541	2.54	2.574	2.546	3.038	2.491	2.011	2.566	1.548	1.539	1.512	1.56	1.072	2.078	1.593	1.561	2.099	1.558	1.065	1.546	1.539	1.533	1.588	2.035	2.094	1.586	1.546	2.115	1.6	2.002
2016-08-20 07:59:01	89.88	3.745	2.541	2.54	2.574	2.546	3.038	2.491	2.011	2.566	1.548	1.539	1.512	1.56	1.072	2.078	1.593	1.561	1.597	1.558	1.065	1.546	1.539	1.533	1.588	2.035	1.591	2.089	1.546	2.115	1.6	2.002
2016-08-20 08:24:01	90.3	3.7625	2.541	2.54	2.574	2.546	3.038	2.491	2.011	2.566	1.548	1.539	1.512	1.56	1.072	2.078	1.593	1.561	1.597	1.558	1.065	1.546	1.539	1.533	1.588	2.035	2.094	1.586	1.546	2.115	1.6	2.002
2016-08-20 08:49:01	90.72	3.78	2.541	2.54	2.574	2.546	3.038	2.491	2.011	2.566	1.548	1.539	1.512	1.56	1.072	2.078	1.593	1.561	1.597	1.558	1.065	1.546	1.539	1.533	1.588	1.532	1.591	1.586	1.546	2.115	1.6	2.002
2016-08-20 09:14:01	91.14	3.7975	2.541	2.54	2.574	2.546	3.038	2.491	2.011	2.566	1.548	1.539	1.512	1.56	1.072	2.078	1.593	1.561	1.597	1.558	1.065	1.546	1.539	1.533	1.588	1.532	1.591	1.586	1.546	2.115	1.6	2.002
2016-08-20 09:39:01	91.56	3.815	2.541	2.54	2.574	2.546	3.038	2.491	2.011	2.566	1.548	1.539	1.512	1.057	1.072	2.078	1.593	1.561	1.597	1.558	1.065	1.546	1.539	1.533	1.588	1.532	1.591	1.586	1.546	2.115	1.6	2.002
2016-08-20 10:04:01	91.98	3.8325	2.541	2.54	2.574	2.546	3.038	2.491	2.011	2.566	1.548	1.539	1.512	1.057	1.072	2.078	1.593	1.561	1.597	1.558	1.065	1.546	1.539	1.533	1.588	1.532	1.591	1.586	1.546	2.115	1.6	2.002
2016-08-20 10:29:01	92.4	3.85	2.541	2.54	2.574	2.546	3.038	2.491	2.011	2.566	1.548	1.539	1.512	1.057	1.072	2.078	1.593	1.561	1.597	1.558	1.065	1.546	1.539	1.533	1.588	1.532	1.591	1.586	1.546	2.115	1.6	2.002
2016-08-20 10:54:01	92.82	3.8675	2.541	2.54	2.574	2.546	3.038	2.491	2.011	2.566	1.548	1.539	1.512	1.057	1.072	2.078	1.593	1.561	1.597	1.558	1.065	1.546	1.539	1.533	1.588	1.532	1.591	1.586	1.546	2.115	1.6	2.002
2016-08-20 11:19:01	93.24	3.885	2.541	2.54	2.574	2.546	3.038	2.491	2.011	2.566	1.548	1.539	1.512	1.057	1.072	2.078	1.593	1.561	1.597	1.558	1.065	1.546	1.539	1.533	1.588	1.532	1.591	1.586	1.546	2.115	1.6	2.002
2016-08-20 11:44:01	93.66	3.9025	2.541	2.54	2.574	2.546	3.038	2.491	2.011	2.566	1.548	1.539	1.512	1.057	1.072	2.078	1.593	1.561	1.597	1.558	1.065	1.546	1.539	1.533	1.588	1.532	1.591	1.586	1.546	2.115	1.6	2.002
2016-08-20 12:09:01	94.08	3.92	2.541	2.54	2.574	2.546	3.038	2.491	2.011	2.566	1.548	1.037	1.512	1.057	1.072	2.078	1.593	1.561	1.597	1.558	1.065	1.546	1.539	1.533	1.588	1.532	1.591	1.586	1.546	2.115	1.6	2.002
2016-08-20 12:34:01	94.5	3.9375	2.541	2.54	2.574	2.546	3.038	2.491	2.011	2.566	1.548	1.037	1.512	1.057	1.072	2.078	1.593	1.561	1.597	1.056	1.065	1.546	1.539	1.533	1.588	1.532	1.591	1.586	1.546	2.115	1.6	2.002
2016-08-20 12:59:01	94.92	3.955	2.541	2.54	2.574	2.546	3.038	2.491	2.011	2.566	1.548	1.037	1.512	1.057	1.072	2.078	1.593	1.561	1.597	1.558	1.065	1.546	1.539	1.533	1.085	1.532	1.591	1.586	1.546	2.115	1.6	2.002
2016-08-20 13:24:01	95.34	3.9725	2.541	2.54	2.574	2.546	3.038	2.491	2.011	2.566	1.548	1.037	1.512	1.057	1.072	2.078	1.593	1.561	1.597	1.056	1.065	1.546	1.539	1.533	1.085	1.532	1.591	1.586	1.546	2.115	1.6	2.002
2016-08-20 13:49:01	95.76	3.99	2.541	2.54	2.574	2.546	3.038	2.491	2.011	2.566	1.548	1.037	1.512	1.057	1.072	2.078	1.593	1.561	1.597	1.056	1.065	1.546	1.539	1.533	1.085	1.532	1.591	1.586	1.546	2.115	1.6	2.002
2016-08-20 14:14:01	96.18	4.0075	2.541	2.54	2.574	2.546	3.038	2.491	2.011	2.566	1.548	1.037	1.512	1.057	1.072	2.078	1.593	1.561	1.597	1.056	1.065	1.546	1.539	1.533	1.085	1.532	1.591	1.586	1.546	2.115	1.6	2.002
2016-08-20 14:39:01	96.6	4.025	2.541	2.54	2.574	2.546	3.038	2.491	2.011	2.566	1.548	1.037	1.512	1.057	1.072	2.078	1.593	1.561	1.597	1.056	1.065	1.546	1.539	1.533	1.085	1.532	1.591	1.586	1.546	2.115	1.6	2.002
2016-08-20 15:04:01	97.02	4.0425	2.541	2.54	2.574	2.546	3.038	2.491	2.513	2.566	1.548	1.037	1.512	1.057	1.072	2.078	1.593	1.561	1.597	1.056	1.065	1.546	1.539	1.533	1.085	1.532	1.591	1.586	1.546	2.115	1.6	2.002
2016-08-20 15:29:01	97.44	4.06	2.541	2.54	2.574	2.546	3.038	2.491	2.513	2.566	1.548	1.037	1.512	1.057	1.072	2.078	1.593	1.561	1.597	1.056	1.065	1.546	1.539	1.533	1.085	1.532	1.591	1.586	1.546	2.115	1.6	2.002
2016-08-20 15:54:01	97.86	4.0775	2.541	2.54	2.574	2.546	3.038	2.491	2.513	2.566	1.548	1.037	1.512	1.057	1.072	2.078	1.593	1.561	1.597	1.056	1.065	1.546	1.539	1.533	1.085	1.532	1.591	1.586	1.546	2.115	1.6	2.002
2016-08-20 16:19:01	98.28	4.095	2.541	2.54	2.574	2.546	3.038	2.491	2.513	2.566	1.548	1.037	1.512	1.057	1.072	2.078	1.593	1.561	1.597	1.056	1.065	1.546	1.539	1.533	1.085	1.532	1.591	1.586	1.546	2.115	1.6	2.002
2016-08-20 16:44:01	98.7	4.1125	2.541	2.54	2.574	2.546	3.038	2.491	2.513	2.566	1.548	1.037	1.512	1.057	1.072	2.078	1.593	1.561	1.597	1.056	1.065	1.546	1.539	1.533	1.085	1.532	1.591	1.586	1.546	2.115	1.6	2.002
2016-08-20 17:09:01	99.12	4.13	2.541	2.54	2.574	2.546	3.038	2.491	2.513	2.566	1.548	1.037	1.512	1.057	1.072	2.078	1.593	1.561	1.597	1.056	1.065	1.546	1.539	1.533	1.085	1.532	1.591	1.586	1.546	2.115	1.6	2.002
2016-08-20 17:34:01	99.54	4.1475	2.541	2.54	2.574	2.546	3.038	2.491	2.513	2.566	1.548	1.037	1.512	1.057	1.072	1.576	1.09	1.561	1.597	1.056	1.065	1.546	1.539	1.533	1.085	1.532	1.591	1.586	1.546	2.115	1.6	2.002
2016-08-20 17:59:01	99.96	4.165	2.541	2.54	2.574	2.546	3.038	2.491	2.513	2.566	1.548	1.037	1.512	1.057	1.072	1.576	1.593	1.561	1.597	1.056	1.065	1.546	1.539	1.533	1.085	1.532	1.591	1.586	1.546	2.115	1.6	2.002
2016-08-20 18:24:01	100.38	4.1825	2.541	2.54	2.574	2.546	3.038	2.491	2.513	2.566	1.548	1.037	1.512	1.057	1.072	1.576	1.09	1.561	1.597	1.056	1.065	1.546	1.539	1.533	1.085	1.532	1.591	1.586	1.546	2.115	1.6	2.002
2016-08-20 18:49:01	100.8	4.2	2.541	2.54	2.574	2.546	3.038	2.491	2.513	2.566	1.548	1.037	1.512	1.057	1.072	1.576	1.09	1.561	1.597	1.056	1.065	1.546	1.539	1.533	1.085	1.532	1.591	1.586	1.546	2.115	1.6	2.002
2016-08-20 19:14:01	101.22	4.2175	2.541	2.54	2.574	2.546	3.038	2.491	2.513	2.566	1.548	1.037	1.512	1.057	1.072	1.576	1.09	1.561	1.597	1.056	1.065	1.546	1.539	1.533	1.085	1.532	1.591	1.586	1.546	2.115	1.6	2.002
2016-08-20 19:39:01	101.64	4.235	2.541	2.54	2.574	2.546	3.038	2.491	2.513	2.566	1.548	1.037	1.512	1.057	1.072	1.576	1.09	1.561	1.597	1.056	1.065	1.546	1.539	1.533	1.085	1.532	1.591	1.586	1.546	2.115	1.6	2.002
2016-08-20 20:04:01	102.06	4.2525	2.541	2.54	2.574	2.546	3.038	2.491	2.513	2.566	1.548	1.037	1.512	1.057	1.072	1.576	1.09	1.561	1.597	1.056	1.065	1.546	1.539	1.533	1.085	1.532	1.591	1.586	1.546	2.115	1.6	2.002
2016-08-20 20:29:01	102.48	4.27	2.541	2.54	2.574	2.546	3.038	2.491	2.513	2.566	1.548	1.037	1.512	1.057	1.072	1.576	1.09	1.561	1.597	1.056	1.065	1.546	1.539	1.533	1.085	1.532	1.591	1.586	1.546	2.115	1.6	2.002
2016-08-20 20:54:01	102.9	4.2875	2.541	2.54	2.574	2.546	3.038	2.491	2.513	2.566	1.548	1.037	1.512	1.057	1.072	1.576	1.09	1.561	1.597	1.056	1.065	1.546	1.539	1.533	1.085	1.532	1.591	1.586	1.546	2.115	1.6	2.002
2016-08-20 21:19:01	103.32	4.305	2.541	2.54	2.574	2.546	3.038	2.491	2.513	2.566	1.548	1.037	1.512	1.057	1.072	1.576	1.09	1.561	1.597	1.056	1.065	1.546	1.539	1.533	1.085	1.532	1.591	1.586	1.546	2.115	1.6	2.002
2016-08-20 21:44:01	103.74	4.3225	2.541	2.54	2.574	2.546	3.038	2.491	2.513	2.566	1.548	1.037	1.512	1.057	1.072	1.576	1.09	1.561	1.597	1.056	1.065	1.546	1.539	1.533	1.085	1.532	1.591	1.586	1.546	2.115	1.6	2.002
2016-08-20 22:09:01	104.16	4.34	2.541	2.54	2.574	2.546	3.038	2.491	2.513	2.566	1.548	1.037	1.512	1.057	1.072	1.576	1.09	1.561	1.597	1.056	0.563	1.546	1.539	1.533	1.085	1.532	1.591	1.586	1.546	2.115	1.6	2.002
2016-08-20 22:34:01	104.58	4.3575	2.541	2.54	2.574	2.546	3.038	2.491	2.513	2.566	1.548	1.037	1.512	1.057	1.072	1.576	1.09	1.561	1.597	1.056	0.563	1.546	1.539	1.533	1.085	1.532	1.591	1.586	1.546	2.115	1.6	2.002
2016-08-20 22:59:01	105	4.375	2.541	2.54	2.574	2.546	3.038	2.491	2.513	2.566	1.548	1.037	1.512	1.057	1.072	1.576	1.09	1.561	1.597	1.056	0.563	1.546	1.539	1.533	1.085	1.532	1.591	1.586	1.546	2.115	1.6	2.002
2016-08-20 23:24:01	105.42	4.3925	2.541	2.54	2.574	2.546	3.038	2.491	2.513	2.566	1.548	1.037	1.512	1.057	1.072	1.576	1.09	1.561	1.597	1.056	0.563	1.546	1.539	1.533	1.085	1.532	1.591	1.586	1.546	2.115	1.6	2.002
2016-08-20 23:49:01	105.84	4.41	2.541	2.54	2.574	2.546	3.038	2.491	2.513	2.566	1.548	1.037	1.512	1.057	1.072	1.576	1.09	1.561	1.597	1.056	0.563	1.546	1.539	1.533	1.085	1.532	1.591	1.586	1.546	1.611	1.097	2.002
2016-08-21 00:14:01	106.26	4.4275	2.541	2.54	2.574	2.546	3.038	2.491	2.513	2.566	1.548	1.037	1.512	1.057	1.072	1.576	1.09	1.561	1.597	1.056	0.563	1.546	1.539	1.533	1.085	1.532	1.591	1.586	1.546	1.611	1.6	2.002
2016-08-21 00:39:01	106.68	4.445	2.541	2.54	2.574	2.546	3.038	2.491	2.513	2.566	1.548	1.037	1.512	1.057	1.072	1.576	1.09	1.561	1.597	1.056	0.563	1.546	1.539	1.533	1.085	1.532	1.591	1.586	1.546	1.611	1.097	2.002
2016-08-21 01:04:01	107.1	4.4625	2.541	2.54	2.574	3.049	3.038	2.491	2.513	2.566	1.046	1.037	1.512	1.057	1.072	1.576	1.09	1.561	1.597	1.056	0.563	1.546	1.539	1.533	1.085	1.532	1.591	1.586	1.546	1.611	1.097	2.002
2016-08-21 01:29:01	107.52	4.48	2.541	2.54	2.574	3.049	3.038	2.491	2.513	2.566	1.046	1.037	1.512	1.057	1.072	1.576	1.09	1.561	1.597	1.056	0.563	1.546	1.539	1.533	1.085	1.532	1.591	1.586	1.546	1.611	1.097	2.002
2016-08-21 01:54:01	107.94	4.4975	2.541	2.54	2.574	2.546	3.038	2.491	2.513	2.566	1.046	1.037	1.512	1.057	1.072	1.576	1.09	1.561	1.597	1.056	0.563	1.546	1.539	1.533	1.085	1.532	1.591	1.586	1.546	1.611	1.097	2.002
2016-08-21 02:19:01	108.36	4.515	2.541	2.54	2.574	2.546	3.038	2.491	2.513	2.566	1.046	1.037	1.512	1.057	1.072	1.576	1.09	1.058	1.597	1.056	0.563	1.546	1.539	1.533	1.085	1.532	1.591	1.586	1.546	1.611	1.097	2.002
2016-08-21 02:44:01	108.78	4.5325	2.541	2.54	2.574	2.546	3.038	2.491	2.513	2.566	1.046	1.037	1.512	1.057	1.072	1.576	1.09	1.561	1.597	1.056	0.563	1.546	1.539	1.533	1.085	1.532	1.591	1.586	1.546	1.611	1.097	2.002
2016-08-21 03:09:01	109.2	4.55	2.541	2.54	2.574	2.546	3.038	2.491	2.513	2.566	1.046	1.037	1.512	1.057	1.072	1.576	1.09	1.058	1.597	1.056	0.563	1.546	1.539	1.533	1.085	1.532	1.591	1.586	1.546	1.611	1.097	2.002
2016-08-21 03:34:01	109.62	4.5675	2.541	2.54	2.574	2.546	3.038	2.491	2.513	2.566	1.046	1.037	1.512	1.057	1.072	1.576	1.09	1.561	1.597	1.056	0.563	1.546	1.539	1.533	1.085	1.532	1.591	1.084	1.546	1.611	1.097	2.002
2016-08-21 03:59:01	110.04	4.585	2.541	2.54	2.574	2.546	3.038	2.491	2.513	2.566	1.046	1.037	1.512	1.057	1.072	1.576	1.09	1.058	1.597	1.056	0.563	1.546	1.539	1.533	1.085	1.532	1.591	1.084	1.546	1.611	1.097	2.002
2016-08-21 04:24:01	110.46	4.6025	2.541	2.54	2.574	2.546	3.038	2.491	2.513	2.566	1.046	1.037	1.512	1.057	1.072	1.576	1.09	1.058	1.597	1.056	0.563	1.546	1.539	1.533	1.085	1.532	1.591	1.084	1.546	1.611	1.097	2.002
2016-08-21 04:49:01	110.88	4.62	2.541	2.54	2.574	2.546	3.038	2.491	2.513	2.566	1.046	1.037	1.512	1.057	1.072	1.576	1.09	1.058	1.597	1.056	0.563	1.546	1.539	1.533	1.085	1.532	1.591	1.084	1.546	1.611	1.097	2.002
2016-08-21 05:14:01	111.3	4.6375	2.541	2.54	2.574	2.546	3.038	2.491	2.513	2.566	1.046	1.037	1.512	1.057	1.072	1.576	1.09	1.058	1.597	1.056	0.563	1.042	1.539	1.533	1.085	1.532	1.591	1.084	1.546	1.611	1.097	2.002
2016-08-21 05:39:01	111.72	4.655	2.541	2.54	2.574	2.546	3.038	2.491	2.513	2.566	1.046	1.037	1.01	1.057	1.072	1.576	1.09	1.058	1.597	1.056	0.563	1.546	1.539	1.533	1.085	1.532	1.591	1.084	1.546	1.611	1.097	2.002
2016-08-21 06:04:01	112.14	4.6725	2.541	2.54	2.574	3.049	3.038	2.491	2.513	2.566	1.046	1.037	1.01	1.057	1.072	1.576	1.09	1.058	1.597	1.056	0.563	1.546	1.539	1.533	1.085	1.532	1.591	1.084	1.546	1.611	1.097	2.002
2016-08-21 06:29:01	112.56	4.69	2.541	2.54	2.574	3.049	3.038	2.491	2.513	2.566	1.046	1.037	1.01	1.057	1.072	1.576	1.09	1.058	1.597	1.056	0.563	1.042	1.036	1.533	1.085	1.532	1.591	1.084	1.546	1.611	1.097	2.002
2016-08-21 06:54:01	112.98	4.7075	2.541	2.54	2.574	3.049	3.038	2.491	2.513	2.566	1.046	1.037	1.01	1.057	1.072	1.576	1.09	1.058	1.597	1.056	0.563	1.042	1.036	1.533	1.085	1.532	1.591	1.084	1.546	1.611	1.097	2.002
2016-08-21 07:19:01	113.4	4.725	2.541	2.54	2.574	3.049	3.038	2.491	2.513	2.566	1.046	1.037	1.01	1.057	1.072	1.576	1.09	1.058	1.597	1.056	0.563	1.042	1.036	1.533	1.085	1.532	1.591	1.084	1.546	1.611	1.097	1.499
2016-08-21 07:44:01	113.82	4.7425	2.541	2.54	2.574	3.049	3.038	2.491	2.513	2.566	1.046	1.037	1.01	1.057	1.072	1.576	1.09	1.058	1.597	1.056	0.563	1.042	1.036	1.533	1.085	1.532	1.591	1.084	1.546	1.611	1.097	1.499
2016-08-21 08:09:01	114.24	4.76	2.541	2.54	2.574	3.049	3.038	2.491	2.513	2.566	1.046	1.037	1.01	1.057	1.072	1.576	1.09	1.058	1.597	1.056	0.563	1.042	1.036	1.533	1.085	1.532	1.591	1.084	1.546	1.611	1.097	1.499
2016-08-21 08:34:01	114.66	4.7775	2.541	2.54	2.574	3.049	3.038	2.491	2.513	2.566	1.046	1.037	1.01	1.057	1.072	1.576	1.09	1.058	1.597	1.056	0.563	1.042	1.036	1.533	1.085	1.532	1.591	1.084	1.546	1.611	1.097	1.499
2016-08-21 08:59:01	115.08	4.795	2.541	2.54	2.574	3.049	3.038	2.491	2.513	2.566	1.046	1.037	1.01	1.057	1.072	1.576	1.09	1.058	1.597	1.056	0.563	1.042	1.036	1.533	1.085	1.029	1.591	1.084	1.546	1.611	1.097	1.499
2016-08-21 09:24:01	115.5	4.8125	2.541	2.54	2.574	3.049	3.038	2.491	2.513	2.566	1.046	1.037	1.01	1.057	1.072	1.576	1.09	1.058	1.597	1.056	0.563	1.042	1.036	1.533	1.085	1.029	1.591	1.084	1.546	1.611	1.097	1.499
2016-08-21 09:49:01	115.92	4.83	2.541	2.54	2.574	3.049	3.038	2.491	2.513	2.566	1.046	1.037	1.01	1.057	1.072	1.576	1.09	1.058	1.597	1.056	0.563	1.042	1.036	1.533	1.085	1.029	1.591	1.084	1.546	1.611	1.097	1.499
2016-08-21 10:14:01	116.34	4.8475	2.541	2.54	2.574	3.049	3.038	2.491	2.513	2.566	1.046	1.037	1.01	1.057	1.072	1.576	1.09	1.058	1.597	1.056	0.563	1.042	1.036	1.533	1.085	1.029	1.591	1.084	1.546	1.611	1.097	1.499
2016-08-21 10:39:01	116.76	4.865	2.541	2.54	2.574	3.049	3.038	2.491	2.513	2.566	1.046	1.037	1.01	1.057	1.072	1.576	1.09	1.058	1.597	1.056	0.563	1.042	1.036	1.533	1.085	1.029	1.591	1.084	1.546	1.611	1.097	1.499
2016-08-21 11:04:01	117.18	4.8825	2.541	2.54	2.574	3.049	3.038	2.491	2.513	2.566	1.046	1.037	1.01	1.057	1.072	1.576	1.09	1.058	1.597	1.056	0.563	1.042	1.036	1.533	1.085	1.029	1.591	1.084	1.546	1.611	1.097	1.499
2016-08-21 11:29:01	117.6	4.9	2.541	2.54	2.574	3.049	3.038	2.491	2.513	2.566	1.046	1.037	1.01	1.057	1.072	1.576	1.09	1.058	1.597	1.056	0.563	1.042	1.036	1.533	1.085	1.029	1.591	1.084	1.546	1.611	1.097	1.499
2016-08-21 11:54:01	118.02	4.9175	2.541	2.54	2.574	3.049	3.038	2.491	2.513	2.566	1.046	1.037	1.01	1.057	1.072	1.576	1.09	1.058	1.597	1.056	0.563	1.042	1.036	1.533	1.085	1.029	1.591	1.084	1.546	1.611	1.097	1.499
2016-08-21 12:19:01	118.44	4.935	2.541	2.54	2.574	3.049	3.038	2.491	2.513	2.566	1.046	1.037	1.01	1.057	1.072	1.576	1.09	1.058	1.597	1.056	0.563	1.042	1.036	1.533	1.085	1.029	1.591	1.084	1.546	1.611	1.097	1.499
2016-08-21 12:44:01	118.86	4.9525	2.541	2.54	2.574	3.049	3.038	2.491	2.513	2.566	1.046	1.037	1.01	1.057	1.072	1.576	1.09	1.058	1.597	1.056	0.563	1.042	1.036	1.533	1.085	1.029	1.591	1.084	1.546	1.611	1.097	1.499
2016-08-21 13:09:01	119.28	4.97	2.541	2.54	2.574	3.049	3.038	2.491	2.513	2.566	1.046	1.037	1.01	1.057	1.072	1.576	1.09	1.058	1.597	1.056	0.563	1.042	1.036	1.533	1.085	1.029	1.591	1.084	1.546	1.611	1.097	1.499
2016-08-21 13:34:01	119.7	4.9875	2.541	2.54	2.574	3.049	3.038	2.491	2.513	2.566	1.046	1.037	1.01	1.057	1.072	1.576	1.09	1.058	1.597	1.056	0.563	1.042	1.036	1.533	1.085	1.029	1.591	1.084	1.546	1.611	1.097	1.499
2016-08-21 13:59:01	120.12	5.005	2.541	2.54	2.574	3.049	3.038	2.491	2.513	2.566	1.046	1.037	1.01	1.057	1.072	1.576	1.09	1.058	1.597	1.056	0.563	1.042	1.036	1.533	1.085	1.029	1.591	1.084	1.546	1.611	1.097	1.499
2016-08-21 14:24:01	120.54	5.0225	2.541	2.54	2.574	3.049	3.038	2.491	2.513	2.566	1.046	1.037	1.01	1.057	1.072	1.576	1.09	1.058	1.597	1.056	0.563	1.042	1.036	1.533	1.085	1.029	1.591	1.084	1.546	1.611	1.097	1.499
2016-08-21 14:49:01	120.96	5.04	2.541	2.54	2.574	3.049	3.038	2.491	2.513	2.566	1.046	1.037	1.01	1.057	1.072	1.576	1.09	1.058	1.597	1.056	0.563	1.042	1.036	1.533	1.085	1.029	1.591	1.084	1.546	1.611	1.097	1.499
2016-08-21 15:14:01	121.38	5.0575	2.541	2.54	2.574	3.049	3.038	2.491	2.513	2.566	1.046	1.037	1.01	1.057	1.072	1.576	1.09	1.058	1.597	1.056	0.563	1.042	1.036	1.533	1.085	1.029	1.591	1.084	1.546	1.611	1.097	1.499
2016-08-21 15:39:01	121.8	5.075	2.541	2.54	2.574	3.049	3.038	2.491	2.513	2.566	1.046	1.037	1.01	1.057	1.072	1.576	1.09	1.058	1.597	1.056	0.563	1.042	1.036	1.533	1.085	1.029	1.591	1.084	1.546	1.611	1.097	1.499
2016-08-21 16:04:01	122.22	5.0925	2.541	2.54	2.574	3.049	3.038	2.491	2.513	2.566	1.046	1.037	1.01	1.057	1.072	1.576	1.09	1.058	1.597	1.056	0.563	1.042	1.036	1.533	1.085	1.029	1.591	1.084	1.546	1.611	1.097	1.499
2016-08-21 16:29:01	122.64	5.11	2.541	2.54	2.574	3.049	3.038	2.491	2.513	2.566	1.046	1.037	1.01	1.057	1.072	1.576	1.09	1.058	1.094	1.056	0.563	1.042	1.036	1.533	1.085	1.029	1.591	1.084	1.546	1.611	1.097	1.499
2016-08-21 16:54:01	123.06	5.1275	2.541	2.54	2.574	3.049	3.038	2.491	2.513	2.566	1.046	1.037	1.01	1.057	1.072	1.576	1.09	1.058	1.094	1.056	0.563	1.042	1.036	1.533	1.085	1.029	1.591	1.084	1.546	1.611	1.097	1.499
2016-08-21 17:19:01	123.48	5.145	2.541	2.54	2.574	3.049	3.038	2.491	2.513	2.566	1.046	1.037	1.01	1.057	1.072	1.576	1.09	1.058	1.094	1.056	0.563	1.042	1.036	1.533	0.583	1.029	1.591	1.084	1.546	1.611	1.097	1.499
2016-08-21 17:44:01	123.9	5.1625	2.541	2.54	2.574	3.049	3.038	2.491	2.513	2.566	1.046	1.037	1.01	1.057	1.072	1.576	1.09	1.058	1.094	1.056	0.563	1.042	1.036	1.533	0.583	1.029	1.591	1.084	1.546	1.611	1.097	1.499
2016-08-21 18:09:01	124.32	5.18	2.541	2.54	2.574	3.049	3.038	2.491	2.513	2.566	1.046	1.037	1.01	1.057	1.072	1.576	1.09	1.058	1.094	1.056	0.563	1.042	1.036	1.533	0.583	1.029	1.591	1.084	1.546	1.611	1.097	1.499
2016-08-21 18:34:01	124.74	5.1975	2.541	2.54	2.574	2.546	3.038	2.491	2.513	2.566	1.046	1.037	1.01	1.057	1.072	1.576	1.09	1.058	1.094	1.056	0.563	1.042	1.036	1.533	0.583	1.029	1.591	1.084	1.546	1.611	1.097	1.499
2016-08-21 18:59:01	125.16	5.215	2.541	2.54	2.574	2.546	3.038	2.491	2.513	2.566	1.046	1.037	1.01	1.057	1.072	1.576	1.09	1.058	1.094	1.056	0.563	1.042	1.036	1.533	0.583	1.029	1.591	1.084	1.546	1.611	1.097	1.499
2016-08-21 19:24:01	125.58	5.2325	2.541	2.54	2.574	2.546	3.038	2.491	2.513	2.566	1.046	1.037	1.01	1.057	1.072	1.576	1.09	1.058	1.094	1.056	0.563	1.042	1.036	1.533	0.583	1.029	1.591	1.084	1.546	1.611	1.097	1.499
2016-08-21 19:49:01	126	5.25	2.541	2.54	2.574	2.546	3.038	2.491	2.513	2.566	1.046	1.037	1.01	1.057	1.072	1.576	1.09	1.058	1.094	1.056	0.563	1.042	1.036	1.533	0.583	1.029	1.591	1.084	1.546	1.611	1.097	1.499
2016-08-21 20:14:01	126.42	5.2675	2.541	2.54	2.574	2.546	3.038	2.491	2.513	2.566	1.046	1.037	1.01	1.057	1.072	1.576	1.09	1.058	1.094	1.056	0.563	1.042	1.036	1.533	0.583	1.029	1.591	1.084	1.546	1.611	1.097	1.499
2016-08-21 20:39:01	126.84	5.285	2.541	2.54	2.574	3.049	3.038	2.491	2.513	2.566	1.046	1.037	1.01	1.057	1.072	1.576	1.09	1.058	1.094	1.056	0.563	1.042	1.036	1.533	0.583	1.029	1.591	1.084	1.546	1.611	1.097	1.499
2016-08-21 21:04:01	127.26	5.3025	2.541	2.54	2.574	3.049	3.038	2.491	2.513	2.566	1.046	1.037	1.01	1.057	1.072	1.576	1.09	1.058	1.094	1.056	0.563	1.042	1.036	1.533	0.583	1.029	1.591	1.084	1.546	1.611	1.097	1.499
2016-08-21 21:29:01	127.68	5.32	2.541	2.54	2.574	3.049	3.038	2.491	2.513	2.566	1.046	1.037	1.01	1.057	1.072	1.576	1.09	1.058	1.094	1.056	0.563	1.042	1.036	1.533	0.583	1.029	1.591	1.084	1.546	1.611	1.097	1.499
2016-08-21 21:54:01	128.1	5.3375	2.541	2.54	2.574	3.049	3.038	2.491	2.513	2.566	1.046	1.037	1.01	0.554	1.072	1.576	1.09	1.058	1.094	1.056	0.563	1.042	1.036	1.029	0.583	1.029	1.591	1.084	1.546	1.611	1.097	1.499
2016-08-21 22:19:01	128.52	5.355	2.541	2.54	2.574	3.049	3.038	2.491	2.513	2.566	1.046	0.535	1.01	1.057	1.072	1.576	1.09	1.058	1.094	1.056	0.563	1.042	1.036	1.029	0.583	1.029	1.591	1.084	1.546	1.611	1.097	1.499
2016-08-21 22:44:01	128.94	5.3725	2.541	2.54	2.574	3.049	3.038	2.491	2.513	2.566	1.046	1.037	1.01	1.057	1.072	1.576	1.09	1.058	1.094	1.056	0.563	1.042	1.036	1.029	0.583	1.029	1.591	1.084	1.546	1.611	1.097	1.499
2016-08-21 23:09:01	129.36	5.39	2.541	2.54	2.574	3.049	3.038	2.491	2.513	2.566	1.046	0.535	1.01	1.057	1.072	1.576	1.09	1.058	1.094	1.056	0.563	1.042	1.036	1.029	0.583	1.029	1.591	1.084	1.546	1.611	1.097	1.499
2016-08-21 23:34:01	129.78	5.4075	2.541	2.54	2.574	3.049	3.038	2.491	2.513	2.566	1.046	0.535	1.01	1.057	1.072	1.576	1.09	1.058	1.094	1.056	0.563	1.042	1.036	1.029	0.583	1.029	1.591	1.084	1.546	1.611	1.097	1.499
2016-08-21 23:59:01	130.2	5.425	2.541	2.54	2.574	2.546	3.038	2.491	2.513	2.566	1.046	0.535	1.01	1.057	1.072	1.576	1.09	1.058	1.094	1.056	0.563	1.042	1.036	1.029	0.583	1.029	1.591	1.084	1.546	1.611	1.097	1.499
2016-08-22 00:24:01	130.62	5.4425	2.541	2.54	2.574	2.546	3.038	2.491	2.513	2.566	1.046	0.535	1.01	1.057	1.072	1.576	1.09	1.058	1.094	1.056	0.563	1.042	1.036	1.029	0.583	1.029	1.591	1.084	1.546	1.611	1.097	1.499
2016-08-22 00:49:01	131.04	5.46	2.541	2.54	2.574	2.546	3.038	2.491	2.513	2.566	1.046	0.535	1.01	1.057	1.072	1.576	1.09	1.058	1.094	1.056	0.563	1.042	1.036	1.029	0.583	1.029	1.591	1.084	1.546	1.611	1.097	1.499
2016-08-22 01:14:01	131.46	5.4775	2.541	2.54	2.574	2.546	3.038	2.491	2.513	2.566	1.046	0.535	1.01	1.057	1.072	1.576	1.09	1.058	1.094	1.056	0.563	1.042	1.036	1.029	0.583	1.029	1.591	1.084	1.546	1.611	1.097	1.499
2016-08-22 01:39:01	131.88	5.495	2.541	2.54	2.574	2.546	3.038	2.491	2.513	2.566	1.046	0.535	1.01	1.057	1.072	1.576	1.09	1.058	1.094	1.056	0.563	1.042	1.036	1.029	0.583	1.029	1.591	1.084	1.546	1.611	1.097	1.499
2016-08-22 02:04:01	132.3	5.5125	2.541	2.54	2.574	2.546	3.038	2.491	2.513	2.566	1.046	0.535	1.01	1.057	1.072	1.576	1.09	1.058	1.094	1.056	0.563	1.042	1.036	1.029	0.583	1.029	1.591	1.084	1.546	1.611	1.097	1.499
2016-08-22 02:29:01	132.72	5.53	2.541	2.54	2.574	3.049	3.038	2.491	2.513	2.566	1.046	0.535	1.01	1.057	1.072	1.576	1.09	1.058	1.094	1.056	0.563	1.042	1.036	1.029	0.583	1.029	1.591	1.084	1.546	1.611	1.097	1.499
2016-08-22 02:54:01	133.14	5.5475	2.541	2.54	2.574	3.049	3.038	2.491	2.513	2.566	1.046	0.535	1.01	1.057	1.072	1.576	1.09	1.058	1.094	1.056	0.563	1.042	1.036	1.029	0.583	1.029	1.591	1.084	1.546	1.611	1.097	1.499
2016-08-22 03:19:01	133.56	5.565	2.541	2.54	2.574	3.049	3.038	2.491	2.513	2.566	1.046	0.535	1.01	1.057	1.072	1.576	1.09	1.058	1.094	1.056	0.563	1.042	1.036	1.029	0.583	1.029	1.591	1.084	1.546	1.611	1.097	1.499
2016-08-22 03:44:01	133.98	5.5825	2.541	2.54	2.574	3.049	3.038	2.491	2.513	2.566	1.046	0.535	1.01	1.057	1.072	1.576	1.09	1.058	1.094	1.056	0.563	1.042	1.036	1.029	0.583	1.029	1.591	1.084	1.546	1.611	1.097	1.499
2016-08-22 04:09:01	134.4	5.6	2.541	2.54	2.574	3.049	3.038	2.491	2.513	2.566	1.046	1.037	1.01	1.057	1.072	1.576	1.09	1.058	1.094	1.056	0.563	1.042	1.036	1.029	0.583	1.029	1.591	1.084	1.546	1.611	1.097	1.499
2016-08-22 04:34:01	134.82	5.6175	2.541	2.54	2.574	3.049	3.038	2.491	2.513	2.566	1.046	1.037	1.01	1.057	1.072	1.576	1.09	1.058	1.094	1.056	0.563	1.042	1.036	1.029	0.583	1.029	1.591	1.084	1.546	1.611	1.097	1.499
2016-08-22 04:59:01	135.24	5.635	2.541	2.54	2.574	3.049	3.038	2.491	2.513	2.566	1.046	1.037	1.01	1.057	1.072	1.576	1.09	1.058	1.094	1.056	0.563	1.042	1.036	1.029	0.583	1.029	1.591	1.084	1.546	1.611	1.097	1.499
2016-08-22 05:24:01	135.66	5.6525	2.541	2.54	2.574	3.049	3.038	2.491	2.513	2.566	1.046	1.037	1.01	1.057	1.072	1.576	1.09	1.058	1.094	1.056	0.563	1.042	1.036	1.029	0.583	1.029	1.591	1.084	1.546	1.611	1.097	1.499
2016-08-22 05:49:01	136.08	5.67	2.541	2.54	2.574	3.049	3.038	2.491	2.513	2.566	1.046	1.037	1.01	1.057	1.072	1.576	1.09	1.058	1.094	1.056	0.563	1.042	1.036	1.029	0.583	1.029	1.591	1.084	1.546	1.611	1.097	1.499
2016-08-22 06:14:01	136.5	5.6875	2.541	2.54	2.574	3.049	3.038	2.491	2.513	2.566	1.046	1.037	1.01	1.057	1.072	1.576	1.09	1.058	1.094	1.056	0.563	1.042	1.036	1.029	0.583	1.029	1.591	1.084	1.546	1.611	1.097	1.499
2016-08-22 06:39:01	136.92	5.705	2.541	2.54	2.574	3.049	3.038	2.491	2.513	2.566	1.046	1.037	1.01	1.057	1.072	1.576	1.09	1.058	1.094	1.056	0.563	1.042	1.036	1.029	0.583	1.029	1.591	1.084	1.546	1.611	1.097	1.499
2016-08-22 07:04:01	137.34	5.7225	2.541	2.54	2.574	3.049	3.038	2.491	2.513	2.566	1.046	1.037	1.01	1.057	1.072	1.576	1.09	1.058	1.094	1.056	0.563	1.042	1.036	1.029	0.583	1.029	1.591	1.084	1.546	1.611	1.097	1.499
2016-08-22 07:29:01	137.76	5.74	2.541	2.54	2.574	3.049	3.038	2.491	2.513	2.566	1.046	1.037	1.01	1.057	1.072	1.576	1.09	1.058	1.094	1.056	0.563	1.042	1.036	1.029	0.583	1.029	1.591	1.084	1.546	1.611	1.097	1.499
2016-08-22 07:54:01	138.18	5.7575	2.541	2.54	2.574	3.049	3.038	2.491	2.513	2.566	1.046	1.037	1.01	1.057	1.072	1.576	1.09	1.058	1.094	1.056	0.563	1.042	1.036	1.029	0.583	1.029	1.591	1.084	1.546	1.611	1.097	1.499
2016-08-22 08:19:01	138.6	5.775	2.541	2.54	2.574	3.049	3.038	2.491	2.513	2.566	1.046	1.037	1.01	1.057	1.072	1.576	1.09	1.058	1.094	1.056	0.563	1.546	1.036	1.029	0.583	1.532	1.591	1.084	1.546	1.611	1.097	1.499
2016-08-22 08:44:01	139.02	5.7925	2.541	2.54	2.574	3.049	3.038	2.491	2.513	2.566	1.046	1.037	1.01	1.057	1.072	1.576	1.09	1.058	1.094	1.056	1.065	1.546	1.036	1.029	0.583	1.532	1.591	1.586	1.546	1.611	1.097	1.499
2016-08-22 09:09:01	139.44	5.81	2.541	2.54	2.574	3.049	3.038	2.491	2.513	2.566	1.046	1.037	1.01	1.56	1.072	1.576	1.09	1.058	1.094	1.056	1.065	1.546	1.036	1.029	1.085	1.532	1.591	1.586	1.546	1.611	1.097	1.499
2016-08-22 09:34:01	139.86	5.8275	2.541	2.54	2.574	3.049	3.038	2.491	2.513	2.566	1.046	1.037	1.01	1.56	1.072	1.576	1.09	1.058	1.597	1.056	1.065	1.546	1.036	1.029	1.085	1.532	1.591	1.586	1.546	1.611	1.097	1.499
2016-08-22 09:59:01	140.28	5.845	2.541	2.54	2.574	3.049	3.038	2.491	2.513	2.566	1.046	1.037	1.01	1.56	1.072	1.576	1.09	1.058	1.597	1.056	1.065	1.546	1.036	1.029	1.085	1.532	1.591	1.586	1.546	1.611	1.097	1.499
2016-08-22 10:24:01	140.7	5.8625	2.541	2.54	2.574	3.049	3.038	2.491	2.513	2.566	1.046	1.037	1.01	1.56	1.072	1.576	1.09	1.058	1.597	1.056	1.065	1.546	1.036	1.029	1.085	1.532	1.591	1.586	1.546	1.611	1.097	1.499
2016-08-22 10:49:01	141.12	5.88	2.541	2.54	2.574	3.049	3.038	2.491	2.513	2.566	1.046	1.037	1.01	1.56	1.072	1.576	1.09	1.058	1.597	1.056	1.065	1.546	1.036	1.029	1.085	1.532	1.591	1.586	1.546	1.611	1.097	1.499
2016-08-22 11:14:01	141.54	5.8975	2.541	2.54	2.574	2.546	3.038	2.491	2.513	2.566	1.046	1.037	1.01	1.56	1.072	1.576	1.09	1.058	1.597	1.056	1.065	1.546	1.036	1.029	1.085	1.532	1.591	1.586	1.546	2.115	1.097	1.499
2016-08-22 11:39:01	141.96	5.915	2.541	2.54	2.574	2.546	3.038	2.491	2.513	2.566	1.046	1.037	1.01	1.56	1.072	1.576	1.09	1.058	1.597	1.056	1.065	1.546	1.036	1.029	1.085	1.532	1.591	1.586	1.546	2.115	1.097	1.499
2016-08-22 12:04:01	142.38	5.9325	2.541	2.54	2.574	2.546	3.038	2.491	2.513	2.566	1.046	1.037	1.512	1.56	1.072	1.576	1.09	1.058	1.597	1.558	1.065	1.546	1.036	1.029	1.085	1.532	1.591	1.586	1.546	2.115	1.097	1.499
2016-08-22 12:29:01	142.8	5.95	2.541	2.54	2.574	2.546	3.038	2.491	2.513	2.566	1.046	1.037	1.512	1.56	1.072	1.576	1.09	1.058	1.597	1.558	1.065	1.546	1.036	1.029	1.085	1.532	1.591	1.586	1.546	2.115	1.097	1.499
2016-08-22 12:54:01	143.22	5.9675	2.541	2.54	2.574	2.546	3.038	2.491	2.513	2.566	1.046	1.037	1.512	1.56	1.072	1.576	1.09	1.058	1.597	1.558	1.065	1.546	1.036	1.029	1.085	1.532	1.591	1.586	1.546	2.115	1.097	1.499
2016-08-22 13:19:01	143.64	5.985	2.541	2.54	2.073	2.546	3.038	2.491	2.513	2.566	1.046	1.037	1.512	1.56	1.072	1.576	1.09	1.058	1.597	1.558	1.065	1.546	1.036	1.029	1.085	1.532	2.094	1.586	1.546	2.115	1.097	1.499
2016-08-22 13:44:01	144.06	6.0025	2.541	2.54	2.073	2.546	3.038	2.491	2.513	2.566	1.046	1.037	1.512	1.56	1.072	1.576	1.09	1.058	1.597	1.558	1.065	1.546	1.539	1.029	1.085	1.532	2.094	1.586	1.546	2.115	1.097	1.499
2016-08-22 14:09:01	144.48	6.02	2.541	2.54	2.073	2.546	3.038	2.491	2.513	2.566	1.046	1.037	1.512	1.56	1.072	1.576	1.09	1.058	1.597	1.558	1.065	1.546	1.539	1.029	1.085	1.532	2.094	2.089	1.546	2.115	1.097	1.499
2016-08-22 14:34:01	144.9	6.0375	2.541	2.54	2.073	2.546	3.038	2.491	2.513	2.566	1.046	1.037	1.512	1.56	1.072	1.576	1.09	1.058	1.597	1.558	1.065	1.546	1.539	1.029	1.085	1.532	2.094	2.089	1.546	2.115	1.097	1.499
2016-08-22 14:59:01	145.32	6.055	2.541	2.54	2.073	2.546	3.038	2.491	2.513	2.566	1.046	1.037	1.512	1.56	1.072	1.576	1.09	1.058	1.597	1.558	1.065	1.546	1.539	1.029	1.085	1.532	2.094	2.089	1.546	2.115	1.097	1.499
2016-08-22 15:24:01	145.74	6.0725	2.541	2.54	2.073	2.546	3.038	2.491	2.513	2.566	1.548	1.037	1.512	1.56	1.072	1.576	1.09	1.058	1.597	1.558	1.065	1.546	1.539	1.029	1.085	1.532	2.094	2.089	1.546	2.115	1.097	1.499
2016-08-22 15:49:01	146.16	6.09	2.541	2.54	2.073	2.546	3.038	2.491	2.513	2.566	1.548	1.037	1.512	1.56	1.072	1.576	1.09	1.058	1.597	1.558	1.065	1.546	1.539	1.029	1.085	2.035	2.094	2.089	1.546	2.115	1.097	1.499
2016-08-22 16:14:01	146.58	6.1075	2.541	2.54	2.073	2.546	3.038	2.491	2.513	2.566	1.548	1.037	1.512	1.56	1.072	1.576	1.09	1.058	1.597	1.558	1.065	1.546	1.539	1.029	1.085	2.035	2.094	2.089	1.546	2.115	1.097	1.499
2016-08-22 16:39:01	147	6.125	2.541	2.54	2.073	2.546	3.038	2.491	2.513	2.566	1.548	1.037	1.512	1.56	1.072	1.576	1.09	1.058	1.597	1.558	1.065	1.546	1.539	1.029	1.085	2.035	2.094	2.089	1.546	2.115	1.097	1.499
2016-08-22 17:04:01	147.42	6.1425	2.541	2.54	2.073	2.546	3.038	2.491	2.513	2.566	1.548	1.037	1.512	1.56	1.072	1.576	1.09	1.058	1.597	1.558	1.065	1.546	1.539	1.029	1.588	2.035	2.094	2.089	1.546	2.115	1.097	1.499
2016-08-22 17:29:01	147.84	6.16	2.541	2.54	2.073	2.546	3.038	2.491	2.513	2.566	1.548	1.539	1.512	1.56	1.072	1.576	1.09	1.058	1.597	1.558	1.065	1.546	1.539	1.029	1.588	2.035	2.094	2.089	1.546	2.115	1.097	1.499
2016-08-22 17:54:01	148.26	6.1775	2.541	2.54	2.073	2.546	3.038	2.491	2.513	2.566	1.548	1.539	1.512	1.56	1.072	1.576	1.09	1.058	1.597	1.558	1.065	1.546	1.539	1.029	1.588	2.035	2.094	2.089	1.546	2.115	1.097	1.499
2016-08-22 18:19:01	148.68	6.195	2.541	2.54	2.073	2.546	3.038	2.491	2.513	2.566	1.548	1.539	1.512	1.56	1.072	1.576	1.09	1.058	1.597	1.558	1.065	1.546	1.539	1.029	1.588	2.035	2.094	2.089	1.546	2.115	1.097	1.499
2016-08-22 18:44:01	149.1	6.2125	2.541	2.54	2.073	2.546	3.038	2.491	2.513	2.566	1.548	1.539	1.512	1.56	1.072	1.576	1.09	1.058	1.597	1.558	1.065	1.546	1.539	1.029	1.588	2.035	2.094	2.089	1.546	2.115	1.097	1.499
2016-08-22 19:09:01	149.52	6.23	2.541	2.54	2.073	2.546	3.038	2.491	2.513	2.566	1.548	1.539	1.512	1.56	1.072	1.576	1.09	1.058	1.597	1.558	1.065	1.546	1.539	1.533	1.588	2.035	2.094	2.089	1.546	2.115	1.097	1.499
2016-08-22 19:34:01	149.94	6.2475	2.541	2.54	2.073	2.546	3.038	2.491	2.513	2.566	1.548	1.539	1.512	1.56	1.072	1.576	1.09	1.058	1.597	1.558	1.065	1.546	1.539	1.533	1.588	2.035	2.094	2.089	1.546	2.115	1.097	1.499
2016-08-22 19:59:01	150.36	6.265	2.541	2.54	2.073	2.546	3.038	2.491	2.513	2.566	1.548	1.539	1.512	1.56	1.072	1.576	1.09	1.058	1.597	1.558	1.065	1.546	1.539	1.533	1.588	2.035	2.094	2.089	1.546	2.115	1.097	1.499
2016-08-22 20:24:01	150.78	6.2825	2.541	2.54	2.073	2.546	3.038	2.491	2.513	2.566	1.548	1.539	1.512	1.56	1.072	1.576	1.09	1.058	1.597	1.558	1.065	1.546	1.539	1.533	1.588	2.035	2.094	2.089	1.546	2.115	1.097	1.499
2016-08-22 20:49:01	151.2	6.3	2.541	2.54	2.073	2.546	3.038	2.491	2.513	2.566	1.548	1.539	1.512	1.56	1.072	1.576	1.09	1.058	1.597	1.558	1.065	1.546	1.539	1.533	1.588	2.035	2.094	2.089	1.546	2.115	1.097	2.002
2016-08-22 21:14:01	151.62	6.3175	2.541	2.54	2.574	2.546	3.038	2.491	2.513	2.566	1.548	1.539	1.512	1.56	1.072	1.576	1.09	1.058	1.597	1.558	1.065	1.546	1.539	1.533	1.588	2.035	2.094	2.089	1.546	2.115	1.097	2.002
2016-08-22 21:39:01	152.04	6.335	2.541	2.54	2.574	2.546	3.038	2.491	2.513	2.566	1.548	1.539	1.512	1.56	1.072	1.576	1.09	1.058	1.597	1.558	1.065	1.546	1.539	1.533	1.588	2.035	2.094	2.089	1.546	2.115	1.097	2.002
2016-08-22 22:04:01	152.46	6.3525	2.541	2.54	2.574	2.546	3.038	2.491	2.513	2.566	1.548	1.539	1.512	1.56	1.072	2.078	1.09	1.561	1.597	1.558	1.065	1.546	1.539	1.533	1.588	2.035	2.094	2.089	1.546	2.115	1.097	2.002
2016-08-22 22:29:01	152.88	6.37	2.541	2.54	2.073	2.546	3.038	2.491	2.513	2.566	1.548	1.539	1.512	1.56	1.072	2.078	1.09	1.561	1.597	1.558	1.065	1.546	1.539	1.533	1.588	2.035	2.094	2.089	1.546	2.115	1.097	2.002
2016-08-22 22:54:01	153.3	6.3875	2.541	2.54	2.073	2.546	3.038	2.491	2.513	2.566	1.548	1.539	1.512	1.56	1.575	2.078	1.09	1.561	2.099	1.558	1.065	1.546	1.539	1.533	1.588	2.035	2.094	2.089	1.546	2.115	1.097	2.002
2016-08-22 23:19:01	153.72	6.405	2.541	2.54	2.073	2.546	3.038	2.491	2.513	2.566	1.548	1.539	1.512	1.56	1.575	2.078	1.09	1.561	2.099	1.558	1.065	1.546	1.539	1.533	1.588	2.035	2.094	2.089	1.546	2.115	1.097	2.002
2016-08-22 23:44:01	154.14	6.4225	2.541	2.54	2.073	2.546	3.038	2.491	2.513	2.063	1.548	1.539	1.512	1.56	1.072	2.078	1.09	1.561	2.099	1.558	1.065	1.546	1.539	1.533	1.588	2.035	2.094	2.089	1.546	2.115	1.097	2.002
2016-08-23 00:09:01	154.56	6.44	2.541	2.54	2.073	2.546	3.038	2.491	2.513	2.063	1.548	1.539	1.512	1.56	1.072	2.078	1.09	1.561	2.099	1.558	1.065	1.546	1.539	1.533	1.588	2.035	2.094	2.089	1.546	2.115	1.097	2.002
2016-08-23 00:34:01	154.98	6.4575	2.541	2.54	2.073	2.546	3.038	2.491	2.513	2.063	1.548	1.539	1.512	1.56	1.072	2.078	1.09	1.561	2.099	1.558	1.065	1.546	1.539	1.533	1.588	2.035	2.094	2.089	1.546	2.115	1.097	2.002
2016-08-23 00:59:01	155.4	6.475	2.541	2.54	2.073	2.546	3.038	2.491	2.513	2.063	1.548	1.539	1.512	1.56	1.072	2.078	1.09	1.561	2.099	1.558	1.065	1.546	1.539	1.533	1.588	2.035	2.094	2.089	1.546	2.115	1.097	2.002
2016-08-23 01:24:01	155.82	6.4925	2.541	2.54	2.574	2.546	3.038	2.491	2.513	2.063	1.548	1.539	1.512	1.56	1.072	2.078	1.09	1.561	2.099	1.558	1.065	1.546	1.539	1.533	1.588	2.035	2.094	2.089	1.546	2.115	1.097	2.002
2016-08-23 01:49:01	156.24	6.51	2.541	2.54	2.574	2.546	3.038	2.491	2.513	2.566	1.548	1.539	1.512	1.56	1.575	2.078	1.09	1.561	2.099	1.558	1.065	1.546	1.539	1.533	1.588	2.035	2.094	2.089	1.546	2.115	1.097	2.002
2016-08-23 02:14:01	156.66	6.5275	2.541	2.54	2.574	2.546	3.038	2.491	2.513	2.566	1.548	1.539	1.512	1.56	1.575	2.078	1.09	1.561	2.099	1.558	1.065	1.546	1.539	1.533	1.588	2.035	2.094	2.089	1.546	2.115	1.097	2.002
2016-08-23 02:39:01	157.08	6.545	2.541	2.54	2.574	2.546	3.038	2.491	2.513	2.566	1.548	1.539	1.512	1.56	1.575	2.078	1.09	1.561	2.099	1.558	1.065	1.546	1.539	1.533	1.588	2.035	2.094	2.089	1.546	2.115	1.097	2.002
2016-08-23 03:04:01	157.5	6.5625	2.541	2.54	2.574	2.546	3.038	2.491	2.513	2.566	1.548	1.539	1.512	1.56	1.072	2.078	1.09	1.561	2.099	1.558	1.065	1.546	1.539	1.533	1.588	2.035	2.094	2.089	1.546	2.115	1.6	2.002
2016-08-23 03:29:01	157.92	6.58	2.541	2.54	2.574	2.546	3.038	2.491	2.513	2.566	1.548	1.539	1.512	1.56	1.575	2.078	1.09	1.561	2.099	1.558	1.065	1.546	1.539	1.533	1.588	2.035	2.094	2.089	1.546	2.115	1.6	2.002
2016-08-23 03:54:01	158.34	6.5975	2.541	2.54	2.574	2.546	3.038	2.491	2.513	2.566	1.548	1.539	1.512	1.56	1.072	2.078	1.09	1.561	2.099	1.558	1.065	1.546	1.539	1.533	1.588	2.035	2.094	2.089	1.546	2.115	1.6	2.002
2016-08-23 04:19:01	158.76	6.615	2.541	2.54	2.073	2.546	3.038	2.491	2.513	2.566	1.548	1.539	1.512	1.56	1.575	2.078	1.09	1.561	2.099	1.558	1.065	1.546	1.539	1.533	1.588	2.035	2.094	2.089	1.546	2.115	1.6	2.002
2016-08-23 04:44:01	159.18	6.6325	2.541	2.54	2.574	2.546	3.038	2.491	2.513	2.566	1.548	1.539	1.512	1.56	1.575	2.078	1.09	1.561	2.099	1.558	1.065	1.546	1.539	1.533	1.588	2.035	2.094	2.089	1.546	2.115	1.6	2.002
2016-08-23 05:09:01	159.6	6.65	2.541	2.54	2.574	2.546	3.038	2.491	2.513	2.566	1.548	1.539	1.512	1.057	1.072	2.078	1.09	1.561	2.099	1.558	1.065	1.546	1.539	1.533	1.588	2.035	2.094	2.089	1.546	2.115	1.6	2.002
2016-08-23 05:34:01	160.02	6.6675	2.541	2.54	2.574	2.546	3.038	2.491	2.513	2.566	1.548	1.539	1.512	1.56	1.072	2.078	1.09	1.561	2.099	1.558	1.065	1.546	1.539	1.533	1.588	2.035	1.591	2.089	1.546	2.115	1.6	2.002
2016-08-23 05:59:01	160.44	6.685	2.541	2.54	2.574	2.546	3.038	2.491	2.513	2.566	1.548	1.539	1.512	1.56	1.072	2.078	1.09	1.561	2.099	1.558	1.065	1.546	1.539	1.533	1.588	2.035	1.591	2.089	1.546	2.115	1.6	2.002
2016-08-23 06:24:01	160.86	6.7025	2.541	2.54	2.574	2.546	3.038	2.491	2.513	2.566	1.548	1.539	1.512	1.56	1.072	2.078	1.09	1.561	2.099	1.558	1.065	1.546	1.539	1.533	1.588	2.035	1.591	2.089	1.546	2.115	1.6	2.002
2016-08-23 06:49:01	161.28	6.72	2.541	2.54	2.574	2.546	3.038	2.491	2.513	2.566	1.548	1.539	1.512	1.56	1.072	2.078	1.09	1.561	2.099	1.558	1.065	1.546	1.539	1.533	1.588	2.035	1.591	2.089	1.546	2.115	1.6	2.002
2016-08-23 07:14:01	161.7	6.7375	2.541	2.54	2.574	2.546	3.038	2.491	2.513	2.566	1.548	1.539	1.512	1.56	1.072	2.078	1.09	1.561	2.099	1.558	1.065	1.546	1.539	1.533	1.588	2.035	1.591	2.089	1.546	2.115	1.6	2.002
2016-08-23 07:39:01	162.12	6.755	2.541	2.54	2.574	2.546	3.038	2.491	2.513	2.566	1.548	1.539	1.512	1.56	1.072	2.078	1.09	1.561	2.099	1.558	1.065	1.546	1.539	1.533	1.588	2.035	1.591	2.089	1.546	2.115	1.6	2.002
2016-08-23 08:04:01	162.54	6.7725	2.541	2.54	2.574	2.546	3.038	2.491	2.513	2.566	1.548	1.539	1.512	1.56	1.072	2.078	1.09	1.561	1.597	1.558	1.065	1.546	1.539	1.533	1.588	2.035	1.591	2.089	1.546	2.115	1.6	2.002
2016-08-23 08:29:01	162.96	6.79	2.541	2.54	2.574	2.546	3.038	2.491	2.513	2.566	1.548	1.539	1.512	1.56	1.072	2.078	1.09	1.561	2.099	1.558	1.065	1.546	1.539	1.533	1.588	2.035	1.591	2.089	1.546	2.115	1.6	2.002
2016-08-23 08:54:01	163.38	6.8075	2.541	2.54	2.574	2.546	3.038	2.491	2.513	2.566	1.548	1.539	1.512	1.56	1.072	2.078	1.09	1.561	2.099	1.558	1.065	1.546	1.539	1.533	1.588	2.035	1.591	2.089	1.546	2.115	1.6	2.002
2016-08-23 09:19:01	163.8	6.825	2.541	2.54	2.574	2.546	3.038	2.491	2.513	2.566	1.548	1.539	1.512	1.56	1.072	2.078	1.09	1.561	1.597	1.558	1.065	1.546	1.539	1.533	1.588	2.035	1.591	2.089	1.546	2.115	1.6	2.002
2016-08-23 09:44:01	164.22	6.8425	2.541	2.54	2.574	2.546	3.038	2.491	2.513	2.566	1.548	1.539	1.512	1.56	1.072	2.078	1.09	1.561	1.597	1.558	1.065	1.546	1.539	1.533	1.588	2.035	1.591	2.089	1.546	2.115	1.6	2.002
2016-08-23 10:09:01	164.64	6.86	2.541	2.54	2.574	2.546	3.038	2.491	2.513	2.566	1.548	1.539	1.512	1.56	1.072	2.078	1.09	1.561	1.597	1.558	1.065	1.546	1.539	1.533	1.588	2.035	2.094	2.089	1.546	2.115	1.6	2.002
2016-08-23 10:34:01	165.06	6.8775	2.541	2.54	2.574	2.546	3.038	2.491	2.513	2.566	1.548	1.539	1.512	1.56	1.072	2.078	1.09	1.561	1.597	1.558	1.065	1.546	1.539	1.533	1.588	2.035	2.094	2.089	1.546	2.115	1.6	2.002
2016-08-23 10:59:01	165.48	6.895	2.541	2.54	2.574	2.546	3.038	2.491	2.513	2.566	1.548	1.539	1.512	1.56	1.072	2.078	1.09	1.561	1.597	1.558	1.065	1.546	1.539	1.533	1.588	2.035	2.094	2.089	1.546	2.115	1.6	2.002
2016-08-23 11:24:01	165.9	6.9125	2.541	2.54	2.574	3.049	3.038	2.491	2.513	2.566	1.548	1.539	1.512	1.56	1.072	2.078	1.09	1.561	2.099	1.558	1.065	1.546	1.539	1.533	1.588	2.035	2.094	2.089	1.546	2.115	1.6	2.002
2016-08-23 11:49:01	166.32	6.93	2.541	2.54	2.574	3.049	3.038	2.491	2.513	2.566	1.548	1.539	1.512	1.56	1.072	2.078	1.09	1.561	2.099	1.558	1.065	1.546	1.539	1.533	1.588	2.035	2.094	2.089	1.546	2.115	1.6	2.002
2016-08-23 12:14:01	166.74	6.9475	2.541	2.54	2.574	3.049	3.038	2.491	2.513	2.566	1.548	1.539	1.512	1.56	1.072	2.078	1.09	1.561	2.099	1.558	1.065	1.546	1.539	1.533	1.588	2.035	2.094	2.089	1.546	2.115	1.6	2.002
2016-08-23 12:39:01	167.16	6.965	2.541	2.54	2.574	3.049	3.038	2.491	2.513	2.566	1.548	1.539	1.512	1.56	1.072	2.078	1.09	1.561	2.099	1.558	1.065	1.546	1.539	1.533	1.588	2.035	2.094	2.089	1.546	2.115	1.6	2.002
2016-08-23 13:04:01	167.58	6.9825	2.541	2.54	2.574	3.049	3.038	2.994	2.513	2.566	1.548	1.539	1.512	2.063	1.072	2.078	1.09	1.561	2.099	1.558	1.567	1.546	1.539	1.533	1.588	2.035	2.094	2.089	1.546	2.115	1.6	2.002
2016-08-23 13:29:01	168	7	2.541	2.54	2.574	3.049	3.038	2.994	2.513	2.566	1.548	1.539	1.512	2.063	1.575	2.078	1.09	1.561	2.099	1.558	1.567	1.546	1.539	1.533	1.588	2.035	2.094	2.089	1.546	2.115	1.6	2.002
2016-08-23 13:54:01	168.42	7.0175	2.541	2.54	3.076	3.049	3.038	2.994	2.513	2.566	1.548	1.539	1.512	2.063	1.575	2.078	1.09	1.561	2.099	1.558	1.567	1.546	1.539	1.533	1.588	2.035	2.094	2.089	1.546	2.115	1.6	2.002
2016-08-23 14:19:01	168.84	7.035	2.541	2.54	3.076	3.049	3.038	2.994	2.513	2.566	1.548	1.539	1.512	2.063	1.575	2.078	1.09	1.561	2.099	1.558	1.567	1.546	1.539	1.533	1.588	2.035	2.094	2.089	1.546	2.115	1.6	2.002
2016-08-23 14:44:01	169.26	7.0525	2.541	2.54	2.574	3.049	3.038	2.994	2.513	2.566	1.548	1.539	1.512	2.063	1.575	2.078	1.09	1.561	2.099	1.558	1.567	2.05	1.539	1.533	1.588	2.035	2.094	2.089	1.546	2.115	1.6	2.002
2016-08-23 15:09:01	169.68	7.07	2.541	2.54	2.574	3.049	3.038	2.994	2.513	2.566	1.548	1.539	1.512	2.063	1.575	2.078	1.09	1.561	2.099	1.558	1.567	2.05	1.539	1.533	1.588	2.035	2.094	2.089	1.546	2.618	1.6	2.002
2016-08-23 15:34:01	170.1	7.0875	2.541	2.54	2.574	3.049	3.038	2.994	2.513	2.566	1.548	1.539	1.512	2.063	1.575	2.078	1.09	1.561	2.099	1.558	1.567	2.05	1.539	1.533	1.588	2.035	2.094	2.089	1.546	2.618	1.6	2.002
2016-08-23 15:59:01	170.52	7.105	2.541	2.54	2.574	3.049	3.038	2.994	2.513	2.566	1.548	1.539	1.512	2.063	1.575	2.078	1.09	1.561	2.099	1.558	1.567	2.05	1.539	1.533	1.588	2.035	2.094	2.089	1.546	2.618	1.6	2.002
2016-08-23 16:24:01	170.94	7.1225	2.541	2.54	2.574	3.049	3.038	2.994	2.513	2.566	1.548	1.539	1.512	2.063	1.575	2.078	1.09	1.561	2.099	1.558	1.567	2.05	1.539	1.533	1.588	2.035	2.094	2.089	1.546	2.618	1.6	2.002
2016-08-23 16:49:01	171.36	7.14	2.541	2.54	2.574	3.049	3.038	2.994	2.513	2.566	1.548	1.539	1.512	2.063	1.575	2.078	1.09	1.561	2.099	1.558	1.567	2.05	1.539	1.533	1.588	2.035	2.094	2.089	1.546	2.618	1.6	2.002
2016-08-23 17:14:01	171.78	7.1575	2.541	2.54	2.574	3.049	3.038	2.994	2.513	2.566	1.548	1.539	1.512	2.063	1.575	2.078	1.09	1.561	2.099	1.558	1.567	2.05	1.539	1.533	1.588	2.035	2.094	2.089	1.546	2.618	1.6	2.002
2016-08-23 17:39:01	172.2	7.175	3.043	2.54	2.574	3.049	3.038	2.994	2.513	2.566	1.548	1.539	1.512	2.063	1.575	2.078	1.09	1.561	2.099	1.558	1.567	2.05	1.539	1.533	1.588	2.035	2.094	2.592	1.546	2.618	1.6	2.002
2016-08-23 18:04:01	172.62	7.1925	3.043	3.043	3.076	3.049	3.54	2.994	2.513	2.566	1.548	1.539	1.512	2.063	1.575	2.078	1.593	1.561	2.099	1.558	1.567	2.05	1.539	1.533	1.588	2.035	2.094	2.592	1.546	2.618	1.6	2.002
2016-08-23 18:29:01	173.04	7.21	3.043	3.043	3.076	3.049	3.54	2.994	2.513	2.566	1.548	1.539	1.512	2.063	1.575	2.078	1.593	1.561	2.099	1.558	1.567	2.05	1.539	1.533	1.588	2.035	2.094	2.592	1.546	2.618	1.6	2.002
2016-08-23 18:54:01	173.46	7.2275	3.043	3.043	3.076	3.049	3.54	2.994	2.513	2.566	1.548	1.539	1.512	2.063	1.575	2.078	1.593	1.561	2.099	1.558	1.567	2.05	1.539	1.533	1.588	2.035	2.094	2.592	1.546	2.618	1.6	2.002
2016-08-23 19:19:01	173.88	7.245	3.043	3.043	3.076	3.552	3.54	2.994	3.015	2.566	1.548	1.539	1.512	2.063	1.575	2.078	1.593	1.561	2.099	1.558	1.567	2.05	2.043	1.533	1.588	2.538	2.094	2.592	1.546	2.618	1.6	2.002
2016-08-23 19:44:01	174.3	7.2625	3.043	3.043	3.076	3.552	3.54	2.994	3.015	3.069	1.548	1.539	1.512	2.063	1.575	2.078	1.593	1.561	2.099	1.558	1.567	2.05	2.043	1.533	1.588	2.538	2.094	2.592	1.546	2.618	1.6	2.002
2016-08-23 20:09:01	174.72	7.28	3.043	3.043	3.076	3.552	3.54	2.994	3.015	3.069	2.05	1.539	1.512	2.063	1.575	2.078	1.593	1.561	2.099	1.558	1.567	2.05	2.043	1.533	1.588	2.538	2.094	2.592	1.546	2.618	1.6	2.002
2016-08-23 20:34:01	175.14	7.2975	3.043	3.043	3.076	3.552	3.54	2.994	3.015	3.069	2.05	1.539	1.512	2.063	1.575	2.078	1.593	1.561	2.099	1.558	1.567	2.05	2.043	1.533	1.588	2.538	2.094	2.592	1.546	2.618	1.6	2.002
2016-08-23 20:59:01	175.56	7.315	3.043	3.043	3.076	3.552	3.54	2.994	3.015	3.069	2.05	1.539	1.512	2.063	1.575	2.078	1.593	1.561	2.099	1.558	1.567	2.05	2.043	1.533	1.588	2.538	2.094	2.592	1.546	2.618	1.6	2.002
2016-08-23 21:24:01	175.98	7.3325	3.043	3.043	3.076	3.552	3.54	2.994	3.015	3.069	2.05	1.539	1.512	2.063	1.575	2.078	1.593	1.561	2.099	1.558	1.567	2.05	2.043	1.533	1.588	2.538	2.094	2.592	1.546	2.618	1.6	2.002
2016-08-23 21:49:01	176.4	7.35	3.043	3.043	3.076	3.552	3.54	2.994	3.015	3.069	2.05	1.539	1.512	2.063	1.575	2.078	1.593	1.561	2.099	1.558	1.567	2.05	2.043	1.533	1.588	2.538	2.094	2.592	1.546	2.618	1.6	2.002
2016-08-23 22:14:01	176.82	7.3675	3.043	3.043	3.076	3.552	3.54	2.994	3.015	2.566	2.05	1.539	1.512	2.063	1.575	2.078	1.593	1.561	2.099	1.558	1.567	2.05	2.043	1.533	1.588	2.538	2.094	2.592	1.546	2.618	1.6	2.002
2016-08-23 22:39:01	177.24	7.385	3.043	3.043	3.076	3.552	3.54	2.994	3.015	2.566	2.05	1.539	1.512	1.56	1.575	2.078	1.593	1.561	2.099	1.558	1.567	2.05	2.043	1.533	1.588	2.538	2.094	2.592	1.546	2.618	1.6	2.002
2016-08-23 23:04:01	177.66	7.4025	3.043	3.043	3.076	3.552	3.54	3.496	3.015	2.566	2.05	1.539	1.512	1.56	1.575	2.078	1.593	1.561	2.099	1.558	1.567	2.05	2.043	1.533	1.588	2.538	2.094	2.592	1.546	2.618	1.6	2.002
2016-08-23 23:29:01	178.08	7.42	3.043	3.043	3.076	3.552	3.54	3.496	3.015	2.566	2.05	1.539	1.512	1.56	1.575	2.078	1.593	1.561	2.099	1.558	1.567	2.05	2.043	1.533	1.588	2.538	2.094	2.592	1.546	2.618	1.6	2.002
2016-08-23 23:54:01	178.5	7.4375	3.043	3.043	3.076	3.552	3.54	3.496	3.015	3.069	2.05	1.539	1.512	1.56	1.575	2.078	1.593	1.561	2.099	1.558	1.567	2.05	2.043	1.533	1.588	2.538	2.094	2.592	1.546	2.618	1.6	2.002
2016-08-24 00:19:01	178.92	7.455	3.043	3.043	3.076	3.552	3.54	3.496	3.015	3.069	2.05	1.539	1.512	1.56	1.575	2.078	1.593	1.561	2.099	1.558	1.567	2.05	2.043	1.533	1.588	2.538	2.094	2.592	1.546	2.618	1.6	2.002
2016-08-24 00:44:01	179.34	7.4725	3.043	3.043	3.076	3.552	3.54	3.496	3.015	3.069	2.05	1.539	1.512	1.56	1.575	2.078	1.593	1.561	2.099	1.558	1.567	2.05	2.043	1.533	1.588	2.538	2.094	2.592	1.546	2.618	1.6	2.002
2016-08-24 01:09:01	179.76	7.49	3.043	3.043	3.076	3.552	3.54	3.496	3.015	3.069	2.05	1.539	1.512	1.56	1.575	2.078	1.593	1.561	2.099	1.558	1.567	2.05	2.043	1.533	1.588	2.538	2.094	2.592	1.546	2.618	1.6	2.002
2016-08-24 01:34:01	180.18	7.5075	3.043	3.043	3.076	3.552	3.54	3.496	3.015	3.069	2.05	1.539	1.512	1.56	1.575	2.078	1.593	1.561	2.099	1.558	1.567	2.05	2.043	1.533	1.588	2.538	2.094	2.592	1.546	2.618	1.6	2.505
2016-08-24 01:59:01	180.6	7.525	3.043	3.043	3.076	3.552	3.54	3.496	3.015	3.069	2.05	1.539	1.512	2.063	1.575	2.078	1.593	1.561	2.099	1.558	1.567	2.05	2.043	1.533	1.588	2.538	2.094	2.592	1.546	2.618	1.6	2.505
2016-08-24 02:24:01	181.02	7.5425	3.043	3.545	3.076	3.552	3.54	3.496	3.015	3.069	2.05	1.539	1.512	2.063	1.575	2.078	1.593	1.561	2.099	1.558	1.567	2.05	2.043	1.533	1.588	2.538	2.094	2.592	1.546	2.618	1.6	2.505
2016-08-24 02:49:01	181.44	7.56	3.043	3.545	3.076	3.552	3.54	3.496	3.015	3.069	2.05	1.539	1.512	2.063	1.575	2.078	1.593	1.561	2.099	1.558	1.567	2.05	2.043	1.533	1.588	2.538	2.094	2.592	1.546	2.618	1.6	2.505
2016-08-24 03:14:01	181.86	7.5775	3.043	3.545	3.076	3.552	3.54	3.496	3.015	3.069	2.05	1.539	1.512	1.56	1.575	2.078	1.593	1.561	2.099	1.558	1.567	2.05	2.043	1.533	1.588	2.538	2.094	2.592	1.546	2.618	1.6	2.505
2016-08-24 03:39:01	182.28	7.595	3.043	3.545	3.578	3.552	3.54	3.496	3.015	3.069	2.05	1.539	1.512	1.56	1.575	2.078	1.593	1.561	2.099	1.558	1.567	2.05	2.043	1.533	1.588	2.538	2.094	2.592	1.546	2.618	1.6	2.505
2016-08-24 04:04:01	182.7	7.6125	3.043	3.545	3.578	3.552	3.54	3.496	3.015	3.069	2.05	1.539	1.512	1.56	1.575	2.078	1.593	1.561	2.099	1.558	1.567	2.05	2.043	1.533	1.588	2.538	2.094	2.592	1.546	2.618	1.6	2.505
2016-08-24 04:29:01	183.12	7.63	3.043	3.545	3.578	3.552	3.54	3.496	3.015	3.069	2.05	1.539	1.512	1.56	1.575	2.078	1.593	1.561	2.099	1.558	1.567	2.05	2.043	1.533	1.588	2.538	2.094	2.592	1.546	2.618	1.6	2.505
2016-08-24 04:54:01	183.54	7.6475	3.043	3.545	3.578	3.552	3.54	3.496	3.015	3.069	2.05	1.539	1.512	1.56	1.575	2.078	1.593	1.561	2.099	1.558	1.567	2.05	2.043	2.036	1.588	2.538	2.094	2.592	1.546	2.618	1.6	2.505
2016-08-24 05:19:01	183.96	7.665	3.043	3.545	3.578	3.552	3.54	3.496	3.015	3.069	2.05	1.539	1.512	1.56	1.575	2.078	1.593	1.561	2.099	1.558	1.567	2.05	2.043	1.533	1.588	2.538	2.094	2.592	1.546	2.618	1.6	2.505
2016-08-24 05:44:01	184.38	7.6825	3.043	3.545	3.578	3.552	4.043	3.496	3.015	3.069	2.05	1.539	1.512	1.56	1.575	2.078	1.593	1.561	2.099	1.558	1.567	2.05	2.043	2.036	1.588	2.538	2.094	2.592	1.546	2.618	1.6	2.505
2016-08-24 06:09:01	184.8	7.7	3.043	3.545	3.578	3.552	4.043	3.496	3.015	3.069	2.05	1.539	1.512	1.56	1.575	2.078	1.593	1.561	2.099	1.558	1.567	2.05	2.043	2.036	1.588	2.538	2.094	2.089	1.546	2.618	1.6	2.505
2016-08-24 06:34:01	185.22	7.7175	3.043	3.545	3.578	4.055	4.043	3.496	3.015	3.069	2.05	1.539	1.512	1.56	1.575	2.078	1.593	1.561	2.099	1.558	1.567	2.05	2.043	2.036	1.588	2.538	2.094	2.089	1.546	2.618	1.6	2.505
2016-08-24 06:59:01	185.64	7.735	3.043	3.545	3.578	4.055	4.043	3.496	3.015	3.069	2.05	1.539	1.512	1.56	1.575	2.078	1.593	1.561	2.099	1.558	1.567	2.05	2.043	2.036	1.588	2.538	2.094	2.089	1.546	2.618	1.6	2.505
2016-08-24 07:24:01	186.06	7.7525	3.043	3.545	3.578	4.055	4.545	3.999	3.015	3.572	2.05	1.539	1.512	1.56	1.575	2.078	1.593	1.561	2.099	1.558	1.567	2.05	2.043	2.036	1.588	2.538	2.094	2.089	1.546	2.618	1.6	2.505
2016-08-24 07:49:01	186.48	7.77	3.043	3.545	3.578	4.055	4.545	3.999	3.015	3.572	2.05	1.539	1.512	1.56	1.575	2.078	1.593	1.561	2.099	1.558	1.567	2.05	2.043	2.036	1.588	2.538	2.094	2.089	1.546	2.618	1.6	2.505
2016-08-24 08:14:01	186.9	7.7875	3.545	3.545	3.578	4.055	4.545	3.999	3.015	3.572	2.05	1.539	1.512	1.56	1.575	2.078	1.593	1.561	2.099	1.558	1.567	2.05	2.043	2.036	1.588	2.538	2.094	2.089	1.546	2.618	1.6	2.505
2016-08-24 08:39:01	187.32	7.805	3.545	3.545	3.578	4.055	4.545	3.999	3.015	3.572	2.05	1.539	1.512	2.063	1.575	2.078	1.593	1.561	2.099	1.558	1.567	2.05	2.043	2.036	1.588	2.538	2.094	2.089	1.546	2.618	1.6	2.505
2016-08-24 09:04:01	187.74	7.8225	3.545	3.545	3.578	4.558	4.545	3.999	3.015	3.572	2.05	1.539	1.512	2.063	1.575	2.078	1.593	1.561	2.099	1.558	1.567	2.05	2.043	2.036	1.588	2.538	2.094	2.592	1.546	2.618	1.6	2.505
2016-08-24 09:29:01	188.16	7.84	3.545	4.048	3.578	4.558	4.545	3.999	3.015	3.572	2.05	1.539	1.512	2.063	1.575	2.078	1.593	1.561	2.099	1.558	1.567	2.05	2.043	2.036	1.588	2.538	2.094	2.592	1.546	2.618	1.6	2.505
2016-08-24 09:54:01	188.58	7.8575	3.545	4.048	3.578	4.558	5.047	3.999	3.015	3.572	2.05	1.539	1.512	2.063	1.575	2.078	1.593	1.561	2.099	1.558	1.567	2.05	2.043	2.036	1.588	2.538	2.094	2.592	1.546	2.618	1.6	2.505
2016-08-24 10:19:01	189	7.875	3.545	4.048	3.578	4.558	4.545	3.999	3.015	3.572	2.05	1.539	1.512	2.063	1.575	2.078	1.593	1.561	2.099	1.558	1.567	2.05	2.043	2.036	1.588	2.538	2.094	2.592	1.546	2.618	1.6	2.505
2016-08-24 10:44:01	189.42	7.8925	3.043	4.048	4.08	4.558	4.043	3.999	3.015	3.572	2.05	1.539	1.512	2.063	1.575	2.078	1.593	1.561	2.099	1.558	1.567	2.05	2.043	2.036	1.588	2.538	2.094	2.592	1.546	2.618	1.6	2.505
2016-08-24 11:09:01	189.84	7.91	2.541	4.048	4.08	4.558	4.043	3.999	3.518	3.572	2.05	1.539	1.512	2.063	1.575	2.078	1.593	1.561	2.099	1.558	1.567	2.05	2.043	2.036	1.588	2.538	2.094	2.592	1.546	2.618	1.6	2.505
2016-08-24 11:34:01	190.26	7.9275	2.541	4.048	4.08	4.558	3.54	3.999	3.518	3.572	2.05	2.041	1.512	2.063	1.575	2.078	1.593	1.561	2.099	1.558	1.567	2.05	2.043	2.036	1.588	2.538	2.598	2.592	1.546	2.618	1.6	2.505
2016-08-24 11:59:01	190.68	7.945	2.541	4.048	3.578	4.558	3.54	3.999	3.518	3.572	2.05	2.041	2.015	2.063	1.575	2.078	1.593	1.561	2.099	1.558	1.567	2.05	2.043	2.036	1.588	2.538	2.598	2.592	1.546	2.618	1.6	2.505
2016-08-24 12:24:01	191.1	7.9625	2.038	3.545	3.578	4.558	3.038	3.496	3.518	3.572	2.05	2.041	2.015	2.063	1.575	2.078	1.593	1.561	2.099	2.06	1.567	2.05	2.043	2.036	1.588	2.538	2.598	2.592	1.546	2.618	1.6	2.505
2016-08-24 12:49:01	191.52	7.98	2.038	3.545	3.578	4.558	3.038	3.496	3.518	3.572	2.05	2.041	2.015	2.063	1.575	2.078	1.593	1.561	2.099	2.06	1.567	2.05	2.043	2.036	1.588	2.538	2.598	2.592	1.546	2.618	1.6	2.505
2016-08-24 13:14:01	191.94	7.9975	2.038	3.545	3.578	4.055	3.038	3.496	3.518	3.572	2.05	2.041	2.015	2.063	1.575	2.078	1.593	1.561	2.099	2.06	1.567	2.05	2.043	2.036	1.588	2.538	2.598	2.592	1.546	2.618	1.6	2.505
2016-08-24 13:39:01	192.36	8.015	2.038	3.043	3.578	4.055	3.038	2.994	3.518	3.572	2.05	2.041	2.015	2.063	1.575	2.078	1.593	1.561	2.099	2.06	1.567	2.05	2.043	2.036	1.588	2.538	2.598	2.592	1.546	2.618	1.6	2.505
2016-08-24 14:04:01	192.78	8.0325	2.038	3.043	3.076	4.055	2.535	2.994	3.518	3.572	2.05	2.041	2.015	2.063	1.575	2.078	1.593	1.561	2.099	2.06	2.069	2.05	2.043	2.036	1.588	2.538	2.598	2.592	1.546	2.618	1.6	2.505
2016-08-24 14:29:01	193.2	8.05	2.038	3.043	3.076	4.055	2.535	2.994	3.518	3.572	2.05	2.041	2.015	2.063	1.575	2.078	1.593	2.063	2.099	2.06	2.069	2.05	2.043	2.036	1.588	2.538	2.598	2.592	2.05	2.618	1.6	2.505
2016-08-24 14:54:01	193.62	8.0675	2.038	2.54	3.076	3.552	2.535	2.994	3.518	4.075	2.05	2.041	2.015	2.063	1.575	2.078	1.593	1.561	2.602	2.06	2.069	2.05	2.043	2.036	1.588	2.538	2.598	2.592	2.05	2.618	1.6	2.505
2016-08-24 15:19:01	194.04	8.085	2.038	2.54	3.076	3.552	2.535	2.491	3.518	4.075	2.05	2.041	2.015	2.063	1.575	2.078	1.593	1.561	2.602	2.06	2.069	2.05	2.043	2.036	2.09	2.538	2.598	2.592	2.05	2.618	1.6	2.505
2016-08-24 15:44:01	194.46	8.1025	1.536	2.54	3.076	3.552	2.535	2.491	3.518	4.075	2.05	2.041	2.015	2.063	1.575	2.078	1.593	1.561	2.602	2.06	2.069	2.05	2.043	2.036	2.09	2.538	2.598	2.592	1.546	2.618	1.6	2.505
2016-08-24 16:09:01	194.88	8.12	1.536	2.54	2.574	3.552	2.535	2.491	3.518	4.075	2.05	2.041	2.015	2.063	1.575	2.078	1.593	2.063	2.602	2.06	2.069	2.05	2.043	2.036	2.09	2.538	2.598	2.592	2.05	2.618	1.6	2.505
2016-08-24 16:34:01	195.3	8.1375	1.536	2.037	2.574	3.049	2.033	2.491	3.518	4.075	2.05	2.041	2.015	2.063	1.575	2.579	1.593	2.063	2.602	2.06	2.069	2.05	2.043	2.036	2.09	2.538	2.598	2.592	2.05	2.618	1.6	2.505
2016-08-24 16:59:01	195.72	8.155	1.536	2.037	2.574	3.049	2.033	1.988	3.518	4.075	2.05	2.041	2.015	2.063	1.575	2.078	1.593	2.063	2.602	2.06	2.069	2.05	2.043	2.036	2.09	2.538	2.598	2.592	2.05	2.618	1.6	2.505
2016-08-24 17:24:01	196.14	8.1725	1.536	2.037	2.574	3.049	2.033	1.988	3.518	4.075	2.05	2.041	2.015	2.063	1.575	2.579	1.593	2.063	2.602	2.06	2.069	2.05	2.043	2.036	2.09	2.538	2.598	2.592	2.05	2.618	1.6	2.505
2016-08-24 17:49:01	196.56	8.19	1.536	2.037	2.574	3.049	2.033	1.988	3.518	4.075	2.05	2.041	2.015	2.063	1.575	2.579	1.593	2.063	2.602	2.06	2.069	2.05	2.043	2.036	2.09	2.538	2.598	2.592	2.05	2.618	1.6	2.505
2016-08-24 18:14:01	196.98	8.2075	1.034	2.037	2.073	2.546	2.033	1.988	3.518	3.572	2.05	2.041	2.015	2.063	1.575	2.579	1.593	2.063	2.602	2.06	1.567	2.05	2.043	2.036	2.09	2.538	2.598	2.592	2.05	2.618	1.6	2.505
2016-08-24 18:39:01	197.4	8.225	1.034	1.534	2.073	2.546	2.033	1.485	3.015	3.572	2.05	2.041	2.015	2.063	1.575	2.579	1.593	2.063	2.602	2.06	2.069	2.05	2.043	2.036	2.09	2.538	2.598	2.592	2.05	2.618	2.102	2.505
2016-08-24 19:04:01	197.82	8.2425	1.034	1.534	2.073	2.546	2.033	1.485	3.015	3.572	2.05	2.041	2.015	2.063	1.575	2.579	1.593	2.063	2.602	2.06	1.567	2.05	2.043	2.036	2.09	2.538	2.598	2.592	2.05	2.618	2.102	2.505
2016-08-24 19:29:01	198.24	8.26	1.034	1.534	2.073	2.546	1.53	1.485	3.015	3.069	2.05	2.041	2.015	2.063	1.575	2.579	1.593	2.063	2.602	2.06	1.567	2.05	2.043	2.036	2.09	2.538	2.598	2.592	2.05	2.618	2.102	2.505
2016-08-24 19:54:01	198.66	8.2775	1.034	1.534	2.073	2.546	1.53	1.485	3.015	3.069	2.05	2.041	2.015	2.063	1.575	2.579	1.593	2.063	2.602	2.06	1.567	2.05	2.043	2.036	2.09	2.538	2.598	2.592	2.05	2.618	2.102	2.505
2016-08-24 20:19:01	199.08	8.295	1.034	1.534	1.571	2.043	1.53	1.485	2.513	3.069	2.05	2.041	2.015	2.063	1.575	2.579	1.593	2.063	2.602	2.06	1.567	2.05	2.043	2.036	2.09	2.538	2.598	2.592	2.05	2.618	2.102	2.505
2016-08-24 20:44:01	199.5	8.3125	1.034	1.534	1.571	2.043	1.53	1.485	2.513	3.069	2.05	2.041	2.015	2.063	1.575	2.579	1.593	2.063	2.602	2.06	1.567	2.05	2.043	2.036	2.09	2.538	2.598	2.592	2.05	2.618	2.102	2.505
2016-08-24 21:09:01	199.92	8.33	1.034	1.031	1.571	2.043	1.53	0.983	2.513	2.566	2.05	2.041	2.015	2.063	1.575	2.579	1.593	2.063	2.602	2.06	1.567	2.05	2.043	2.036	2.09	2.538	2.598	2.592	2.05	2.618	2.102	2.505
2016-08-24 21:34:01	200.34	8.3475	1.034	1.031	1.571	2.043	1.53	0.983	2.513	2.566	2.05	2.041	2.015	2.063	1.575	2.579	1.593	2.063	2.602	2.06	1.567	2.05	2.043	2.036	2.09	2.538	2.598	2.592	2.05	2.618	2.102	2.505
2016-08-24 21:59:01	200.76	8.365	1.034	1.031	1.571	2.043	1.53	0.983	2.011	2.566	2.05	2.041	2.015	2.063	1.575	2.579	1.593	2.063	2.602	2.06	1.567	2.05	2.043	2.036	2.09	2.538	2.598	2.592	2.05	2.618	2.102	2.505
2016-08-24 22:24:01	201.18	8.3825	0.531	1.031	1.571	2.043	1.028	0.983	2.011	2.566	2.05	2.041	2.015	2.063	1.575	2.579	1.593	2.063	2.602	2.06	1.567	2.05	2.043	2.036	2.09	2.538	2.598	2.592	2.05	2.618	2.102	2.505
2016-08-24 22:49:01	201.6	8.4	0.531	1.031	1.069	1.539	1.028	0.983	2.011	2.063	2.05	2.041	2.015	2.063	1.575	2.579	2.095	2.063	2.602	2.06	1.567	2.05	2.043	2.036	2.09	2.538	2.598	2.592	2.05	2.618	2.102	2.505
2016-08-24 23:14:01	202.02	8.4175	0.531	1.031	1.069	1.539	1.028	0.983	2.011	2.063	2.05	2.041	2.015	2.063	1.575	2.579	2.095	2.063	2.602	2.06	1.567	2.05	2.043	2.036	2.09	2.538	2.598	2.592	2.05	2.618	2.102	2.505
2016-08-24 23:39:01	202.44	8.435	0.531	0.528	1.069	1.539	1.028	0.983	1.509	2.063	2.05	2.041	2.015	2.063	1.575	2.579	2.095	2.063	2.602	2.06	1.567	2.05	2.043	2.036	2.09	2.538	2.598	2.592	2.05	2.618	2.102	2.505
2016-08-25 00:04:01	202.86	8.4525	0.531	0.528	1.069	1.539	1.028	0.48	1.509	2.063	2.05	2.041	2.015	2.063	1.575	2.579	2.095	2.063	2.602	2.06	1.567	2.05	2.043	2.036	2.09	2.538	2.598	2.592	2.05	2.618	2.102	2.505
2016-08-25 00:29:01	203.28	8.47	0.531	0.528	1.069	1.539	1.028	0.48	1.509	2.063	2.05	2.041	2.015	2.063	1.575	2.579	2.095	2.063	2.602	2.06	1.567	2.05	2.043	2.036	2.09	2.538	2.598	2.592	2.05	2.618	2.102	2.505
2016-08-25 00:54:01	203.7	8.4875	0.531	0.528	1.069	1.539	1.028	0.48	1.509	1.56	2.05	2.041	2.015	2.063	1.575	2.579	2.095	2.063	2.602	2.06	1.567	2.05	2.043	2.036	2.09	2.538	2.598	2.592	2.05	2.618	2.102	2.505
2016-08-25 01:19:01	204.12	8.505	0.531	0.528	1.069	1.539	1.028	0.48	1.509	1.56	2.05	2.041	2.015	2.063	1.575	2.579	2.095	2.063	2.602	2.06	1.567	2.05	2.043	2.036	2.09	2.538	2.598	2.592	2.05	2.618	2.102	2.505
2016-08-25 01:44:01	204.54	8.5225	0.531	0.528	1.069	1.036	1.028	0.48	1.509	1.56	2.05	2.041	2.015	2.063	1.575	2.579	2.095	2.063	2.602	2.06	1.567	2.05	2.043	2.036	2.09	2.538	2.598	2.592	2.05	2.618	2.102	2.505
2016-08-25 02:09:01	204.96	8.54	0.531	0.528	0.566	1.036	1.028	0.48	1.006	1.56	2.05	2.041	2.015	2.063	1.575	2.579	2.095	2.063	2.602	1.558	1.567	2.05	2.043	2.036	2.09	2.538	2.598	2.592	2.05	2.618	2.102	2.505
2016-08-25 02:34:01	205.38	8.5575	0.531	0.528	0.566	1.036	1.028	0.48	1.006	1.56	2.05	2.041	2.015	1.56	1.575	2.579	2.095	2.063	2.602	1.558	1.567	2.05	2.043	2.036	2.09	2.538	2.598	2.592	2.05	2.618	2.102	2.505
2016-08-25 02:59:01	205.8	8.575	0.531	0.528	0.566	1.036	1.028	0.48	1.006	1.56	2.05	2.041	2.015	1.56	1.575	2.579	2.095	2.063	2.602	1.558	1.567	2.05	2.043	2.036	2.09	2.538	2.094	2.592	2.05	2.618	2.102	2.505
2016-08-25 03:24:01	206.22	8.5925	0.531	0.528	0.566	1.036	1.028	0.48	1.006	1.057	2.05	2.041	2.015	1.56	1.575	2.579	2.095	2.063	2.602	1.558	1.567	2.05	2.043	2.036	2.09	2.538	2.094	2.592	2.05	2.618	2.102	2.505
2016-08-25 03:49:01	206.64	8.61	0.029	0.528	0.566	1.036	0.525	0.48	1.006	1.057	2.05	2.041	2.015	1.56	1.575	2.579	2.095	2.063	2.602	1.558	1.567	2.05	2.043	2.036	2.09	2.538	2.094	2.592	2.05	2.618	2.102	2.505
2016-08-25 04:14:01	207.06	8.6275	0.029	0.025	0.566	1.036	0.525	0.48	1.006	1.057	2.05	2.041	2.015	1.56	1.575	2.579	2.095	2.063	2.602	1.558	1.567	2.05	2.043	2.036	2.09	2.538	2.094	2.592	2.05	2.618	2.102	2.505
2016-08-25 04:39:01	207.48	8.645	0.029	0.025	0.566	1.036	0.525	-0.023	1.006	1.057	2.05	2.041	2.015	1.56	1.575	2.579	2.095	2.063	2.602	1.558	1.567	2.05	2.043	2.036	2.09	2.538	2.094	2.089	2.05	2.618	2.102	2.505
2016-08-25 05:04:01	207.9	8.6625	0.029	0.025	0.566	1.036	0.525	-0.023	0.504	1.057	2.05	2.041	2.015	1.56	1.575	2.579	2.095	2.063	2.602	1.558	1.567	2.05	2.043	2.036	2.09	2.538	2.094	2.089	2.05	2.618	2.102	2.505
2016-08-25 05:29:01	208.32	8.68	0.029	0.025	0.566	1.036	0.525	-0.023	0.504	1.057	2.05	2.041	2.015	1.56	1.575	2.579	2.095	2.063	2.602	1.558	1.567	2.05	2.043	2.036	2.09	2.538	2.094	2.089	2.05	2.618	2.102	2.505
2016-08-25 05:54:01	208.74	8.6975	0.029	0.025	0.566	1.036	0.525	-0.023	0.504	1.057	2.05	1.539	2.015	1.56	1.575	2.579	2.095	2.063	2.099	1.558	1.065	2.05	2.043	2.036	2.09	2.538	2.094	2.089	2.05	2.618	2.102	2.505
2016-08-25 06:19:01	209.16	8.715	0.029	0.025	0.566	0.533	0.525	-0.023	0.504	1.057	2.05	1.539	2.015	1.56	1.575	2.579	2.095	2.063	2.099	1.558	1.065	2.05	2.043	2.036	2.09	2.538	2.094	2.089	2.05	2.618	2.102	2.505
2016-08-25 06:44:01	209.58	8.7325	0.029	0.025	0.566	0.533	0.525	-0.023	0.504	0.553	2.05	1.539	2.015	1.56	1.575	2.579	2.095	2.063	2.099	1.558	1.065	2.05	2.043	2.036	2.09	2.035	2.094	2.089	2.05	2.618	2.102	2.505
2016-08-25 07:09:01	210	8.75	0.029	0.025	0.064	0.533	0.525	-0.023	0.504	0.553	2.05	1.539	1.512	1.56	1.575	2.579	2.095	2.063	2.099	1.558	1.065	2.05	2.043	2.036	1.588	2.035	2.094	2.089	2.05	2.618	2.102	2.505
2016-08-25 07:34:01	210.42	8.7675	0.029	0.025	0.064	0.533	0.525	-0.023	0.504	0.553	2.05	1.539	1.512	1.56	1.575	2.579	2.095	2.063	2.099	1.558	1.065	2.05	2.043	2.036	1.588	2.035	2.094	2.089	2.05	2.618	2.102	2.505
2016-08-25 07:59:01	210.84	8.785	0.029	0.025	0.064	0.533	0.525	-0.023	0.504	0.553	2.05	1.539	1.512	1.56	1.575	2.579	2.095	2.063	2.099	1.558	1.065	2.05	2.043	2.036	1.588	2.035	2.094	2.089	2.05	2.618	2.102	2.505
2016-08-25 08:24:01	211.26	8.8025	0.029	0.025	0.064	0.533	0.525	-0.023	0.504	0.553	2.05	1.539	1.512	1.56	1.575	2.579	2.095	2.063	2.099	1.558	1.065	2.05	2.043	2.036	1.588	2.035	2.094	2.089	2.05	2.618	2.102	2.505
2016-08-25 08:49:01	211.68	8.82	0.029	0.025	0.064	0.533	0.525	-0.023	0.504	0.553	2.05	1.539	1.512	1.56	1.575	2.579	2.095	2.063	2.099	1.558	1.065	2.05	2.043	2.036	1.588	2.035	2.094	2.089	2.05	2.618	2.102	2.505
2016-08-25 09:14:01	212.1	8.8375	0.029	0.025	0.064	0.533	0.525	-0.023	0.504	0.553	2.05	1.539	1.512	1.56	1.575	2.579	2.095	2.063	2.099	1.558	1.065	2.05	2.043	2.036	1.588	2.035	2.094	2.089	2.05	2.618	2.102	2.505
2016-08-25 09:39:01	212.52	8.855	0.029	0.025	0.064	0.533	0.525	-0.023	0.001	0.553	2.05	1.539	1.512	1.56	1.575	2.579	2.095	2.063	2.099	1.558	1.065	2.05	2.043	2.036	1.588	2.035	2.094	2.089	2.05	2.618	2.102	2.505
2016-08-25 10:04:01	212.94	8.8725	0.029	0.025	0.064	0.533	0.525	-0.023	0.001	0.553	2.05	1.539	1.512	1.56	1.575	2.579	2.095	2.063	2.099	1.558	1.065	2.05	2.043	2.036	1.588	2.035	2.094	2.089	2.05	2.618	2.102	2.505
2016-08-25 10:29:01	213.36	8.89	0.029	0.025	0.064	0.533	0.525	-0.023	0.001	0.553	2.05	1.539	1.512	1.56	1.575	2.579	1.593	2.063	2.099	1.558	1.065	2.05	2.043	2.036	1.588	2.035	2.094	2.089	2.05	2.618	2.102	2.505
2016-08-25 10:54:01	213.78	8.9075	0.029	0.025	0.064	0.533	0.525	-0.023	0.001	0.553	2.05	1.539	1.512	1.56	1.575	2.579	1.593	2.063	2.099	1.558	1.065	2.05	2.043	2.036	1.588	2.035	2.094	2.089	2.05	2.618	2.102	2.505
2016-08-25 11:19:01	214.2	8.925	0.029	0.025	0.064	0.533	0.022	-0.023	0.001	0.05	2.05	1.539	1.512	1.56	1.575	2.579	1.593	2.063	2.099	1.558	1.065	2.05	2.043	2.036	1.588	2.035	2.094	2.089	2.05	2.618	2.102	2.505
2016-08-25 11:44:01	214.62	8.9425	0.029	0.025	0.064	0.533	0.022	-0.023	0.001	0.05	2.05	1.539	1.512	1.56	1.575	2.078	1.593	2.063	2.099	1.558	1.065	1.546	2.043	2.036	1.588	2.035	2.094	2.089	2.05	2.618	2.102	2.505
2016-08-25 12:09:01	215.04	8.96	-0.474	0.025	0.064	0.533	0.022	-0.023	0.001	0.05	2.05	1.539	1.512	1.56	1.575	2.078	1.593	2.063	2.099	1.558	1.065	1.546	2.043	2.036	1.588	2.035	2.094	2.089	2.05	2.618	2.102	2.505
2016-08-25 12:34:01	215.46	8.9775	0.029	0.025	0.064	0.533	0.022	-0.526	0.001	0.05	2.05	1.539	1.512	1.56	1.575	2.078	1.593	2.063	2.099	1.558	1.065	1.546	2.043	2.036	1.588	2.035	2.094	2.089	2.05	2.618	2.102	2.505
2016-08-25 12:59:01	215.88	8.995	-0.474	-0.478	0.064	0.029	0.022	-0.526	0.001	0.05	2.05	1.539	1.512	1.56	1.575	2.078	1.593	2.063	2.099	1.558	1.065	2.05	2.043	2.036	1.588	2.035	2.094	2.089	2.05	2.618	2.102	2.505
2016-08-25 13:24:01	216.3	9.0125	-0.474	-0.478	0.064	0.029	0.022	-0.526	0.001	0.05	2.05	1.539	1.512	1.56	1.575	2.078	1.593	2.063	2.099	1.558	1.065	1.546	2.043	2.036	1.588	2.035	2.094	2.089	2.05	2.115	2.102	2.505
2016-08-25 13:49:01	216.72	9.03	-0.474	-0.478	0.064	0.029	0.022	-0.526	0.001	0.05	2.05	1.539	1.512	1.56	1.575	2.078	1.593	2.063	2.099	1.558	1.065	1.546	2.043	2.036	1.588	2.035	2.094	2.089	2.05	2.618	2.102	2.505
2016-08-25 14:14:01	217.14	9.0475	-0.474	-0.478	-0.438	0.029	0.022	-0.526	0.001	0.05	2.05	1.539	1.512	1.56	1.575	2.078	1.593	2.063	2.099	1.558	1.065	1.546	2.043	2.036	1.588	2.035	2.094	2.089	2.05	2.115	2.102	2.505
2016-08-25 14:39:01	217.56	9.065	-0.474	-0.478	-0.438	0.029	0.022	-0.526	0.001	0.05	2.05	1.539	1.512	1.56	1.575	2.078	1.593	2.063	2.099	1.558	1.065	1.546	2.043	2.036	1.588	2.035	2.094	2.089	2.05	2.115	2.102	2.505
2016-08-25 15:04:01	217.98	9.0825	-0.474	-0.478	-0.438	0.029	0.022	-0.526	0.001	0.05	2.05	1.539	1.512	1.56	1.575	2.078	1.593	2.063	2.099	1.558	1.065	1.546	2.043	2.036	1.588	2.035	2.094	2.089	2.05	2.115	2.102	2.505
2016-08-25 15:29:01	218.4	9.1	-0.474	0.025	-0.438	0.029	0.022	-0.526	0.001	0.05	2.05	1.539	1.512	1.56	1.575	2.078	1.593	2.063	2.099	1.558	1.065	1.546	2.043	2.036	1.588	2.035	2.094	2.089	2.05	2.115	2.102	2.505
2016-08-25 15:54:01	218.82	9.1175	-0.474	-0.478	-0.438	0.029	0.022	-0.526	0.001	0.05	1.548	1.539	1.512	1.56	1.575	2.078	1.593	1.561	2.099	1.558	1.065	1.546	2.043	2.036	1.588	2.035	2.094	2.089	2.05	2.115	2.102	2.505
2016-08-25 16:19:01	219.24	9.135	-0.474	-0.478	-0.438	0.029	0.022	-0.526	0.001	0.05	1.548	1.539	1.512	1.56	1.575	2.078	1.593	1.561	2.099	1.558	1.065	1.546	2.043	2.036	1.588	2.035	2.094	2.089	2.05	2.115	2.102	2.505
2016-08-25 16:44:01	219.66	9.1525	-0.474	0.025	-0.438	0.029	0.022	-0.526	0.001	0.05	1.548	1.539	1.512	1.56	1.575	2.078	1.593	1.561	2.099	1.558	1.065	1.546	2.043	2.036	1.588	2.035	2.094	2.089	2.05	2.115	1.6	2.505
2016-08-25 17:09:01	220.08	9.17	-0.474	-0.478	-0.438	0.029	0.022	-0.526	0.001	0.05	1.548	1.539	1.512	1.56	1.575	2.078	1.593	1.561	2.099	1.558	1.065	1.546	1.539	2.036	1.588	2.035	2.094	2.089	2.05	2.115	1.6	2.505
2016-08-25 17:34:01	220.5	9.1875	-0.474	-0.478	-0.438	0.029	0.022	-0.526	0.001	0.05	1.548	1.539	1.512	1.56	1.575	2.078	1.593	1.561	2.099	1.558	1.065	1.546	1.539	2.036	1.588	2.035	2.094	2.089	2.05	2.115	1.6	2.505
2016-08-25 17:59:01	220.92	9.205	-0.474	-0.478	-0.438	0.029	0.022	-0.526	0.001	0.05	1.548	1.539	1.512	1.56	1.575	2.078	1.593	1.561	2.099	1.558	1.065	1.546	1.539	2.036	1.588	2.035	2.094	1.586	2.05	2.115	1.6	2.505
2016-08-25 18:24:01	221.34	9.2225	-0.474	-0.478	-0.438	0.029	0.022	-0.526	-0.501	-0.453	1.548	1.539	1.512	1.56	1.575	2.078	1.593	1.561	2.099	1.558	1.065	1.546	1.539	2.036	1.588	2.035	2.094	2.089	2.05	2.115	1.6	2.505
2016-08-25 18:49:01	221.76	9.24	-0.474	-0.478	-0.438	0.029	0.022	-0.526	-0.501	-0.453	1.548	1.539	1.512	1.56	1.575	2.078	1.593	1.561	2.099	1.558	1.065	1.546	1.539	2.036	1.588	2.035	2.094	1.586	2.05	2.115	1.6	2.505
2016-08-25 19:14:01	222.18	9.2575	-0.474	-0.478	-0.438	0.029	0.022	-0.526	-0.501	-0.453	1.548	1.539	1.512	1.56	1.575	2.078	1.593	1.561	2.099	1.558	1.065	1.546	1.539	2.036	1.588	2.035	2.094	1.586	2.05	2.115	1.6	2.505
2016-08-25 19:39:01	222.6	9.275	-0.474	-0.478	-0.438	0.029	0.022	-0.526	-0.501	-0.453	1.548	1.539	1.512	1.56	1.575	2.078	1.593	1.561	2.099	1.558	1.065	1.546	1.539	2.036	1.588	2.035	2.094	1.586	2.05	2.115	1.6	2.505
2016-08-25 20:04:01	223.02	9.2925	-0.474	-0.478	-0.438	0.029	0.022	-0.526	-0.501	-0.453	1.548	1.539	1.512	1.56	1.575	2.078	1.593	1.561	2.099	1.558	1.065	1.546	1.539	2.036	1.588	2.035	2.094	1.586	2.05	2.115	1.6	2.505
2016-08-25 20:29:01	223.44	9.31	-0.474	-0.478	-0.438	0.029	0.022	-0.526	-0.501	-0.453	1.548	1.539	1.512	1.56	1.575	2.078	1.593	1.561	2.099	1.558	1.065	1.546	1.539	2.036	1.588	2.035	2.094	2.089	2.05	2.115	1.6	2.505
2016-08-25 20:54:01	223.86	9.3275	-0.474	-0.478	-0.438	0.029	0.022	-0.526	-0.501	-0.453	1.548	1.539	1.512	1.56	1.575	2.078	1.593	1.561	2.099	1.558	1.065	1.546	1.539	2.036	1.588	2.035	2.094	1.586	2.05	2.115	1.6	2.002
2016-08-25 21:19:01	224.28	9.345	-0.474	-0.478	-0.438	0.029	0.022	-0.526	-0.501	-0.453	1.548	1.539	1.512	1.56	1.575	2.078	1.593	1.561	2.099	1.558	1.065	1.546	1.539	2.036	1.588	2.035	2.094	2.089	2.05	2.115	1.6	2.002
2016-08-25 21:44:01	224.7	9.3625	-0.474	-0.478	-0.438	0.029	0.022	-0.526	-0.501	-0.453	1.548	1.539	1.512	1.56	1.575	2.078	1.593	1.561	2.099	1.558	1.065	1.546	1.539	2.036	1.588	2.035	2.094	2.089	2.05	2.115	1.6	2.002
2016-08-25 22:09:01	225.12	9.38	-0.474	-0.478	-0.438	0.029	0.022	-0.526	-0.501	-0.453	1.548	1.539	1.512	1.56	1.575	2.078	1.593	1.561	2.099	1.558	1.065	1.546	1.539	2.036	1.588	2.035	2.094	2.089	2.05	2.115	1.6	2.002
2016-08-25 22:34:01	225.54	9.3975	-0.474	-0.478	-0.438	0.029	0.022	-0.526	-0.501	-0.453	1.548	1.539	1.512	1.56	1.575	2.078	1.593	1.561	2.099	1.558	1.065	1.546	1.539	2.036	1.588	2.035	2.094	2.089	2.05	2.115	1.6	2.002
2016-08-25 22:59:01	225.96	9.415	-0.474	-0.478	-0.438	0.029	0.022	-0.526	-0.501	-0.453	1.548	1.539	1.512	1.56	1.575	2.078	1.593	1.561	2.099	1.558	1.065	1.546	1.539	2.036	1.588	2.035	2.094	2.089	2.05	2.115	1.6	2.002
2016-08-25 23:24:01	226.38	9.4325	-0.474	-0.478	-0.438	0.029	0.022	-0.526	-0.501	-0.453	1.548	1.539	1.512	1.56	1.575	2.078	1.593	1.561	2.099	1.558	1.065	1.546	1.539	2.036	1.588	2.035	2.094	2.089	2.05	2.115	1.6	2.002
2016-08-25 23:49:01	226.8	9.45	-0.474	-0.478	-0.438	0.029	0.022	-0.526	-0.501	-0.453	1.548	1.539	1.512	1.56	1.575	2.078	1.593	1.561	2.099	1.558	1.065	1.546	1.539	2.036	1.588	2.035	2.094	2.089	2.05	2.115	1.6	2.002
2016-08-26 00:14:01	227.22	9.4675	-0.474	-0.478	-0.438	0.029	0.022	-0.526	-0.501	-0.453	1.548	1.539	1.512	1.057	1.575	2.078	1.593	1.561	2.099	1.558	1.065	1.546	1.539	2.036	1.588	2.035	2.094	2.089	2.05	2.115	1.6	2.002
2016-08-26 00:39:01	227.64	9.485	-0.474	-0.478	-0.438	0.029	0.022	-0.526	-0.501	-0.453	1.548	1.539	1.512	1.057	1.575	2.078	1.593	1.561	2.099	1.558	1.065	1.546	1.539	2.036	1.588	2.035	2.094	2.089	2.05	2.115	1.6	2.002
2016-08-26 01:04:01	228.06	9.5025	-0.474	-0.478	-0.438	0.029	0.022	-0.526	-0.501	-0.453	1.548	1.539	1.512	1.057	1.575	2.078	1.593	1.561	2.099	1.558	1.065	1.546	1.539	2.036	1.588	2.035	2.094	1.586	2.05	2.115	1.6	2.002
2016-08-26 01:29:01	228.48	9.52	-0.474	-0.478	-0.438	0.029	0.022	-0.526	-0.501	-0.453	1.548	1.539	1.512	1.057	1.575	2.078	1.593	1.561	2.099	1.558	1.065	1.546	1.539	2.036	1.588	2.035	2.094	1.586	2.05	2.115	1.6	2.002
2016-08-26 01:54:01	228.9	9.5375	-0.474	-0.478	-0.438	0.029	0.022	-0.526	-0.501	-0.453	1.548	1.539	1.512	1.057	1.575	2.078	1.593	1.561	2.099	1.558	1.065	1.546	1.539	2.036	1.588	2.035	2.094	1.586	2.05	2.115	1.6	2.002
2016-08-26 02:19:01	229.32	9.555	-0.474	-0.478	-0.438	0.029	0.022	-0.526	-0.501	-0.453	1.548	1.539	1.512	1.057	1.575	2.078	1.593	1.561	2.099	1.558	1.065	1.546	1.539	2.036	1.588	2.035	2.094	1.586	2.05	2.115	1.6	2.002
2016-08-26 02:44:01	229.74	9.5725	-0.474	-0.478	-0.438	0.029	0.022	-0.526	-0.501	-0.453	1.548	1.539	1.512	1.057	1.575	2.078	1.593	1.561	2.099	1.056	1.065	1.546	1.539	2.036	1.588	2.035	2.094	1.586	2.05	2.115	1.6	2.002
2016-08-26 03:09:01	230.16	9.59	-0.474	-0.478	-0.438	0.029	0.022	-0.526	-0.501	-0.453	1.548	1.539	1.512	1.057	1.575	2.078	1.593	1.561	2.099	1.056	1.065	1.546	1.539	2.036	1.588	2.035	2.094	1.586	2.05	2.115	1.6	2.002
2016-08-26 03:34:01	230.58	9.6075	-0.474	-0.478	-0.438	0.029	0.022	-0.526	-0.501	-0.453	1.548	1.539	1.512	1.057	1.575	2.078	1.593	1.561	2.099	1.056	1.065	1.546	1.539	2.036	1.588	2.035	1.591	1.586	2.05	2.115	1.6	2.002
2016-08-26 03:59:01	231	9.625	-0.474	-0.478	-0.438	0.029	0.022	-0.526	-0.501	-0.453	1.548	1.539	1.512	1.057	1.575	2.078	1.593	1.561	2.099	1.056	1.065	1.546	1.539	2.036	1.588	1.532	1.591	1.586	2.05	2.115	1.6	2.002
2016-08-26 04:24:01	231.42	9.6425	-0.474	-0.478	-0.438	0.029	0.022	-0.526	-0.501	-0.453	1.548	1.539	1.512	1.057	1.575	2.078	1.593	1.561	2.099	1.056	1.065	1.546	1.539	2.036	1.588	1.532	1.591	1.586	2.05	2.115	1.6	2.002
2016-08-26 04:49:01	231.84	9.66	-0.474	-0.478	-0.438	0.029	0.022	-0.526	-0.501	-0.453	1.548	1.539	1.512	1.057	1.575	2.078	1.593	1.561	2.099	1.056	1.065	1.546	1.539	2.036	1.588	1.532	1.591	1.586	2.05	2.115	1.6	2.002
2016-08-26 05:14:01	232.26	9.6775	-0.474	-0.478	-0.438	0.029	0.022	-0.526	-0.501	-0.453	1.548	1.037	1.512	1.057	1.072	2.078	1.593	1.561	2.099	1.056	1.065	1.546	1.539	2.036	1.588	1.532	1.591	1.586	2.05	2.115	1.6	2.002
2016-08-26 05:39:01	232.68	9.695	-0.474	-0.478	-0.438	0.029	0.022	-0.526	-0.501	-0.453	1.548	1.037	1.512	1.057	1.072	2.078	1.593	1.561	2.099	1.056	1.065	1.546	1.539	2.036	1.588	1.532	1.591	1.586	2.05	2.115	1.6	2.002
2016-08-26 06:04:01	233.1	9.7125	-0.474	-0.478	-0.438	0.029	0.022	-0.526	-0.501	-0.453	1.548	1.037	1.512	1.057	1.072	2.078	1.593	1.561	2.099	1.056	1.065	1.546	1.539	2.036	1.085	1.532	1.591	1.586	2.05	2.115	1.6	2.002
2016-08-26 06:29:01	233.52	9.73	-0.474	-0.478	-0.438	0.029	0.022	-0.526	-0.501	-0.453	1.548	1.037	1.512	1.057	1.072	2.078	1.593	1.561	2.099	1.056	1.065	1.546	1.539	2.036	1.085	1.532	1.591	1.586	2.05	2.115	1.6	2.002
2016-08-26 06:54:01	233.94	9.7475	-0.474	-0.478	-0.438	0.029	0.022	-0.526	-0.501	-0.453	1.548	1.037	1.512	1.057	1.072	2.078	1.593	1.561	2.099	1.056	0.563	1.546	1.539	2.036	1.085	1.532	1.591	1.586	2.05	2.115	1.6	2.002
2016-08-26 07:19:01	234.36	9.765	-0.474	-0.478	-0.438	0.029	0.022	-0.526	-0.501	-0.453	1.548	1.037	1.512	1.057	1.072	2.078	1.593	1.561	2.099	1.056	0.563	1.546	1.539	2.036	1.085	1.532	1.591	1.586	2.05	2.115	1.6	2.002
2016-08-26 07:44:01	234.78	9.7825	-0.474	-0.478	-0.438	0.029	0.022	-0.526	-0.501	-0.453	1.548	1.037	1.512	1.057	1.072	2.078	1.593	1.561	1.597	1.056	0.563	1.546	1.539	2.036	1.085	1.532	1.591	1.586	2.05	2.115	1.6	2.002
2016-08-26 08:09:01	235.2	9.8	-0.474	-0.478	-0.438	0.029	0.022	-0.526	-0.501	-0.453	1.548	1.037	1.512	1.057	1.072	2.078	1.593	1.561	1.597	1.056	0.563	1.546	1.539	1.533	1.085	1.532	1.591	1.586	2.05	2.115	1.6	2.002
2016-08-26 08:34:01	235.62	9.8175	-0.474	-0.478	-0.438	0.029	0.022	-0.526	-0.501	-0.453	1.548	1.037	1.512	1.057	1.072	2.078	1.593	1.561	1.597	1.056	0.563	1.546	1.539	2.036	1.085	1.532	1.591	1.586	2.05	2.115	1.6	2.002
2016-08-26 08:59:01	236.04	9.835	-0.474	-0.478	-0.438	-0.474	0.022	-0.526	-0.501	-0.453	1.548	1.037	1.512	1.057	1.072	2.078	1.593	1.561	1.597	1.056	0.563	1.546	1.539	2.036	1.085	1.532	1.591	1.586	2.05	2.115	1.6	2.002
2016-08-26 09:24:01	236.46	9.8525	-0.474	-0.478	-0.94	0.029	0.022	-0.526	-0.501	-0.453	1.548	1.037	1.512	1.057	1.072	2.078	1.593	1.561	1.597	1.056	0.563	1.546	1.539	1.533	1.085	1.532	1.591	1.586	2.05	2.115	1.6	2.002
2016-08-26 09:49:01	236.88	9.87	-0.474	-0.478	-0.94	0.029	0.022	-0.526	-0.501	-0.453	1.548	1.037	1.512	1.057	1.072	2.078	1.593	1.561	1.597	1.056	0.563	1.546	1.539	1.533	1.085	1.532	1.591	1.586	2.05	2.115	1.6	2.002
2016-08-26 10:14:01	237.3	9.8875	-0.474	-0.478	-0.94	-0.474	0.022	-0.526	-0.501	-0.453	1.548	1.037	1.512	1.057	1.072	2.078	1.593	1.561	1.597	1.056	0.563	1.546	1.539	1.533	1.085	1.532	1.591	1.586	2.05	2.115	1.6	2.002
2016-08-26 10:39:01	237.72	9.905	-0.474	-0.478	-0.94	-0.474	0.022	-0.526	-0.501	-0.453	1.548	1.037	1.512	1.057	1.072	2.078	1.593	1.561	1.597	1.056	0.563	1.546	1.539	1.533	1.085	1.532	1.591	1.586	2.05	2.115	1.6	2.002
2016-08-26 11:04:01	238.14	9.9225	-0.474	-0.478	-0.94	-0.474	0.022	-0.526	-0.501	-0.453	1.548	1.037	1.512	1.057	1.072	2.078	1.593	1.561	1.597	1.056	0.563	1.546	1.539	1.533	1.085	1.532	1.591	1.586	2.05	2.115	1.6	2.002
2016-08-26 11:29:01	238.56	9.94	-0.474	-0.478	-0.94	-0.474	0.022	-0.526	-0.501	-0.453	1.548	1.037	1.512	1.057	1.072	2.078	1.593	1.561	1.597	1.056	0.563	1.546	1.539	1.533	1.085	1.532	1.591	1.586	2.05	2.115	1.6	2.002
2016-08-26 11:54:01	238.98	9.9575	-0.474	-0.478	-0.94	-0.474	0.022	-0.526	-0.501	-0.453	1.548	1.037	1.512	1.057	1.072	2.078	1.593	1.561	1.597	1.056	0.563	1.546	1.539	1.533	1.085	1.532	1.591	1.084	2.05	2.115	1.6	2.002
2016-08-26 12:19:01	239.4	9.975	-0.474	-0.478	-0.94	-0.474	0.022	-0.526	-0.501	-0.453	1.548	1.037	1.512	1.057	1.072	2.078	1.593	1.561	1.597	1.056	0.563	1.546	1.539	1.533	1.085	1.532	1.591	1.084	2.05	2.115	1.6	2.002
2016-08-26 12:44:01	239.82	9.9925	-0.474	-0.478	-0.94	-0.474	0.022	-0.526	-0.501	-0.453	1.548	1.037	1.512	1.057	1.072	2.078	1.593	1.561	1.597	1.056	0.563	1.546	1.539	1.533	1.085	1.532	1.591	1.084	2.05	2.115	1.6	2.002
2016-08-26 13:09:01	240.24	10.01	-0.474	-0.478	-0.94	-0.474	0.022	-0.526	-0.501	-0.453	1.548	1.037	1.512	1.057	1.072	2.078	1.593	1.561	1.597	1.056	0.563	1.546	1.539	1.533	1.085	1.532	1.591	1.084	2.05	2.115	1.6	2.002
2016-08-26 13:34:01	240.66	10.0275	-0.474	-0.478	-0.94	-0.474	0.022	-0.526	-0.501	-0.453	1.548	1.037	1.512	1.057	1.072	1.576	1.593	1.561	1.597	1.056	0.563	1.546	1.539	1.533	1.085	1.532	1.591	1.084	2.05	2.115	1.6	2.002
2016-08-26 13:59:01	241.08	10.045	-0.474	-0.478	-0.94	-0.474	0.022	-0.526	-0.501	-0.453	1.548	1.037	1.512	1.057	1.072	2.078	1.09	1.561	1.597	1.056	0.563	1.546	1.539	1.533	1.085	1.532	1.591	1.084	2.05	2.115	1.6	2.002
2016-08-26 14:24:01	241.5	10.0625	-0.474	-0.478	-0.94	-0.474	-0.481	-0.526	-0.501	-0.453	1.548	1.037	1.512	1.057	1.072	1.576	1.09	1.561	1.597	1.056	0.563	1.546	1.539	1.533	1.085	1.532	1.591	1.084	2.05	2.115	1.6	2.002
2016-08-26 14:49:01	241.92	10.08	-0.474	-0.478	-0.94	-0.474	0.022	-0.526	-0.501	-0.453	1.548	1.037	1.512	1.057	1.072	1.576	1.09	1.561	1.597	1.056	0.563	1.546	1.539	1.533	1.085	1.532	1.591	1.084	2.05	2.115	1.6	2.002
2016-08-26 15:14:01	242.34	10.0975	-0.474	-0.478	-0.94	-0.474	0.022	-0.526	-0.501	-0.453	1.046	1.037	1.512	1.057	1.072	1.576	1.09	1.561	1.597	1.056	0.563	1.546	1.539	1.533	1.085	1.532	1.591	1.084	2.05	2.115	1.6	2.002
2016-08-26 15:39:01	242.76	10.115	-0.474	-0.478	-0.94	-0.474	-0.481	-0.526	-0.501	-0.453	1.046	1.037	1.512	1.057	1.072	1.576	1.09	1.561	1.597	1.056	0.563	1.546	1.539	1.533	1.085	1.532	1.591	1.084	1.546	2.115	1.6	2.002
2016-08-26 16:04:01	243.18	10.1325	-0.474	-0.478	-0.94	-0.474	-0.481	-0.526	-0.501	-0.453	1.046	1.037	1.512	1.057	1.072	1.576	1.09	1.561	1.597	1.056	0.563	1.546	1.539	1.533	1.085	1.532	1.591	1.084	1.546	2.115	1.6	2.002
2016-08-26 16:29:01	243.6	10.15	-0.474	-0.478	-0.94	-0.474	0.022	-0.526	-0.501	-0.453	1.046	1.037	1.512	1.057	1.072	1.576	1.09	1.561	1.597	1.056	0.563	1.546	1.539	1.533	1.085	1.532	1.591	1.084	1.546	2.115	1.6	2.002
2016-08-26 16:54:01	244.02	10.1675	-0.474	-0.478	-0.94	-0.474	0.022	-0.526	-0.501	-0.453	1.046	1.037	1.512	1.057	1.072	1.576	1.09	1.561	1.597	1.056	0.563	1.546	1.539	1.533	1.085	1.532	1.591	1.084	1.546	1.611	1.6	2.002
2016-08-26 17:19:01	244.44	10.185	-0.474	-0.478	-0.94	-0.474	0.022	-0.526	-0.501	-0.453	1.046	1.037	1.512	1.057	1.072	1.576	1.09	1.561	1.597	1.056	0.563	1.546	1.539	1.533	1.085	1.532	1.591	1.084	1.546	2.115	1.6	2.002
2016-08-26 17:44:01	244.86	10.2025	-0.474	-0.478	-0.94	-0.474	0.022	-0.526	-0.501	-0.453	1.046	1.037	1.512	1.057	1.072	1.576	1.09	1.561	1.597	1.056	0.563	1.546	1.539	1.533	1.085	1.532	1.591	1.084	1.546	2.115	1.6	2.002
2016-08-26 18:09:01	245.28	10.22	-0.474	-0.478	-0.94	-0.474	-0.481	-0.526	-0.501	-0.453	1.046	1.037	1.512	1.057	1.072	1.576	1.09	1.561	1.597	1.056	0.563	1.546	1.539	1.533	1.085	1.532	1.591	1.084	1.546	1.611	1.6	2.002
2016-08-26 18:34:01	245.7	10.2375	-0.474	-0.478	-0.94	-0.474	0.022	-0.526	-0.501	-0.453	1.046	1.037	1.512	1.057	1.072	1.576	1.09	1.058	1.597	1.056	0.563	1.546	1.539	1.533	1.085	1.532	1.591	1.084	1.546	1.611	1.097	2.002
2016-08-26 18:59:01	246.12	10.255	-0.474	-0.478	-0.94	-0.474	0.022	-0.526	-0.501	-0.453	1.046	1.037	1.512	1.057	1.072	1.576	1.09	1.058	1.597	1.056	0.563	1.546	1.539	1.533	1.085	1.532	1.591	1.084	1.546	1.611	1.097	2.002
2016-08-26 19:24:01	246.54	10.2725	-0.474	-0.478	-0.94	-0.474	0.022	-0.526	-0.501	-0.453	1.046	1.037	1.512	1.057	1.072	1.576	1.09	1.058	1.597	1.056	0.563	1.546	1.539	1.533	1.085	1.532	1.591	1.084	1.546	1.611	1.097	2.002
2016-08-26 19:49:01	246.96	10.29	-0.474	-0.478	-0.94	-0.474	-0.481	-0.526	-0.501	-0.453	1.046	1.037	1.512	1.057	1.072	1.576	1.09	1.058	1.597	1.056	0.563	1.042	1.036	1.533	1.085	1.532	1.591	1.084	1.546	1.611	1.097	2.002
2016-08-26 20:14:01	247.38	10.3075	-0.474	-0.478	-0.94	-0.474	0.022	-0.526	-0.501	-0.453	1.046	1.037	1.512	1.057	1.072	1.576	1.09	1.058	1.597	1.056	0.563	1.042	1.539	1.533	1.085	1.532	1.591	1.084	1.546	1.611	1.097	2.002
2016-08-26 20:39:01	247.8	10.325	-0.474	-0.478	-0.94	-0.474	0.022	-0.526	-0.501	-0.453	1.046	1.037	1.512	1.057	1.072	1.576	1.09	1.058	1.597	1.056	0.563	1.042	1.036	1.533	1.085	1.532	1.591	1.084	1.546	1.611	1.097	2.002
2016-08-26 21:04:01	248.22	10.3425	-0.474	-0.478	-0.94	-0.474	0.022	-0.526	-0.501	-0.453	1.046	1.037	1.512	1.057	1.072	1.576	1.09	1.058	1.597	1.056	0.563	1.042	1.036	1.533	1.085	1.532	1.591	1.084	1.546	1.611	1.097	2.002
2016-08-26 21:29:01	248.64	10.36	-0.474	-0.478	-0.94	-0.474	-0.481	-0.526	-0.501	-0.453	1.046	1.037	1.512	1.057	1.072	1.576	1.09	1.058	1.597	1.056	0.563	1.042	1.036	1.533	1.085	1.532	1.591	1.084	1.546	1.611	1.097	2.002
2016-08-26 21:54:01	249.06	10.3775	-0.474	-0.478	-0.94	-0.474	-0.481	-1.029	-0.501	-0.453	1.046	1.037	1.512	1.057	1.072	1.576	1.09	1.058	1.597	1.056	0.563	1.042	1.036	1.533	1.085	1.532	1.591	1.084	1.546	1.611	1.097	2.002
2016-08-26 22:19:01	249.48	10.395	-0.474	-0.478	-0.94	-0.474	0.022	-1.029	-0.501	-0.453	1.046	1.037	1.01	1.057	1.072	1.576	1.09	1.058	1.597	1.056	0.563	1.042	1.036	1.533	1.085	1.532	1.591	1.084	1.546	1.611	1.097	2.002
2016-08-26 22:44:01	249.9	10.4125	-0.474	-0.478	-0.94	-0.474	0.022	-0.526	-0.501	-0.453	1.046	1.037	1.01	1.057	1.072	1.576	1.09	1.058	1.597	1.056	0.563	1.546	1.036	1.533	1.085	1.532	1.591	1.084	1.546	1.611	1.097	1.499
2016-08-26 23:09:01	250.32	10.43	-0.474	-0.478	-0.94	-0.474	-0.481	-1.029	-0.501	-0.453	1.046	1.037	1.512	1.057	1.072	1.576	1.09	1.058	1.597	1.056	0.563	1.042	1.036	1.533	1.085	1.532	1.591	1.084	1.546	1.611	1.097	2.002
2016-08-26 23:34:01	250.74	10.4475	-0.474	-0.478	-0.94	-0.474	-0.481	-1.029	-0.501	-0.453	1.046	1.037	1.01	1.057	1.072	1.576	1.09	1.058	1.597	1.056	0.563	1.546	1.036	1.533	1.085	1.532	1.591	1.084	1.546	1.611	1.097	1.499
2016-08-26 23:59:01	251.16	10.465	-0.474	-0.478	-0.94	-0.474	-0.481	-1.029	-0.501	-0.453	1.046	1.037	1.01	1.057	1.072	1.576	1.09	1.058	1.597	1.056	0.563	1.042	1.036	1.533	1.085	1.532	1.591	1.084	1.546	1.611	1.097	1.499
2016-08-27 00:24:01	251.58	10.4825	-0.474	-0.478	-0.94	-0.474	-0.481	-1.029	-0.501	-0.453	1.046	1.037	1.01	1.057	1.072	1.576	1.09	1.058	1.597	1.056	0.563	1.042	1.036	1.533	1.085	1.532	1.591	1.084	1.546	1.611	1.097	1.499
2016-08-27 00:49:01	252	10.5	-0.474	-0.478	-0.94	-0.474	-0.481	-1.029	-0.501	-0.453	1.046	1.037	1.01	1.057	1.072	1.576	1.09	1.058	1.597	1.056	0.563	1.042	1.036	1.533	1.085	1.029	1.591	1.084	1.546	1.611	1.097	1.499
2016-08-27 01:14:01	252.42	10.5175	-0.474	-0.478	-0.94	-0.474	-0.481	-1.029	-0.501	-0.957	1.046	1.037	1.01	1.057	1.072	1.576	1.09	1.058	1.597	1.056	0.563	1.042	1.036	1.533	0.583	1.029	1.591	1.084	1.546	1.611	1.097	1.499
2016-08-27 01:39:01	252.84	10.535	-0.474	-0.478	-0.94	-0.474	-0.481	-1.029	-0.501	-0.453	1.046	1.037	1.01	1.057	1.072	1.576	1.09	1.058	1.597	1.056	0.563	1.042	1.036	1.533	1.085	1.029	1.591	1.084	1.546	1.611	1.097	1.499
2016-08-27 02:04:01	253.26	10.5525	-0.474	-0.478	-0.94	-0.474	-0.481	-1.029	-0.501	-0.453	1.046	1.037	1.01	1.057	1.072	1.576	1.09	1.058	1.597	1.056	0.563	1.042	1.036	1.533	1.085	1.029	1.591	1.084	1.546	1.611	1.097	1.499
2016-08-27 02:29:01	253.68	10.57	-0.474	-0.478	-0.94	-0.474	-0.481	-1.029	-0.501	-0.453	1.046	1.037	1.01	1.057	1.072	1.576	1.09	1.058	1.597	1.056	0.563	1.042	1.036	1.533	1.085	1.029	1.591	1.084	1.546	1.611	1.097	1.499
2016-08-27 02:54:01	254.1	10.5875	-0.474	-0.478	-0.94	-0.474	-0.481	-1.029	-0.501	-0.453	1.046	1.037	1.01	1.057	1.072	1.576	1.09	1.058	1.597	1.056	0.563	1.042	1.036	1.533	1.085	1.029	1.591	1.084	1.546	1.611	1.097	1.499
2016-08-27 03:19:01	254.52	10.605	-0.474	-0.478	-0.94	-0.474	-0.481	-1.029	-0.501	-0.453	1.046	1.037	1.01	1.057	1.072	1.576	1.09	1.058	1.597	1.056	0.563	1.042	1.036	1.533	1.085	1.029	1.591	1.084	1.546	1.611	1.097	1.499
2016-08-27 03:44:01	254.94	10.6225	-0.474	-0.478	-0.94	-0.474	-0.481	-1.029	-0.501	-0.453	1.046	1.037	1.01	1.057	1.072	1.576	1.09	1.058	1.597	1.056	0.563	1.042	1.036	1.533	1.085	1.029	1.591	1.084	1.546	1.611	1.097	1.499
2016-08-27 04:09:01	255.36	10.64	-0.474	-0.478	-0.94	-0.474	0.022	-1.029	-0.501	-0.453	1.046	1.037	1.01	1.057	1.072	1.576	1.09	1.058	1.597	1.056	0.563	1.042	1.036	1.533	1.085	1.029	1.591	1.084	1.546	1.611	1.097	1.499
2016-08-27 04:34:01	255.78	10.6575	-0.474	-0.478	-0.94	-0.474	0.022	-1.029	-0.501	-0.453	1.046	1.037	1.01	1.057	1.072	1.576	1.09	1.058	1.597	1.056	0.563	1.042	1.036	1.533	1.085	1.029	1.591	1.084	1.546	1.611	1.097	1.499
2016-08-27 04:59:01	256.2	10.675	-0.474	-0.478	-0.94	-0.474	-0.481	-1.029	-0.501	-0.453	1.046	1.037	1.01	1.057	1.072	1.576	1.09	1.058	1.597	1.056	0.563	1.042	1.036	1.533	1.085	1.029	1.591	1.084	1.546	1.611	1.097	1.499
2016-08-27 05:24:01	256.62	10.6925	-0.474	-0.478	-0.94	-0.474	-0.481	-1.029	-0.501	-0.453	1.046	1.037	1.01	1.057	1.072	1.576	1.09	1.058	1.597	1.056	0.563	1.042	1.036	1.533	1.085	1.029	1.591	1.084	1.546	1.611	1.097	1.499
2016-08-27 05:49:01	257.04	10.71	-0.474	-0.478	-0.94	-0.474	-0.481	-1.029	-0.501	-0.957	1.046	1.037	1.01	1.057	1.072	1.576	1.09	1.058	1.597	1.056	0.563	1.042	1.036	1.533	1.085	1.029	1.591	1.084	1.546	1.611	1.097	1.499
2016-08-27 06:14:01	257.46	10.7275	-0.474	-0.478	-0.94	-0.474	0.022	-1.029	-0.501	-0.957	1.046	1.037	1.01	0.554	1.072	1.576	1.09	1.058	1.597	1.056	0.563	1.042	1.036	1.533	1.085	1.029	1.591	1.084	1.546	1.611	1.097	1.499
2016-08-27 06:39:01	257.88	10.745	-0.474	-0.478	-0.94	-0.474	-0.481	-1.029	-0.501	-0.957	1.046	1.037	1.01	0.554	1.072	1.576	1.09	1.058	1.597	1.056	0.563	1.042	1.036	1.533	1.085	1.029	1.591	1.084	1.546	1.611	1.097	1.499
2016-08-27 07:04:01	258.3	10.7625	-0.474	-0.478	-0.94	-0.474	-0.481	-1.029	-0.501	-0.957	1.046	0.535	1.01	0.554	1.072	1.576	1.09	1.058	1.597	1.056	0.563	1.042	1.036	1.533	1.085	1.029	1.591	1.084	1.546	1.611	1.097	1.499
2016-08-27 07:29:01	258.72	10.78	-0.474	-0.478	-0.94	-0.474	-0.481	-1.029	-0.501	-0.957	1.046	1.037	1.01	0.554	1.072	1.576	1.09	1.058	1.597	1.056	0.563	1.042	1.036	1.533	0.583	1.029	1.591	1.084	1.546	1.611	1.097	1.499
2016-08-27 07:54:01	259.14	10.7975	-0.474	-0.478	-0.94	-0.474	0.022	-1.029	-0.501	-0.453	1.046	0.535	1.01	0.554	1.072	1.576	1.09	1.058	1.597	1.056	0.563	1.042	1.036	1.533	0.583	1.029	1.591	1.084	1.546	1.611	1.097	1.499
2016-08-27 08:19:01	259.56	10.815	-0.474	-0.478	-0.94	-0.474	-0.481	-1.029	-0.501	-0.957	1.046	0.535	1.01	0.554	1.072	1.576	1.09	1.058	1.597	1.056	0.563	1.042	1.036	1.533	0.583	1.029	1.591	1.084	1.546	1.611	1.097	1.499
2016-08-27 08:44:01	259.98	10.8325	-0.474	-0.478	-0.94	-0.474	-0.481	-1.029	-0.501	-0.957	1.046	0.535	1.01	0.554	1.072	1.576	1.09	1.058	1.597	1.056	0.563	1.042	1.036	1.533	0.583	1.029	1.591	1.084	1.546	1.611	1.097	1.499
2016-08-27 09:09:01	260.4	10.85	-0.474	-0.478	-0.94	-0.474	-0.481	-1.029	-0.501	-0.957	1.046	0.535	1.01	0.554	1.072	1.576	1.09	1.058	1.597	1.056	0.563	1.042	1.036	1.533	0.583	1.029	1.591	1.084	1.546	1.611	1.097	1.499
2016-08-27 09:34:01	260.82	10.8675	-0.474	-0.478	-0.94	-0.474	0.022	-1.029	-0.501	-0.957	1.046	0.535	1.01	0.554	1.072	1.576	1.09	1.058	1.094	1.056	0.563	1.042	1.036	1.533	0.583	1.029	1.591	1.084	1.546	1.611	1.097	1.499
2016-08-27 09:59:01	261.24	10.885	-0.474	-0.478	-0.94	-0.474	-0.481	-1.029	-0.501	-0.957	1.046	0.535	1.01	0.554	1.072	1.576	1.09	1.058	1.094	1.056	0.563	1.042	1.036	1.533	0.583	1.029	1.591	1.084	1.546	1.611	1.097	1.499
2016-08-27 10:24:01	261.66	10.9025	-0.474	-0.478	-0.94	-0.474	-0.481	-1.029	-0.501	-0.957	1.046	0.535	1.01	0.554	1.072	1.576	1.09	1.058	1.597	1.056	0.563	1.042	1.036	1.533	0.583	1.029	1.087	1.084	1.546	1.611	1.097	1.499
2016-08-27 10:49:01	262.08	10.92	-0.474	-0.478	-0.94	-0.474	-0.481	-1.029	-0.501	-0.957	1.046	0.535	1.01	0.554	1.072	1.576	1.09	1.058	1.094	1.056	0.563	1.042	1.036	1.533	0.583	1.029	1.087	1.084	1.546	1.611	1.097	1.499
2016-08-27 11:14:01	262.5	10.9375	-0.474	-0.478	-0.94	-0.474	-0.481	-1.029	-0.501	-0.957	1.046	0.535	1.01	0.554	1.072	1.576	1.09	1.058	1.094	1.056	0.563	1.042	1.036	1.533	0.583	1.029	1.087	1.084	1.546	1.611	1.097	1.499
2016-08-27 11:39:01	262.92	10.955	-0.474	-0.478	-0.94	-0.474	-0.481	-1.029	-0.501	-0.957	1.046	0.535	1.01	0.554	1.072	1.576	1.09	1.058	1.094	1.056	0.563	1.042	1.036	1.533	0.583	1.029	1.087	1.084	1.546	1.611	1.097	1.499
2016-08-27 12:04:01	263.34	10.9725	-0.474	-0.478	-0.94	-0.474	-0.481	-1.029	-0.501	-0.957	1.046	0.535	1.01	0.554	1.072	1.576	1.09	1.058	1.094	1.056	0.563	1.042	1.036	1.533	0.583	1.029	1.087	1.084	1.546	1.611	1.097	1.499
2016-08-27 12:29:01	263.76	10.99	-0.474	-0.478	-0.94	-0.474	-0.481	-1.029	-0.501	-0.957	1.046	0.535	1.01	0.554	1.072	1.576	1.09	1.058	1.094	1.056	0.563	1.042	1.036	1.533	0.583	1.029	1.087	1.084	1.546	1.611	1.097	1.499
2016-08-27 12:54:01	264.18	11.0075	-0.474	-0.478	-0.94	-0.474	-0.481	-1.029	-0.501	-0.453	1.046	0.535	1.01	0.554	1.072	1.576	1.09	1.058	1.094	1.056	0.563	1.042	1.036	1.533	0.583	1.029	1.087	1.084	1.546	1.611	1.097	1.499
2016-08-27 13:19:01	264.6	11.025	-0.474	-0.478	-0.94	-0.474	-0.481	-1.029	-0.501	-0.957	1.046	0.535	1.01	0.554	1.072	1.576	1.09	1.058	1.094	1.056	0.563	1.042	1.036	1.533	0.583	1.029	1.087	1.084	1.546	1.611	1.097	1.499
2016-08-27 13:44:01	265.02	11.0425	-0.474	-0.478	-0.94	-0.474	-0.481	-1.029	-0.501	-0.957	1.046	0.535	1.01	0.554	1.072	1.576	1.09	1.058	1.094	1.056	0.563	1.042	1.036	1.533	0.583	1.029	1.087	1.084	1.546	1.611	1.097	1.499
2016-08-27 14:09:01	265.44	11.06	-0.976	-0.478	-0.94	-0.474	-0.481	-1.029	-0.501	-0.957	1.046	0.535	1.01	0.554	1.072	1.576	1.09	1.058	1.094	1.056	0.563	1.042	1.036	1.533	0.583	1.029	1.087	1.084	1.546	1.611	1.097	1.499
2016-08-27 14:34:01	265.86	11.0775	-0.474	-0.478	-0.94	-0.474	-0.481	-1.029	-0.501	-0.957	1.046	0.535	1.01	0.554	1.072	1.576	1.09	1.058	1.094	1.056	0.563	1.042	1.036	1.533	0.583	1.029	1.087	1.084	1.546	1.611	1.097	1.499
2016-08-27 14:59:01	266.28	11.095	-0.474	-0.478	-0.94	-0.474	-0.481	-1.029	-0.501	-0.957	1.046	0.535	1.01	0.554	1.072	1.576	1.09	1.058	1.094	1.056	0.563	1.042	1.036	1.533	0.583	1.029	1.087	1.084	1.546	1.611	1.097	1.499
2016-08-27 15:24:01	266.7	11.1125	-0.474	-0.478	-0.94	-0.474	-0.481	-1.029	-0.501	-0.957	1.046	0.535	1.01	0.554	1.072	1.576	1.09	1.058	1.094	1.056	0.563	1.042	1.036	1.533	0.583	1.029	1.087	1.084	1.546	1.611	1.097	1.499
2016-08-27 15:49:01	267.12	11.13	-0.976	-0.478	-0.94	-0.474	-0.481	-1.029	-0.501	-0.957	1.046	0.535	1.01	0.554	1.072	1.576	1.09	1.058	1.094	1.056	0.563	1.042	1.036	1.533	0.583	1.029	1.087	1.084	1.546	1.611	1.097	1.499
2016-08-27 16:14:01	267.54	11.1475	-0.474	-0.478	-0.94	-0.474	-0.481	-1.029	-0.501	-0.957	1.046	0.535	1.01	0.554	1.072	1.576	1.09	1.058	1.094	1.056	0.563	1.042	1.036	1.029	0.583	1.029	1.087	1.084	1.546	1.611	1.097	1.499
2016-08-27 16:39:01	267.96	11.165	-0.976	-0.478	-0.94	-0.474	-0.481	-1.029	-0.501	-0.957	1.046	0.535	1.01	0.554	1.072	1.576	1.09	1.058	1.094	1.056	0.563	1.042	1.036	1.029	0.583	1.029	1.087	1.084	1.546	1.611	1.097	1.499
2016-08-27 17:04:01	268.38	11.1825	-0.474	-0.478	-0.94	-0.474	-0.481	-1.029	-0.501	-0.957	1.046	0.535	1.01	0.554	1.072	1.576	1.09	1.058	1.094	1.056	0.563	1.042	1.036	1.029	0.583	1.029	1.087	1.084	1.546	1.611	1.097	1.499
2016-08-27 17:29:01	268.8	11.2	-0.474	-0.478	-0.94	-0.474	-0.481	-1.029	-0.501	-0.957	1.046	0.535	1.01	0.554	1.072	1.576	1.09	1.058	1.094	1.056	0.563	1.042	1.036	1.029	0.583	1.029	1.087	1.084	1.546	1.611	1.097	1.499
2016-08-27 17:54:01	269.22	11.2175	-0.474	-0.478	-0.94	-0.474	-0.481	-1.029	-0.501	-0.957	1.046	0.535	1.01	0.554	1.072	1.576	1.09	1.058	1.094	0.554	0.563	1.042	1.036	1.029	0.583	1.029	1.087	1.084	1.546	1.611	1.097	1.499
2016-08-27 18:19:01	269.64	11.235	-0.474	-0.478	-0.94	-0.474	-0.481	-1.029	-0.501	-0.957	1.046	0.535	1.01	0.554	1.072	1.576	1.09	1.058	1.094	0.554	0.563	1.042	1.036	1.029	0.583	1.029	1.087	0.581	1.546	1.611	1.097	1.499
2016-08-27 18:44:01	270.06	11.2525	-0.474	-0.478	-0.94	-0.474	-0.481	-1.029	-0.501	-0.957	1.046	0.535	1.01	0.554	1.072	1.576	1.09	1.058	1.094	1.056	0.563	1.042	1.036	1.029	0.583	1.029	1.087	1.084	1.546	1.611	1.097	1.499
2016-08-27 19:09:01	270.48	11.27	-0.474	-0.478	-0.94	-0.474	-0.481	-1.029	-0.501	-0.957	1.046	0.535	1.01	0.554	1.072	1.576	1.09	1.058	1.094	1.056	0.563	1.042	1.036	1.029	0.583	1.029	1.087	0.581	1.546	1.611	1.097	1.499
2016-08-27 19:34:01	270.9	11.2875	-0.976	-0.478	-0.94	-0.474	-0.481	-1.029	-0.501	-0.957	1.046	0.535	1.01	0.554	1.072	1.576	0.587	1.058	1.094	0.554	0.563	1.042	1.036	1.029	0.583	1.029	1.087	0.581	1.546	1.611	1.097	1.499
2016-08-27 19:59:01	271.32	11.305	-0.976	-0.478	-0.94	-0.474	-0.481	-1.029	-0.501	-0.957	1.046	0.535	1.01	0.554	0.569	1.074	0.587	1.058	1.094	0.554	0.563	1.042	1.036	1.029	0.583	1.029	1.087	0.581	1.546	1.611	1.097	1.499
2016-08-27 20:24:01	271.74	11.3225	-0.474	-0.478	-0.94	-0.474	-0.481	-1.029	-0.501	-0.957	1.046	0.535	1.01	0.554	0.569	1.074	0.587	1.058	1.094	0.554	0.563	1.042	1.036	1.029	0.583	1.029	1.087	0.581	1.546	1.611	1.097	1.499
2016-08-27 20:49:01	272.16	11.34	-0.474	-0.478	-0.94	-0.474	-0.481	-1.029	-0.501	-0.957	1.046	0.535	1.01	0.554	1.072	1.074	0.587	1.058	1.094	0.554	0.563	1.042	1.036	1.029	0.583	1.029	1.087	0.581	1.546	1.611	1.097	1.499
2016-08-27 21:14:01	272.58	11.3575	-0.474	-0.478	-0.94	-0.474	-0.481	-1.029	-0.501	-0.957	1.046	0.535	1.01	0.554	0.569	1.074	0.587	1.058	1.094	0.554	0.563	1.042	1.036	1.029	0.583	1.029	1.087	0.581	1.546	1.611	1.097	1.499
2016-08-27 21:39:01	273	11.375	-0.474	-0.478	-0.94	-0.474	-0.481	-1.029	-0.501	-0.957	0.544	0.535	1.01	0.554	0.569	1.074	0.587	1.058	1.094	0.554	0.563	1.042	1.036	1.029	0.583	1.029	1.087	0.581	1.546	1.611	1.097	1.499
2016-08-27 22:04:01	273.42	11.3925	-0.976	-0.478	-0.94	-0.474	-0.481	-1.029	-0.501	-0.957	1.046	0.535	1.01	0.554	0.569	1.074	0.587	1.058	1.094	1.056	0.563	1.042	1.036	1.029	0.583	1.029	1.087	0.581	1.546	1.611	1.097	1.499
2016-08-27 22:29:01	273.84	11.41	-0.474	-0.478	-0.94	-0.474	-0.481	-1.029	-0.501	-0.957	0.544	0.535	1.01	0.554	0.569	1.074	0.587	1.058	1.094	0.554	0.563	1.042	1.036	1.029	0.583	1.029	1.087	0.581	1.546	1.611	1.097	1.499
2016-08-27 22:54:01	274.26	11.4275	-0.474	-0.478	-0.94	-0.474	-0.481	-1.029	-0.501	-0.957	0.544	0.535	1.01	0.554	0.569	1.074	0.587	1.058	1.094	1.056	0.563	1.042	1.036	1.029	0.583	1.029	1.087	0.581	1.546	1.611	1.097	1.499
2016-08-27 23:19:01	274.68	11.445	-0.976	-0.478	-0.94	-0.474	-0.481	-1.029	-0.501	-0.957	0.544	0.535	1.01	0.554	0.569	1.074	0.587	1.058	1.094	1.056	0.563	1.042	1.036	1.029	0.583	1.029	1.087	0.581	1.546	1.611	1.097	1.499
2016-08-27 23:44:01	275.1	11.4625	-0.976	-0.478	-0.94	-0.474	-0.481	-1.029	-0.501	-0.957	0.544	0.535	1.01	0.554	0.569	1.074	0.587	1.058	1.094	1.056	0.563	1.042	1.036	1.029	0.583	1.029	1.087	0.581	1.546	1.611	1.097	1.499
2016-08-28 00:09:01	275.52	11.48	-0.474	-0.478	-0.94	-0.474	-0.481	-1.029	-0.501	-0.957	0.544	0.535	1.01	0.554	0.569	1.074	0.587	1.058	1.094	0.554	0.563	1.042	1.036	1.029	0.583	1.029	1.087	0.581	1.546	1.611	0.594	1.499
2016-08-28 00:34:01	275.94	11.4975	-0.474	-0.478	-0.94	-0.474	-0.481	-1.029	-0.501	-0.957	0.544	0.535	1.01	0.554	0.569	1.074	0.587	1.058	1.094	0.554	0.563	1.042	1.036	1.029	0.583	1.029	1.087	0.581	1.546	1.611	0.594	1.499
2016-08-28 00:59:01	276.36	11.515	-0.976	-0.478	-0.94	-0.474	-0.481	-1.029	-0.501	-0.957	0.544	0.535	1.01	0.554	0.569	1.074	0.587	1.058	1.094	0.554	0.563	1.042	1.036	1.029	0.583	1.029	1.087	0.581	1.546	1.611	0.594	1.499
2016-08-28 01:24:01	276.78	11.5325	-0.976	-0.478	-0.94	-0.474	-0.481	-1.029	-0.501	-0.957	0.544	0.535	1.01	0.554	0.569	1.074	0.587	1.058	1.094	0.554	0.563	1.042	1.036	1.029	0.583	1.029	1.087	0.581	1.546	1.611	0.594	1.499
2016-08-28 01:49:01	277.2	11.55	-0.474	-0.478	-0.94	-0.474	-0.481	-1.029	-0.501	-0.957	0.544	0.535	1.01	0.554	0.569	1.074	0.587	1.058	1.094	0.554	0.563	1.042	1.036	1.029	0.583	1.029	1.087	0.581	1.546	1.611	0.594	1.499
2016-08-28 02:14:01	277.62	11.5675	-0.474	-0.478	-0.94	-0.474	-0.481	-1.029	-0.501	-0.957	0.544	0.535	1.01	0.554	0.569	1.074	0.587	1.058	1.094	0.554	0.563	1.042	1.036	1.029	0.583	1.029	1.087	0.581	1.546	1.611	0.594	1.499
2016-08-28 02:39:01	278.04	11.585	-0.976	-0.478	-0.94	-0.474	-0.481	-1.029	-0.501	-0.957	0.544	0.535	1.01	0.554	0.569	1.074	0.587	1.058	1.094	0.554	0.563	1.042	1.036	1.029	0.583	1.029	1.087	0.581	1.546	1.611	0.594	1.499
2016-08-28 03:04:01	278.46	11.6025	-0.976	-0.478	-0.94	-0.474	-0.481	-1.029	-0.501	-0.957	0.544	0.535	1.01	0.554	0.569	1.074	0.587	1.058	1.094	0.554	0.563	1.042	1.036	1.029	0.583	1.029	1.087	0.581	1.546	1.611	0.594	1.499
2016-08-28 03:29:01	278.88	11.62	-0.976	-0.478	-0.94	-0.474	-0.481	-1.029	-0.501	-0.957	0.544	0.535	1.01	0.554	0.569	1.074	0.587	1.058	1.094	0.554	0.563	1.042	1.036	1.029	0.583	1.029	1.087	0.581	1.546	1.611	0.594	1.499
2016-08-28 03:54:01	279.3	11.6375	-0.474	-0.478	-0.94	-0.474	-0.481	-1.029	-0.501	-0.957	0.544	0.535	1.01	0.554	0.569	1.074	0.587	1.058	1.094	0.554	0.563	1.042	1.036	1.029	0.583	1.029	1.087	0.581	1.546	1.611	0.594	1.499
2016-08-28 04:19:01	279.72	11.655	-0.976	-0.478	-0.94	-0.474	-0.481	-1.029	-0.501	-0.957	0.544	0.535	1.01	0.554	0.569	1.074	0.587	1.058	1.094	0.554	0.061	1.042	1.036	1.029	0.583	1.029	1.087	0.581	1.546	1.108	0.594	1.499
2016-08-28 04:44:01	280.14	11.6725	-0.474	-0.478	-0.94	-0.474	-0.481	-1.029	-0.501	-0.957	0.544	0.535	1.01	0.554	0.569	1.074	0.587	1.058	1.094	0.554	0.563	1.042	1.036	1.029	0.583	1.029	1.087	0.581	1.546	1.108	0.594	1.499
2016-08-28 05:09:01	280.56	11.69	-0.474	-0.478	-0.94	-0.474	-0.481	-1.029	-0.501	-0.957	0.544	0.535	1.01	0.554	0.569	1.074	0.587	1.058	1.094	0.554	0.061	1.042	1.036	1.029	0.583	1.029	1.087	0.581	1.546	1.611	0.594	1.499
2016-08-28 05:34:01	280.98	11.7075	-0.474	-0.478	-0.94	-0.474	-0.481	-1.029	-0.501	-0.957	0.544	0.535	1.01	0.554	0.569	1.074	0.587	1.058	1.094	0.554	0.061	1.042	1.036	1.029	0.583	1.029	1.087	0.581	1.546	1.108	0.594	1.499
2016-08-28 05:59:01	281.4	11.725	-0.474	-0.478	-0.94	-0.474	-0.481	-1.029	-0.501	-0.957	0.544	0.535	1.01	0.554	0.569	1.074	0.587	1.058	1.094	0.554	0.061	1.042	1.036	1.029	0.583	1.029	1.087	0.581	1.042	1.108	0.594	1.499
2016-08-28 06:24:01	281.82	11.7425	-0.474	-0.478	-0.94	-0.474	-0.481	-1.029	-0.501	-0.957	0.544	0.535	1.01	0.554	0.569	1.074	0.587	0.556	1.094	0.554	0.061	1.042	1.036	1.029	0.583	0.526	1.087	0.581	1.042	1.108	0.594	1.499
2016-08-28 06:49:01	282.24	11.76	-0.976	-0.478	-0.94	-0.474	-0.481	-1.029	-0.501	-0.957	0.544	0.535	1.01	0.554	0.569	1.074	0.587	0.556	1.094	0.554	0.061	1.042	1.036	1.029	0.583	0.526	1.087	0.581	1.042	1.108	0.594	1.499
2016-08-28 07:14:01	282.66	11.7775	-0.474	-0.478	-0.94	-0.474	-0.481	-1.029	-0.501	-0.957	0.544	0.535	1.01	0.554	0.569	1.074	0.587	1.058	1.094	0.554	0.061	1.042	1.036	1.029	0.583	0.526	1.087	0.581	1.042	1.108	0.594	1.499
2016-08-28 07:39:01	283.08	11.795	-0.474	-0.478	-0.94	-0.474	-0.481	-1.029	-0.501	-0.957	0.544	0.535	1.01	0.554	0.569	1.074	0.587	0.556	1.094	0.554	0.061	1.042	1.036	1.029	0.583	0.526	1.087	0.581	1.042	1.108	0.594	1.499
2016-08-28 08:04:01	283.5	11.8125	-0.474	-0.478	-0.94	-0.474	-0.481	-1.029	-0.501	-0.957	0.544	0.535	1.01	0.554	0.569	1.074	0.587	0.556	1.094	0.554	0.061	1.042	1.036	1.029	0.583	0.526	1.087	0.581	1.042	1.108	0.594	1.499
2016-08-28 08:29:01	283.92	11.83	-0.474	-0.478	-0.94	-0.474	-0.481	-1.029	-0.501	-0.957	0.544	0.535	1.01	0.554	0.569	1.074	0.587	0.556	1.094	0.554	0.061	1.042	1.036	1.029	0.583	0.526	1.087	0.581	1.042	1.108	0.594	1.499
2016-08-28 08:54:01	284.34	11.8475	-0.474	-0.478	-0.94	-0.474	-0.481	-1.029	-0.501	-0.957	0.544	0.535	1.01	0.554	0.569	1.074	0.587	0.556	1.094	0.554	0.061	1.042	1.036	1.029	0.583	0.526	1.087	0.581	1.042	1.108	0.594	1.499
2016-08-28 09:19:01	284.76	11.865	-0.474	-0.478	-0.94	-0.474	-0.481	-1.029	-0.501	-0.957	0.544	0.535	1.01	0.554	0.569	1.074	0.587	0.556	1.094	0.554	0.061	1.042	1.036	1.029	0.583	0.526	1.087	0.581	1.042	1.108	0.594	1.499
2016-08-28 09:44:01	285.18	11.8825	-0.474	-0.478	-0.94	-0.474	-0.481	-1.029	-0.501	-0.957	0.544	0.535	1.01	0.554	0.569	1.074	0.587	0.556	1.094	0.554	0.061	1.042	1.036	1.029	0.583	0.526	1.087	0.581	1.042	1.108	0.594	1.499
2016-08-28 10:09:01	285.6	11.9	-0.976	-0.478	-0.94	-0.474	-0.481	-1.029	-0.501	-0.957	0.544	0.535	1.01	0.554	0.569	1.074	0.587	0.556	1.094	0.554	0.061	1.042	0.533	1.029	0.583	0.526	1.087	0.581	1.042	1.108	0.594	1.499
2016-08-28 10:34:01	286.02	11.9175	-0.976	-0.478	-0.94	-0.474	-0.481	-1.029	-0.501	-0.957	0.544	0.535	1.01	0.554	0.569	1.074	0.587	0.556	1.094	0.554	0.061	1.042	1.036	1.029	0.583	0.526	1.087	0.581	1.042	1.108	0.594	1.499
2016-08-28 10:59:01	286.44	11.935	-0.474	-0.478	-0.94	-0.474	-0.481	-1.029	-0.501	-0.957	0.544	0.535	1.01	0.554	0.569	1.074	0.587	0.556	1.094	0.554	0.061	1.042	0.533	1.029	0.583	0.526	1.087	0.581	1.042	1.108	0.594	1.499
2016-08-28 11:24:01	286.86	11.9525	-0.474	-0.478	-0.94	-0.474	-0.481	-1.029	-0.501	-0.957	0.544	0.535	1.01	0.554	0.569	1.074	0.587	0.556	1.094	0.554	0.061	1.042	0.533	1.029	0.583	0.526	1.087	0.581	1.042	1.108	0.594	0.995
2016-08-28 11:49:01	287.28	11.97	-0.976	-0.478	-0.94	-0.474	-0.481	-1.029	-0.501	-0.957	0.544	0.535	1.01	0.554	0.569	1.074	0.587	0.556	1.094	0.554	0.061	1.042	0.533	1.029	0.583	0.526	1.087	0.581	1.042	1.108	0.594	0.995
2016-08-28 12:14:01	287.7	11.9875	-0.976	-0.478	-0.94	-0.474	-0.481	-1.029	-0.501	-0.957	0.544	0.535	1.01	0.554	0.569	1.074	0.587	0.556	1.094	0.554	0.061	1.042	0.533	1.029	0.583	0.526	1.087	0.581	1.042	1.108	0.594	1.499
2016-08-28 12:39:01	288.12	12.005	-0.474	-0.478	-0.94	-0.474	-0.481	-1.029	-0.501	-0.957	0.544	0.535	1.01	0.554	0.569	1.074	0.587	0.556	1.094	0.554	0.061	1.042	0.533	1.029	0.583	0.526	1.087	0.581	1.042	1.108	0.594	0.995
2016-08-28 13:04:01	288.54	12.0225	-0.474	-0.478	-0.94	-0.474	-0.481	-1.029	-0.501	-0.957	0.544	0.535	0.508	0.554	0.569	1.074	0.587	0.556	1.094	0.554	0.061	1.042	0.533	1.029	0.583	0.526	1.087	0.581	1.042	1.108	0.594	0.995
2016-08-28 13:29:01	288.96	12.04	-0.976	-0.478	-0.94	-0.474	-0.481	-1.029	-0.501	-0.957	0.544	0.535	1.01	0.554	0.569	1.074	0.587	0.556	1.094	0.554	0.061	1.042	0.533	1.029	0.583	0.526	1.087	0.581	1.042	1.108	0.594	0.995
2016-08-28 13:54:01	289.38	12.0575	-0.474	-0.478	-0.94	-0.474	-0.481	-1.029	-0.501	-0.957	0.544	0.535	1.01	0.554	0.569	1.074	0.587	0.556	1.094	0.554	0.061	1.042	0.533	1.029	0.583	0.526	1.087	0.581	1.042	1.108	0.594	0.995
2016-08-28 14:19:01	289.8	12.075	-0.474	-0.478	-0.94	-0.474	-0.481	-1.029	-0.501	-0.957	0.544	0.535	0.508	0.554	0.569	1.074	0.587	0.556	1.094	0.554	0.061	1.042	0.533	1.029	0.583	0.526	1.087	0.581	1.042	1.108	0.594	0.995
2016-08-28 14:44:01	290.22	12.0925	-0.474	-0.478	-0.94	-0.474	-0.481	-1.029	-0.501	-0.957	0.544	0.535	0.508	0.554	0.569	1.074	0.587	0.556	1.094	0.554	0.061	1.042	0.533	1.029	0.583	0.526	1.087	0.581	1.042	1.108	0.594	0.995
2016-08-28 15:09:01	290.64	12.11	-0.976	-0.478	-0.94	-0.474	-0.481	-1.029	-0.501	-0.957	0.544	0.535	0.508	0.554	0.569	1.074	0.587	0.556	1.094	0.554	0.061	1.042	0.533	1.029	0.583	0.526	1.087	0.581	1.042	1.108	0.594	0.995
2016-08-28 15:34:01	291.06	12.1275	-0.976	-0.478	-0.94	-0.474	-0.481	-1.029	-0.501	-0.957	0.544	0.535	0.508	0.554	0.569	1.074	0.587	0.556	1.094	0.554	0.061	1.042	0.533	1.029	0.583	0.526	1.087	0.581	1.042	1.108	0.594	0.995
2016-08-28 15:59:01	291.48	12.145	-0.474	-0.478	-0.94	-0.474	-0.481	-1.029	-0.501	-0.957	0.544	0.535	0.508	0.554	0.569	1.074	0.587	0.556	1.094	0.554	0.061	1.042	0.533	1.029	0.583	0.526	1.087	0.581	1.042	1.108	0.594	0.995
2016-08-28 16:24:01	291.9	12.1625	-0.474	-0.478	-0.94	-0.474	-0.481	-1.029	-0.501	-0.957	0.544	0.535	0.508	0.554	0.569	1.074	0.587	0.556	1.094	0.554	0.061	1.042	0.533	1.029	0.583	0.526	1.087	0.581	1.042	1.108	0.594	0.995
2016-08-28 16:49:01	292.32	12.18	-0.474	-0.478	-0.94	-0.474	0.022	-1.029	-0.501	-0.957	0.544	0.535	0.508	0.554	0.569	1.074	0.587	0.556	1.094	0.554	0.061	1.042	0.533	1.029	0.583	0.526	1.087	0.581	1.042	1.108	0.594	0.995
2016-08-28 17:14:01	292.74	12.1975	-0.474	-0.478	-0.94	-0.474	0.022	-1.029	-0.501	-0.957	0.544	0.535	0.508	0.554	0.569	1.074	0.587	0.556	1.094	0.554	0.061	0.537	0.533	1.029	0.583	0.526	1.087	0.581	1.042	1.108	0.594	0.995
2016-08-28 17:39:01	293.16	12.215	-0.474	-0.478	-0.94	-0.474	-0.481	-1.029	-0.501	-0.957	0.544	0.535	0.508	0.554	0.569	1.074	0.587	0.556	1.094	0.554	0.061	1.042	0.533	1.029	0.583	0.526	1.087	0.581	1.042	1.108	0.594	0.995
2016-08-28 18:04:01	293.58	12.2325	-0.474	-0.478	-0.94	-0.474	-0.481	-1.029	-0.501	-0.957	0.544	0.535	0.508	0.554	0.569	1.074	0.587	0.556	1.094	0.554	0.061	0.537	0.533	1.029	0.583	0.526	1.087	0.581	1.042	1.108	0.594	0.995
2016-08-28 18:29:01	294	12.25	-0.474	-0.478	-0.94	-0.474	-0.481	-1.029	-0.501	-0.957	0.544	0.535	0.508	0.554	0.569	1.074	0.587	0.556	1.094	0.554	0.061	0.537	0.533	1.029	0.583	0.526	1.087	0.581	1.042	1.108	0.594	0.995
2016-08-28 18:54:01	294.42	12.2675	-0.474	-0.478	-0.94	-0.474	0.022	-1.029	-0.501	-0.957	0.544	0.535	0.508	0.554	0.569	1.074	0.587	0.556	1.094	0.554	0.061	1.042	0.533	1.029	0.583	0.526	1.087	0.581	1.042	1.108	0.594	0.995
2016-08-28 19:19:01	294.84	12.285	-0.474	-0.478	-0.94	-0.474	-0.481	-1.029	-0.501	-0.957	0.544	0.535	0.508	0.554	0.569	1.074	0.587	0.556	0.591	0.554	0.061	0.537	0.533	1.029	0.583	0.526	1.087	0.581	1.042	1.108	0.594	0.995
2016-08-28 19:44:01	295.26	12.3025	-0.474	-0.478	-0.94	-0.474	-0.481	-1.029	-0.501	-0.957	0.544	0.535	0.508	0.554	0.569	1.074	0.587	0.556	0.591	0.554	0.061	0.537	0.533	1.029	0.583	0.526	1.087	0.581	1.042	1.108	0.594	0.995
2016-08-28 20:09:01	295.68	12.32	-0.474	-0.478	-0.94	-0.474	-0.481	-1.029	-0.501	-0.957	0.544	0.032	0.508	0.554	0.569	1.074	0.587	0.556	0.591	0.554	0.061	0.537	0.533	1.029	0.583	0.526	1.087	0.581	1.042	1.108	0.594	0.995
2016-08-28 20:34:01	296.1	12.3375	-0.474	-0.478	-0.94	-0.474	-0.481	-1.029	-0.501	-0.957	0.544	0.032	0.508	0.554	0.569	1.074	0.587	0.556	0.591	0.554	0.061	0.537	0.533	1.029	0.583	0.526	1.087	0.581	1.042	1.108	0.594	0.995
2016-08-28 20:59:01	296.52	12.355	-0.474	-0.478	-0.94	-0.474	-0.481	-1.029	-0.501	-0.957	0.544	0.032	0.508	0.554	0.569	1.074	0.587	0.556	0.591	0.554	0.061	0.537	0.533	1.029	0.583	0.526	1.087	0.581	1.042	1.108	0.594	0.995
2016-08-28 21:24:01	296.94	12.3725	-0.976	-0.478	-0.94	-0.474	-0.481	-1.029	-0.501	-0.957	0.544	0.032	0.508	0.554	0.569	1.074	0.587	0.556	0.591	0.554	0.061	0.537	0.533	1.029	0.583	0.526	1.087	0.581	1.042	1.108	0.594	0.995
2016-08-28 21:49:01	297.36	12.39	-0.976	-0.478	-0.94	-0.474	-0.481	-1.029	-0.501	-0.957	0.544	0.032	0.508	0.554	0.569	1.074	0.587	0.556	0.591	0.554	0.061	0.537	0.533	1.029	0.583	0.526	0.584	0.581	1.042	1.108	0.594	0.995
2016-08-28 22:14:01	297.78	12.4075	-0.474	-0.478	-0.94	-0.474	-0.481	-1.029	-0.501	-0.957	0.544	0.032	0.508	0.554	0.569	1.074	0.587	0.556	0.591	0.554	0.061	0.537	0.533	1.029	0.583	0.526	0.584	0.581	1.042	1.108	0.594	0.995
2016-08-28 22:39:01	298.2	12.425	-0.474	-0.478	-0.94	-0.474	-0.481	-1.029	-0.501	-0.957	0.544	0.032	0.508	0.554	0.569	1.074	0.587	0.556	0.591	0.554	0.061	0.537	0.533	1.029	0.583	0.526	0.584	0.581	1.042	1.108	0.594	0.995
2016-08-28 23:04:01	298.62	12.4425	-0.474	-0.478	-0.94	-0.474	-0.481	-1.029	-0.501	-0.957	0.544	0.032	0.508	0.554	0.569	1.074	0.587	0.556	0.591	0.554	0.061	0.537	0.533	1.029	0.081	0.526	0.584	0.581	1.042	1.108	0.594	0.995
2016-08-28 23:29:01	299.04	12.46	-0.976	-0.478	-0.94	-0.474	-0.481	-1.029	-0.501	-0.957	0.544	0.032	0.508	0.051	0.569	1.074	0.587	0.556	0.591	0.554	0.061	0.537	0.533	1.029	0.081	0.526	0.584	0.581	1.042	1.108	0.594	0.995
2016-08-28 23:54:01	299.46	12.4775	-0.474	-0.478	-0.94	-0.474	-0.481	-1.029	-0.501	-0.957	0.544	0.032	0.508	0.554	0.569	1.074	0.587	0.556	0.591	0.554	0.061	0.537	0.533	1.029	0.081	0.526	0.584	0.581	1.042	1.108	0.594	0.995
2016-08-29 00:19:01	299.88	12.495	-0.474	-0.478	-0.94	-0.474	-0.481	-1.029	-0.501	-0.957	0.544	0.032	0.508	0.051	0.569	1.074	0.587	0.556	0.591	0.554	0.061	0.537	0.533	1.029	0.583	0.526	0.584	0.581	1.042	1.108	0.594	0.995
2016-08-29 00:44:01	300.3	12.5125	-0.474	-0.478	-0.94	-0.474	-0.481	-1.029	-0.501	-0.957	0.544	0.032	0.508	0.051	0.569	1.074	0.587	0.556	0.591	0.554	0.061	0.537	0.533	1.029	0.081	0.526	0.584	0.581	1.042	1.108	0.594	0.995
2016-08-29 01:09:01	300.72	12.53	-0.976	-0.478	-0.94	-0.474	-0.481	-1.029	-0.501	-0.957	0.544	0.032	0.508	0.554	0.569	1.074	0.587	0.556	0.591	0.554	0.061	0.537	0.533	1.029	0.583	0.526	0.584	0.581	1.042	1.108	0.594	0.995
2016-08-29 01:34:01	301.14	12.5475	-0.474	-0.478	-0.94	-0.474	-0.481	-1.029	-0.501	-0.957	0.544	0.032	0.508	0.554	0.569	1.074	0.587	0.556	0.591	0.554	0.061	0.537	0.533	1.029	0.081	0.526	0.584	0.581	1.042	1.108	0.594	0.995
2016-08-29 01:59:01	301.56	12.565	-0.474	-0.478	-0.94	-0.474	-0.481	-1.029	-0.501	-0.957	0.544	0.032	0.508	0.554	0.569	1.074	0.587	0.556	0.591	0.554	0.061	0.537	0.533	1.029	0.081	0.526	0.584	0.581	1.042	1.108	0.594	0.995
2016-08-29 02:24:01	301.98	12.5825	-0.474	-0.478	-0.94	-0.474	-0.481	-1.029	-0.501	-0.957	0.544	0.032	0.508	0.554	0.569	1.074	0.587	0.556	0.591	0.554	0.061	0.537	0.533	1.029	0.081	0.526	0.584	0.581	1.042	1.108	0.594	0.995
2016-08-29 02:49:01	302.4	12.6	-0.976	-0.478	-0.94	-0.474	-0.481	-1.029	-0.501	-0.453	0.544	0.032	0.508	0.554	0.569	1.074	0.587	0.556	0.591	0.554	0.061	0.537	0.533	0.526	0.081	0.526	0.584	0.581	1.042	1.108	0.594	0.995
2016-08-29 03:14:01	302.82	12.6175	-0.976	-0.478	-0.94	-0.474	-0.481	-1.029	-0.501	-0.957	0.544	0.032	0.508	0.554	0.569	1.074	0.587	0.556	0.591	0.554	0.061	0.537	0.533	0.526	0.081	0.526	0.584	0.581	1.042	1.108	0.594	0.995
2016-08-29 03:39:01	303.24	12.635	-0.474	-0.478	-0.94	-0.474	-0.481	-1.029	-0.501	-0.957	0.544	0.032	0.508	0.554	0.569	1.074	0.587	0.556	0.591	0.554	0.061	0.537	0.533	0.526	0.081	0.526	0.584	0.581	1.042	1.108	0.594	0.995
2016-08-29 04:04:01	303.66	12.6525	-0.474	-0.478	-0.94	-0.474	-0.481	-1.029	-0.501	-0.957	0.544	0.032	0.508	0.554	0.569	1.074	0.587	0.556	0.591	0.554	0.061	0.537	0.533	0.526	0.081	0.526	0.584	0.581	1.042	1.108	0.594	0.995
2016-08-29 04:29:01	304.08	12.67	-0.976	-0.478	-0.94	-0.474	-0.481	-1.029	-0.501	-0.957	0.544	0.032	0.508	0.554	0.569	1.074	0.587	0.556	0.591	0.554	0.061	0.537	0.533	0.526	0.081	0.526	0.584	0.581	1.042	1.108	0.594	0.995
2016-08-29 04:54:01	304.5	12.6875	-0.474	-0.478	-0.94	-0.474	-0.481	-1.029	-0.501	-0.957	0.544	0.032	0.508	0.554	0.569	1.074	0.587	0.556	0.591	0.554	0.061	0.537	0.533	0.526	0.081	0.526	0.584	0.581	1.042	1.108	0.594	0.995
2016-08-29 05:19:01	304.92	12.705	-0.976	-0.478	-0.94	-0.474	-0.481	-1.029	-0.501	-0.957	0.544	0.032	0.508	0.554	0.569	1.074	0.587	0.556	0.591	0.554	0.061	0.537	0.533	0.526	0.081	0.526	0.584	0.581	1.042	1.108	0.594	0.995
2016-08-29 05:44:01	305.34	12.7225	-0.474	-0.478	-0.94	-0.474	-0.481	-1.029	-0.501	-0.957	0.544	0.032	0.508	0.554	0.569	1.074	0.587	0.556	0.591	0.554	0.061	0.537	0.533	0.526	0.081	0.526	0.584	0.581	1.042	1.108	0.594	0.995
2016-08-29 06:09:01	305.76	12.74	-0.474	-0.478	-0.94	-0.474	-0.481	-1.029	-0.501	-0.957	0.544	0.032	0.508	0.554	0.569	1.074	0.587	0.556	0.591	0.554	0.061	0.537	0.533	0.526	0.081	0.526	0.584	0.581	1.042	1.108	0.594	0.995
2016-08-29 06:34:01	306.18	12.7575	-0.474	-0.478	-0.94	-0.474	-0.481	-1.029	-0.501	-0.957	0.544	0.032	0.508	0.554	0.569	1.074	0.587	0.556	0.591	0.554	0.061	0.537	0.533	0.526	0.081	0.526	0.584	0.581	1.042	1.108	0.594	0.995
2016-08-29 06:59:01	306.6	12.775	-0.976	-0.478	-0.94	-0.474	-0.481	-1.029	-0.501	-0.957	0.544	0.032	0.508	0.554	0.569	1.074	0.085	0.556	0.591	0.554	0.061	0.537	0.533	0.526	0.081	0.526	0.584	0.581	1.042	1.108	0.594	0.995
2016-08-29 07:24:01	307.02	12.7925	-0.474	-0.478	-0.94	-0.474	-0.481	-1.029	-0.501	-0.957	0.544	0.032	0.508	0.554	0.569	1.074	0.085	0.556	0.591	0.554	0.061	0.537	0.533	0.526	0.081	0.526	0.584	0.581	1.042	1.108	0.594	0.995
2016-08-29 07:49:01	307.44	12.81	-0.474	-0.478	-0.94	-0.474	-0.481	-1.029	-0.501	-0.957	0.544	0.032	0.508	0.554	0.569	1.074	0.085	0.556	0.591	0.554	0.061	0.537	0.533	0.526	0.081	0.526	0.584	0.581	1.042	1.108	0.594	0.995
2016-08-29 08:14:01	307.86	12.8275	-0.474	-0.478	-0.94	-0.474	0.022	-1.029	-0.501	-0.957	0.544	0.032	0.508	0.554	0.569	1.074	0.085	0.556	0.591	0.554	0.061	0.537	0.533	0.526	0.081	0.526	0.584	0.581	1.042	1.108	0.594	0.995
2016-08-29 08:39:01	308.28	12.845	-0.474	-0.478	-0.94	-0.474	-0.481	-1.029	-0.501	-0.957	0.544	0.032	0.508	0.554	0.569	1.074	0.085	0.556	0.591	0.554	0.061	0.537	0.533	0.526	0.081	0.526	1.087	0.581	1.042	1.108	0.594	0.995
2016-08-29 09:04:01	308.7	12.8625	-0.474	-0.478	-0.94	-0.474	-0.481	-1.029	-0.501	-0.957	0.544	0.032	0.508	0.554	0.569	1.074	0.085	0.556	0.591	0.554	0.061	0.537	0.533	0.526	0.081	0.526	1.087	0.581	1.042	1.108	0.594	0.995
2016-08-29 09:29:01	309.12	12.88	-0.474	-0.478	-0.94	-0.474	-0.481	-1.029	-0.501	-0.957	0.544	0.032	0.508	0.554	0.569	1.074	0.085	0.556	0.591	0.554	0.061	0.537	0.533	0.526	0.081	0.526	1.087	0.581	1.042	1.108	0.594	0.995
2016-08-29 09:54:01	309.54	12.8975	-0.474	-0.478	-0.94	-0.474	0.022	-1.029	-0.501	-0.957	0.544	0.032	0.508	0.554	0.569	1.074	0.085	0.556	0.591	0.554	0.061	0.537	0.533	0.526	0.081	0.526	1.087	0.581	1.042	1.108	0.091	0.995
2016-08-29 10:19:01	309.96	12.915	-0.474	-0.478	-0.94	-0.474	-0.481	-1.029	-0.501	-0.957	0.544	0.032	0.508	0.554	0.569	1.074	0.085	0.556	0.591	0.554	0.061	0.537	0.533	0.526	0.081	0.526	1.087	0.581	1.042	1.108	0.594	0.995
2016-08-29 10:44:01	310.38	12.9325	-0.474	-0.478	-0.94	-0.474	-0.481	-1.029	-0.501	-0.957	0.544	0.032	0.508	0.554	0.569	1.074	0.085	0.556	0.591	0.554	0.061	0.537	0.533	0.526	0.081	0.526	1.087	0.581	1.042	1.108	0.594	0.995
2016-08-29 11:09:01	310.8	12.95	-0.474	-0.478	-0.94	-0.474	-0.481	-1.029	-0.501	-0.957	0.544	0.032	0.508	0.554	0.569	1.074	0.085	0.556	0.591	0.554	0.061	0.537	0.533	0.526	0.081	0.526	1.087	0.581	1.042	1.108	0.091	0.995
2016-08-29 11:34:01	311.22	12.9675	-0.474	-0.478	-0.94	-0.474	-0.481	-1.029	-0.501	-0.957	0.544	0.032	0.508	0.554	0.569	1.074	0.085	0.556	0.591	0.554	0.061	0.537	0.533	0.526	0.081	0.526	1.087	0.581	1.042	1.108	0.091	0.995
2016-08-29 11:59:01	311.64	12.985	-0.474	-0.478	-0.94	-0.474	-0.481	-1.029	-0.501	-0.957	0.544	0.032	0.508	0.554	0.569	1.074	0.085	0.556	0.591	0.554	0.061	0.537	0.533	0.526	0.081	0.526	1.087	0.581	1.042	1.108	0.091	0.995
2016-08-29 12:24:01	312.06	13.0025	-0.474	-0.478	-0.94	-0.474	-0.481	-1.029	-0.501	-0.957	0.544	0.032	0.508	0.554	0.569	1.074	0.085	0.556	0.591	0.554	0.061	0.537	0.533	0.526	0.081	0.526	1.087	0.581	1.042	1.108	0.091	0.995
2016-08-29 12:49:01	312.48	13.02	-0.474	-0.478	-0.94	-0.474	-0.481	-1.029	-0.501	-0.957	0.544	0.032	0.508	0.554	0.569	1.074	0.085	0.556	0.591	0.554	0.061	0.537	0.533	0.526	0.081	0.526	1.087	0.581	1.042	1.108	0.091	0.995
2016-08-29 13:14:01	312.9	13.0375	-0.474	-0.478	-0.94	-0.474	-0.481	-1.029	-0.501	-0.957	0.544	0.032	0.508	0.554	0.569	1.074	0.085	0.556	0.591	0.554	0.061	0.537	0.533	0.526	0.081	0.526	1.087	0.581	1.042	1.108	0.091	0.995
2016-08-29 13:39:01	313.32	13.055	-0.976	-0.478	-0.94	-0.474	-0.481	-1.029	-0.501	-0.957	0.544	0.032	0.508	0.554	0.569	1.074	0.085	0.556	0.591	0.554	0.061	0.537	0.533	0.526	0.081	0.526	1.087	0.581	1.042	1.108	0.091	0.995
2016-08-29 14:04:01	313.74	13.0725	-0.474	-0.478	-0.94	-0.474	-0.481	-1.029	-0.501	-0.957	0.544	0.535	0.508	0.554	0.569	1.074	0.085	0.556	0.591	0.554	0.061	0.537	0.533	0.526	0.583	0.526	1.087	0.581	1.042	1.108	0.091	0.995
2016-08-29 14:29:01	314.16	13.09	-0.474	-0.478	-0.94	-0.474	-0.481	-1.029	-0.501	-0.957	0.544	0.535	0.508	0.554	0.569	1.074	0.085	0.556	0.591	0.554	0.061	0.537	0.533	0.526	0.081	0.526	1.087	0.581	1.042	1.108	0.091	0.995
2016-08-29 14:54:01	314.58	13.1075	-0.474	-0.478	-0.94	-0.474	-0.481	-1.029	-0.501	-0.957	0.544	0.535	0.508	0.554	0.569	1.074	0.085	0.556	0.591	0.554	0.061	0.537	0.533	0.526	0.081	0.526	1.087	0.581	1.042	1.108	0.091	0.995
2016-08-29 15:19:01	315	13.125	-0.474	-0.478	-0.94	-0.474	-0.481	-1.029	-0.501	-0.957	0.544	0.535	0.508	0.554	0.569	1.074	0.085	0.556	0.591	0.554	0.061	0.537	0.533	0.526	0.081	0.526	1.087	0.581	1.042	1.108	0.091	0.995
2016-08-29 15:44:01	315.42	13.1425	-0.474	-0.478	-0.94	-0.474	-0.481	-1.029	-0.501	-0.957	0.544	0.535	0.508	0.554	0.569	1.074	0.085	0.556	0.591	0.554	0.061	0.537	0.533	0.526	0.081	0.526	1.087	0.581	1.042	1.108	0.091	0.995
2016-08-29 16:09:01	315.84	13.16	-0.474	-0.478	-0.94	-0.474	-0.481	-1.029	-0.501	-0.957	0.544	0.535	0.508	0.554	0.569	1.074	0.085	0.556	0.591	0.554	0.061	0.537	0.533	0.526	0.583	0.526	1.087	0.581	1.042	1.108	0.091	0.995
2016-08-29 16:34:01	316.26	13.1775	-0.976	-0.478	-0.94	-0.474	-0.481	-1.029	-0.501	-0.957	0.544	0.535	0.508	0.554	0.569	1.074	0.085	0.556	0.591	0.554	0.061	0.537	0.533	0.526	0.583	0.526	1.087	0.581	1.042	1.108	0.091	0.995
2016-08-29 16:59:01	316.68	13.195	-0.474	-0.478	-0.94	-0.474	-0.481	-1.029	-0.501	-0.957	0.544	0.535	0.508	0.554	0.569	1.074	0.085	0.556	0.591	0.554	0.061	0.537	0.533	0.526	0.583	0.526	1.087	0.581	1.042	1.108	0.091	0.995
2016-08-29 17:24:01	317.1	13.2125	-0.474	-0.478	-0.94	-0.474	0.022	-1.029	-0.501	-0.957	0.544	0.535	0.508	0.554	0.569	1.074	0.085	0.556	0.591	0.554	0.061	0.537	0.533	0.526	0.583	0.526	1.087	0.581	1.042	1.108	0.594	0.995
2016-08-29 17:49:01	317.52	13.23	-0.474	-0.478	-0.94	-0.474	-0.481	-1.029	-0.501	-0.957	0.544	0.535	0.508	0.554	0.569	1.074	0.085	0.556	0.591	0.554	0.061	0.537	0.533	0.526	0.583	0.526	1.087	0.581	1.042	1.108	0.091	0.995
2016-08-29 18:14:01	317.94	13.2475	-0.474	-0.478	-0.94	-0.474	-0.481	-1.029	-0.501	-0.957	0.544	0.535	0.508	0.554	0.569	1.074	0.085	0.556	0.591	0.554	0.061	0.537	0.533	0.526	0.583	0.526	1.087	0.581	1.042	1.108	0.091	0.995
2016-08-29 18:39:01	318.36	13.265	-0.474	-0.478	-0.94	-0.474	0.022	-1.029	-0.501	-0.957	0.544	0.535	0.508	0.554	0.569	1.074	0.085	0.556	0.591	0.554	0.061	0.537	0.533	0.526	0.583	0.526	1.087	0.581	1.042	1.108	0.091	0.995
2016-08-29 19:04:01	318.78	13.2825	-0.474	-0.478	-0.94	-0.474	-0.481	-1.029	-0.501	-0.957	0.544	0.535	0.508	0.554	0.569	1.074	0.085	0.556	0.591	0.554	0.061	0.537	0.533	0.526	0.583	0.526	1.087	0.581	1.042	1.108	0.091	0.995
2016-08-29 19:29:01	319.2	13.3	-0.474	-0.478	-0.94	-0.474	-0.481	-1.029	-0.501	-0.957	0.544	0.535	0.508	0.554	0.569	1.074	0.085	0.556	0.591	0.554	0.061	1.042	0.533	0.526	0.583	0.526	1.087	0.581	1.042	1.108	0.594	0.995
2016-08-29 19:54:01	319.62	13.3175	-0.474	-0.478	-0.94	-0.474	-0.481	-1.029	-0.501	-0.957	0.544	0.535	0.508	0.554	0.569	1.074	0.085	0.556	0.591	0.554	0.061	0.537	0.533	0.526	0.583	0.526	1.087	0.581	1.042	1.108	0.091	0.995
2016-08-29 20:19:01	320.04	13.335	-0.474	-0.478	-0.94	-0.474	-0.481	-1.029	-0.501	-0.957	0.544	0.535	0.508	0.554	0.569	1.074	0.085	0.556	0.591	0.554	0.061	1.042	0.533	0.526	0.583	0.526	1.087	0.581	1.042	1.108	0.091	0.995
2016-08-29 20:44:01	320.46	13.3525	-0.474	-0.478	-0.94	-0.474	-0.481	-1.029	-0.501	-0.957	0.544	0.535	0.508	0.554	0.569	1.074	0.085	0.556	0.591	0.554	0.061	1.042	0.533	0.526	0.583	1.029	1.087	0.581	1.042	1.108	0.594	0.995
2016-08-29 21:09:01	320.88	13.37	-0.976	-0.478	-0.94	-0.474	-0.481	-1.029	-0.501	-0.957	0.544	0.535	0.508	0.554	0.569	1.074	0.085	0.556	0.591	0.554	0.061	1.042	0.533	0.526	0.583	1.029	1.087	0.581	1.042	1.108	0.594	0.995
2016-08-29 21:34:01	321.3	13.3875	-0.474	-0.478	-0.94	-0.474	-0.481	-1.029	-0.501	-0.957	0.544	0.535	0.508	0.554	0.569	1.074	0.085	0.556	1.094	0.554	0.061	1.042	0.533	0.526	0.583	1.029	1.087	0.581	1.042	1.108	0.594	0.995
2016-08-29 21:59:01	321.72	13.405	-0.474	-0.478	-0.94	-0.474	-0.481	-1.029	-0.501	-0.957	0.544	0.535	0.508	0.554	0.569	1.074	0.085	0.556	1.094	0.554	0.061	1.042	0.533	0.526	0.583	1.029	1.087	1.084	1.042	1.108	0.594	0.995
2016-08-29 22:24:01	322.14	13.4225	-0.474	-0.478	-0.94	-0.474	-0.481	-1.029	-0.501	-0.957	0.544	0.535	0.508	0.554	0.569	1.074	0.085	0.556	1.094	0.554	0.061	1.042	0.533	0.526	0.583	1.029	1.087	1.084	1.042	1.108	0.594	0.995
2016-08-29 22:49:01	322.56	13.44	-0.474	-0.478	-0.94	-0.474	-0.481	-1.029	-0.501	-0.957	0.544	0.535	0.508	0.554	0.569	1.074	0.587	0.556	1.094	0.554	0.061	1.042	0.533	0.526	0.583	1.029	1.087	1.084	1.042	1.108	0.594	0.995
2016-08-29 23:14:01	322.98	13.4575	-0.474	-0.478	-0.94	-0.474	-0.481	-1.029	-0.501	-0.957	0.544	0.535	0.508	0.554	0.569	1.074	0.085	0.556	1.094	0.554	0.061	1.042	0.533	0.526	0.583	1.029	1.087	1.084	1.042	1.108	0.594	0.995
2016-08-29 23:39:01	323.4	13.475	-0.474	-0.478	-0.94	-0.474	-0.481	-1.029	-0.501	-0.957	0.544	0.535	0.508	0.554	0.569	1.074	0.587	0.556	1.094	0.554	0.061	1.042	0.533	0.526	0.583	1.029	1.087	1.084	1.042	1.108	0.594	0.995
2016-08-30 00:04:01	323.82	13.4925	-0.474	-0.478	-0.94	-0.474	-0.481	-1.029	-0.501	-0.957	0.544	0.535	0.508	0.554	0.569	1.074	0.085	0.556	1.094	0.554	0.061	1.042	0.533	0.526	0.583	1.029	1.087	1.084	1.042	1.108	0.594	0.995
2016-08-30 00:29:01	324.24	13.51	-0.474	-0.478	-0.94	-0.474	-0.481	-1.029	-0.501	-0.957	0.544	0.535	0.508	0.554	0.569	1.074	0.587	0.556	1.094	0.554	0.061	1.042	0.533	0.526	0.583	1.029	1.087	1.084	1.042	1.108	0.594	0.995
2016-08-30 00:54:01	324.66	13.5275	-0.976	-0.478	-0.94	-0.474	-0.481	-1.029	-0.501	-0.957	0.544	0.535	0.508	0.554	0.569	1.074	0.587	0.556	1.094	0.554	0.061	1.042	0.533	0.526	0.583	1.029	1.087	1.084	1.042	1.108	0.594	0.995
2016-08-30 01:19:01	325.08	13.545	-0.474	-0.478	-0.94	-0.474	-0.481	-1.029	-0.501	-0.957	0.544	0.535	0.508	0.554	0.569	1.074	0.587	0.556	1.094	0.554	0.061	1.042	0.533	0.526	0.583	1.029	1.087	1.084	1.042	1.108	0.594	0.995
2016-08-30 01:44:01	325.5	13.5625	-0.474	-0.478	-0.94	-0.474	-0.481	-1.029	-0.501	-0.957	0.544	0.535	0.508	0.554	0.569	1.074	0.587	0.556	1.094	0.554	0.061	1.042	0.533	0.526	0.583	1.029	1.087	1.084	1.042	1.108	0.594	0.995
2016-08-30 02:09:01	325.92	13.58	-0.474	-0.478	-0.94	-0.474	-0.481	-1.029	-0.501	-0.957	0.544	0.535	0.508	0.554	0.569	1.074	0.587	0.556	1.094	0.554	0.061	1.042	0.533	0.526	0.583	1.029	1.087	1.084	1.042	1.108	0.594	0.995
2016-08-30 02:34:01	326.34	13.5975	-0.976	-0.478	-0.94	-0.474	-0.481	-1.029	-0.501	-0.957	0.544	0.535	0.508	0.554	0.569	1.074	0.587	0.556	1.094	0.554	0.061	1.042	0.533	0.526	0.583	1.029	1.087	1.084	1.042	1.108	0.594	0.995
2016-08-30 02:59:01	326.76	13.615	-0.976	-0.478	-0.94	-0.474	-0.481	-1.029	-0.501	-0.957	0.544	0.535	0.508	0.554	0.569	1.074	0.587	0.556	1.094	0.554	0.061	1.042	0.533	0.526	0.583	1.029	1.087	1.084	1.042	1.108	0.594	0.995
2016-08-30 03:24:01	327.18	13.6325	-0.474	-0.478	-0.94	-0.474	-0.481	-1.029	-0.501	-0.957	0.544	0.535	0.508	0.554	0.569	1.074	0.587	0.556	1.094	0.554	0.061	1.042	0.533	0.526	0.583	1.029	1.087	1.084	1.042	1.108	0.594	0.995
2016-08-30 03:49:01	327.6	13.65	-0.474	-0.478	-0.94	-0.474	-0.481	-1.029	-0.501	-0.957	0.544	0.535	0.508	0.554	0.569	1.074	0.587	0.556	1.094	0.554	0.061	1.042	0.533	0.526	0.583	1.029	1.087	1.084	1.042	1.108	0.594	0.995
2016-08-30 04:14:01	328.02	13.6675	-0.976	-0.478	-0.94	-0.474	-0.481	-1.029	-0.501	-0.957	0.544	0.535	0.508	0.554	0.569	1.074	0.587	0.556	1.094	0.554	0.061	1.042	0.533	0.526	0.583	1.029	1.087	1.084	1.042	1.108	0.594	0.995
2016-08-30 04:39:01	328.44	13.685	-0.976	-0.478	-0.94	-0.474	-0.481	-1.029	-0.501	-0.957	0.544	0.535	0.508	0.554	0.569	1.074	0.587	0.556	1.094	0.554	0.061	0.537	0.533	0.526	0.583	1.029	1.087	1.084	1.042	1.108	0.594	0.995
2016-08-30 05:04:01	328.86	13.7025	-0.474	-0.478	-0.94	-0.474	-0.481	-1.029	-0.501	-0.957	0.544	0.535	0.508	0.554	0.569	1.074	0.587	0.556	1.094	0.554	0.061	1.042	0.533	0.526	0.583	1.029	1.087	1.084	1.042	1.108	0.594	0.995
2016-08-30 05:29:01	329.28	13.72	-0.474	-0.478	-0.94	-0.474	0.022	-1.029	-0.501	-0.957	0.544	0.535	0.508	0.554	0.569	1.074	0.587	0.556	1.094	0.554	0.061	0.537	0.533	0.526	0.583	1.029	1.087	0.581	1.042	1.108	0.594	0.995
2016-08-30 05:54:01	329.7	13.7375	-0.474	-0.478	-0.94	-0.474	-0.481	-1.029	-0.501	-0.957	0.544	0.535	0.508	0.554	0.569	1.074	0.587	0.556	1.094	0.554	0.061	1.042	0.533	0.526	0.583	1.029	1.087	0.581	1.042	1.108	0.594	0.995
2016-08-30 06:19:01	330.12	13.755	-0.474	-0.478	-0.94	-0.474	-0.481	-1.029	-0.501	-0.957	0.544	0.535	0.508	0.554	0.569	1.074	0.587	0.556	1.094	0.554	0.061	0.537	0.533	0.526	0.583	1.029	1.087	0.581	1.042	1.108	0.594	0.995
2016-08-30 06:44:01	330.54	13.7725	-0.474	-0.478	-0.94	-0.474	-0.481	-1.029	-0.501	-0.957	0.544	0.535	0.508	0.554	0.569	1.074	0.587	0.556	1.094	0.554	0.061	0.537	0.533	0.526	0.583	1.029	1.087	0.581	1.042	1.108	0.594	0.995
2016-08-30 07:09:01	330.96	13.79	-0.976	-0.478	-0.94	-0.474	-0.481	-1.029	-0.501	-0.957	0.544	0.535	0.508	0.554	0.569	1.074	0.587	0.556	1.094	0.554	0.061	0.537	0.533	0.526	0.583	1.029	1.087	0.581	1.042	1.108	0.594	0.995
2016-08-30 07:34:01	331.38	13.8075	-0.474	-0.478	-0.94	-0.474	-0.481	-1.029	-0.501	-0.957	0.544	0.535	0.508	0.554	0.569	1.074	0.587	0.556	1.094	0.554	0.061	1.042	0.533	0.526	0.583	1.029	1.087	0.581	1.042	1.108	0.594	0.995
2016-08-30 07:59:01	331.8	13.825	-0.474	-0.478	-0.94	-0.474	-0.481	-1.029	-0.501	-0.957	0.544	0.535	0.508	0.554	0.569	1.074	0.587	0.556	1.094	0.554	0.061	1.042	0.533	0.526	0.583	1.029	1.087	0.581	1.042	1.108	0.594	0.995
2016-08-30 08:24:01	332.22	13.8425	-0.976	-0.478	-0.94	-0.474	-0.481	-1.029	-0.501	-0.957	0.544	0.535	0.508	0.554	0.569	1.074	0.587	0.556	1.094	0.554	0.061	0.537	0.533	0.526	0.583	1.029	1.087	0.581	1.042	1.108	0.594	0.995
2016-08-30 08:49:01	332.64	13.86	-0.976	-0.478	-0.94	-0.474	-0.481	-1.029	-0.501	-0.957	0.544	0.535	0.508	0.554	0.569	1.074	0.587	0.556	1.094	0.554	0.061	1.042	0.533	0.526	0.583	1.029	1.087	0.581	1.042	1.108	0.594	0.995
2016-08-30 09:14:01	333.06	13.8775	-0.474	-0.478	-0.94	-0.474	-0.481	-1.029	-0.501	-0.957	0.544	0.535	0.508	0.554	0.569	1.074	0.587	0.556	1.094	0.554	0.061	1.042	0.533	0.526	0.583	1.029	1.087	0.581	1.042	1.108	0.594	0.995
2016-08-30 09:39:01	333.48	13.895	-0.976	-0.478	-0.94	-0.474	-0.481	-1.029	-0.501	-0.957	0.544	0.535	0.508	0.554	0.569	1.074	0.587	0.556	1.094	0.554	0.061	1.042	0.533	0.526	0.583	1.029	1.087	1.084	1.042	1.108	0.594	0.995
2016-08-30 10:04:01	333.9	13.9125	-0.976	-0.478	-0.94	-0.474	-0.481	-1.029	-0.501	-0.957	0.544	0.535	0.508	0.554	0.569	1.074	0.587	0.556	1.094	0.554	0.061	1.042	0.533	0.526	0.583	1.029	1.087	1.084	1.042	1.108	0.594	0.995
2016-08-30 10:29:01	334.32	13.93	-0.976	-0.478	-0.94	-0.474	-0.481	-1.029	-0.501	-0.957	0.544	0.535	0.508	0.554	0.569	1.074	0.587	0.556	1.094	0.554	0.061	1.042	0.533	0.526	0.583	1.029	1.087	1.084	1.042	1.108	0.594	0.995
2016-08-30 10:54:01	334.74	13.9475	-0.976	-0.478	-0.94	-0.474	-0.481	-1.029	-0.501	-0.957	0.544	0.535	0.508	0.554	0.569	1.074	0.587	0.556	1.094	0.554	0.061	1.042	0.533	0.526	0.583	1.029	1.087	1.084	1.042	1.108	0.594	0.995
2016-08-30 11:19:01	335.16	13.965	-0.976	-0.478	-0.94	-0.474	-0.481	-1.029	-0.501	-0.957	0.544	0.535	0.508	0.554	0.569	1.074	0.587	0.556	1.094	0.554	0.061	1.042	0.533	0.526	0.583	1.029	1.087	1.084	1.042	1.108	0.594	0.995
2016-08-30 11:44:01	335.58	13.9825	-0.474	-0.478	-0.94	-0.474	-0.481	-1.029	-0.501	-0.957	0.544	0.535	0.508	0.554	0.569	1.074	0.587	0.556	1.094	0.554	0.061	1.042	0.533	0.526	0.583	1.029	1.087	1.084	1.042	1.108	0.594	0.995
2016-08-30 12:09:01	336	14	-0.474	-0.478	-0.94	-0.474	-0.481	-1.029	-0.501	-0.957	0.544	0.535	0.508	0.554	0.569	1.074	0.587	0.556	1.094	0.554	0.061	1.042	0.533	0.526	0.583	1.029	1.087	1.084	1.042	1.108	0.594	0.995
2016-08-30 12:34:01	336.42	14.0175	-0.976	-0.478	-0.94	-0.474	-0.481	-1.029	-0.501	-0.957	0.544	0.535	0.508	0.554	0.569	1.074	0.587	0.556	1.094	0.554	0.563	1.042	0.533	0.526	0.583	1.029	1.087	1.084	1.042	1.108	0.594	0.995
2016-08-30 12:59:01	336.84	14.035	-0.976	-0.478	-0.94	-0.474	-0.481	-1.029	-0.501	-0.957	0.544	0.535	0.508	0.554	0.569	1.074	0.587	0.556	1.094	0.554	0.563	1.042	0.533	0.526	0.583	1.029	1.087	1.084	1.042	1.108	0.594	0.995
2016-08-30 13:24:01	337.26	14.0525	-0.474	-0.478	-0.94	-0.474	-0.481	-1.029	-0.501	-0.957	0.544	0.535	0.508	0.554	0.569	1.074	0.587	0.556	1.094	0.554	0.563	1.042	0.533	0.526	0.583	1.029	1.087	1.084	1.042	1.108	0.594	0.995
2016-08-30 13:49:01	337.68	14.07	-0.976	-0.478	-0.94	-0.474	-0.481	-1.029	-0.501	-0.957	0.544	0.535	0.508	0.554	0.569	1.074	0.587	0.556	1.094	0.554	0.563	1.042	0.533	0.526	0.583	1.029	1.087	1.084	1.042	1.108	0.594	0.995
2016-08-30 14:14:01	338.1	14.0875	-0.976	-0.478	-0.94	-0.474	-0.481	-1.029	-0.501	-0.957	0.544	0.535	0.508	0.554	0.569	1.074	0.587	0.556	1.094	0.554	0.563	1.042	0.533	0.526	0.583	1.029	1.087	1.084	1.042	1.108	0.594	0.995
2016-08-30 14:39:01	338.52	14.105	-0.976	-0.478	-0.94	-0.474	-0.481	-1.029	-0.501	-0.957	0.544	0.535	0.508	0.554	0.569	1.074	0.587	0.556	1.094	0.554	0.563	1.042	0.533	0.526	0.583	1.029	1.087	1.084	1.042	1.108	0.594	0.995
2016-08-30 15:04:01	338.94	14.1225	-0.474	-0.478	-0.94	-0.474	-0.481	-1.029	-0.501	-0.957	0.544	0.535	0.508	0.554	0.569	1.074	0.587	0.556	1.094	0.554	0.563	1.042	0.533	0.526	0.583	1.029	1.087	1.084	1.042	1.108	0.594	0.995
2016-08-30 15:29:01	339.36	14.14	-0.474	-0.478	-0.94	-0.474	-0.481	-1.029	-0.501	-0.957	0.544	0.535	0.508	0.554	0.569	1.074	0.587	0.556	1.094	0.554	0.563	1.042	0.533	0.526	0.583	1.029	1.087	1.084	1.042	1.108	0.594	0.995
2016-08-30 15:54:01	339.78	14.1575	-0.976	-0.478	-0.94	-0.474	-0.481	-1.029	-0.501	-0.957	0.544	0.535	0.508	0.554	0.569	1.074	0.587	0.556	1.094	0.554	0.563	1.042	0.533	0.526	0.583	1.029	1.087	1.084	1.042	1.108	0.594	0.995
2016-08-30 16:19:01	340.2	14.175	-0.976	-0.478	-0.94	-0.474	-0.481	-1.029	-0.501	-0.957	0.544	0.535	0.508	0.554	0.569	1.074	0.587	0.556	1.094	0.554	0.563	1.042	0.533	0.526	0.583	1.029	1.087	1.084	1.042	1.108	0.594	0.995
2016-08-30 16:44:01	340.62	14.1925	-0.474	-0.478	-0.94	-0.474	-0.481	-1.029	-0.501	-0.957	0.544	0.535	0.508	0.554	0.569	1.074	0.587	0.556	1.094	0.554	0.563	1.042	0.533	0.526	0.583	1.029	1.087	1.084	1.042	1.108	0.594	0.995
2016-08-30 17:09:01	341.04	14.21	-0.474	-0.478	-0.94	-0.474	-0.481	-1.029	-0.501	-0.957	0.544	0.535	0.508	0.554	0.569	1.074	0.587	0.556	1.094	0.554	0.563	1.042	0.533	0.526	0.583	1.029	1.087	1.084	1.042	1.108	0.594	0.995
2016-08-30 17:34:01	341.46	14.2275	-0.474	-0.478	-0.94	-0.474	-0.481	-1.029	-0.501	-0.957	0.544	0.535	0.508	0.554	0.569	1.074	0.587	0.556	1.094	0.554	0.563	1.042	0.533	0.526	0.583	1.029	1.087	1.084	1.042	1.611	0.594	0.995
2016-08-30 17:59:01	341.88	14.245	-0.976	-0.478	-0.94	-0.474	-0.481	-1.029	-0.501	-0.957	0.544	0.535	0.508	0.554	0.569	1.074	0.587	0.556	1.094	0.554	0.563	1.042	0.533	0.526	0.583	1.029	1.087	1.084	1.042	1.611	0.594	0.995
2016-08-30 18:24:01	342.3	14.2625	-0.976	-0.478	-0.94	-0.474	-0.481	-1.029	-0.501	-0.957	0.544	0.535	0.508	0.554	0.569	1.074	0.587	0.556	1.094	0.554	0.563	1.042	0.533	0.526	0.583	1.029	1.087	1.084	1.042	1.611	0.594	0.995
2016-08-30 18:49:01	342.72	14.28	-0.474	-0.478	-0.94	-0.474	-0.481	-1.029	-0.501	-0.957	0.544	0.535	0.508	0.554	0.569	1.074	0.587	0.556	1.094	0.554	0.563	1.042	0.533	0.526	0.583	1.029	1.087	1.084	1.042	1.611	0.594	0.995
2016-08-30 19:14:01	343.14	14.2975	-0.474	-0.478	-0.94	-0.474	-0.481	-1.029	-0.501	-0.957	0.544	0.535	0.508	0.554	0.569	1.074	0.587	0.556	1.094	0.554	0.563	1.042	0.533	0.526	0.583	1.029	1.087	1.084	1.042	1.611	0.594	0.995
2016-08-30 19:39:01	343.56	14.315	-0.976	-0.478	-0.94	-0.474	-0.481	-1.029	-0.501	-0.957	0.544	0.535	0.508	0.554	0.569	1.074	0.587	0.556	1.094	0.554	0.563	1.042	0.533	0.526	0.583	1.029	1.087	1.084	1.042	1.611	0.594	0.995
2016-08-30 20:04:01	343.98	14.3325	-0.976	-0.478	-0.94	-0.474	-0.481	-1.029	-0.501	-0.957	0.544	0.535	0.508	0.554	0.569	1.074	0.587	0.556	1.094	0.554	0.563	1.042	0.533	0.526	0.583	1.029	1.087	1.084	1.042	1.611	0.594	0.995
2016-08-30 20:29:01	344.4	14.35	-0.474	-0.478	-0.94	-0.474	-0.481	-1.029	-0.501	-0.957	0.544	0.535	0.508	1.057	0.569	1.074	0.587	0.556	1.094	0.554	0.563	1.042	1.036	0.526	0.583	1.029	1.087	1.084	1.042	1.611	0.594	0.995
2016-08-30 20:54:01	344.82	14.3675	-0.474	-0.478	-0.94	-0.474	-0.481	-1.029	-0.501	-0.957	0.544	0.535	0.508	1.057	0.569	1.074	0.587	0.556	1.094	0.554	0.563	1.042	1.036	0.526	0.583	1.029	1.087	1.084	1.042	1.611	0.594	0.995
2016-08-30 21:19:01	345.24	14.385	-0.976	-0.478	-0.94	-0.474	-0.481	-1.029	-0.501	-0.957	0.544	0.535	0.508	1.057	0.569	1.074	0.587	0.556	1.094	0.554	0.563	1.042	1.036	0.526	0.583	1.029	1.087	1.084	1.042	1.611	0.594	0.995
2016-08-30 21:44:01	345.66	14.4025	-0.976	-0.478	-0.94	-0.474	-0.481	-1.029	-0.501	-0.957	0.544	0.535	0.508	1.057	0.569	1.074	0.587	0.556	1.094	0.554	0.563	1.042	1.036	0.526	0.583	1.029	1.087	1.084	1.042	1.611	0.594	0.995
2016-08-30 22:09:01	346.08	14.42	-0.474	-0.478	-0.94	-0.474	-0.481	-1.029	-0.501	-0.957	0.544	0.535	0.508	1.057	0.569	1.074	0.587	0.556	1.094	0.554	0.563	1.042	1.036	0.526	0.583	1.029	1.087	1.084	1.042	1.611	0.594	0.995
2016-08-30 22:34:01	346.5	14.4375	-0.976	-0.478	-0.94	-0.474	-0.481	-1.029	-0.501	-0.957	0.544	0.535	0.508	0.554	0.569	1.074	0.587	0.556	1.094	0.554	0.563	1.042	1.036	0.526	0.583	1.029	1.087	1.084	1.042	1.611	0.594	0.995
2016-08-30 22:59:01	346.92	14.455	-0.976	-0.478	-0.94	-0.474	-0.481	-1.029	-0.501	-0.957	0.544	0.535	0.508	0.554	0.569	1.074	0.587	0.556	1.094	0.554	0.563	1.042	1.036	0.526	0.583	1.029	1.087	1.084	1.042	1.611	0.594	0.995
2016-08-30 23:24:01	347.34	14.4725	-0.976	-0.478	-0.94	-0.474	-0.481	-1.029	-0.501	-0.957	0.544	0.535	0.508	0.554	0.569	1.074	0.587	0.556	1.094	0.554	0.563	1.042	1.036	0.526	0.583	1.029	1.087	1.084	1.042	1.611	0.594	0.995
2016-08-30 23:49:01	347.76	14.49	-0.474	-0.478	-0.94	-0.474	-0.481	-1.029	-0.501	-0.957	0.544	0.535	0.508	0.554	0.569	1.074	0.587	0.556	1.094	0.554	0.563	1.042	1.036	0.526	0.583	1.029	1.087	1.084	1.042	1.611	0.594	0.995
2016-08-31 00:14:01	348.18	14.5075	-0.976	-0.478	-0.94	-0.474	-0.481	-1.029	-0.501	-0.957	0.544	0.535	0.508	0.554	0.569	1.074	0.587	0.556	1.094	0.554	0.563	1.042	1.036	0.526	0.583	1.029	1.087	1.084	1.042	1.611	0.594	0.995
2016-08-31 00:39:01	348.6	14.525	-0.976	-0.478	-0.94	-0.474	-0.481	-1.029	-0.501	-0.957	0.544	0.535	0.508	0.554	0.569	1.074	0.587	0.556	1.094	0.554	0.563	1.042	1.036	0.526	0.583	1.029	1.087	1.084	1.042	1.611	0.594	0.995
2016-08-31 01:04:01	349.02	14.5425	-0.474	-0.478	-0.94	-0.474	-0.481	-1.029	-0.501	-0.957	0.544	0.535	0.508	0.554	0.569	1.074	0.587	0.556	1.094	0.554	0.563	1.042	1.036	1.029	0.583	1.029	1.087	1.084	1.042	1.611	0.594	0.995
2016-08-31 01:29:01	349.44	14.56	-0.474	-0.478	-0.94	-0.474	-0.481	-1.029	-0.501	-0.957	0.544	0.535	0.508	0.554	0.569	1.074	0.587	0.556	1.094	0.554	0.563	1.042	1.036	1.029	0.583	1.029	1.087	1.084	1.042	1.611	0.594	0.995
2016-08-31 01:54:01	349.86	14.5775	-0.976	-0.478	-0.94	-0.474	-0.481	-1.029	-0.501	-0.957	0.544	0.535	0.508	0.554	0.569	1.074	0.587	0.556	1.094	0.554	0.563	1.042	1.036	1.029	0.583	1.029	1.087	1.084	1.042	1.611	0.594	0.995
2016-08-31 02:19:01	350.28	14.595	-0.976	-0.478	-0.94	-0.474	-0.481	-1.029	-0.501	-0.957	0.544	0.535	0.508	0.554	0.569	1.074	0.587	0.556	1.094	0.554	0.563	1.042	1.036	1.029	0.583	1.029	1.087	1.084	1.042	1.611	0.594	0.995
2016-08-31 02:44:01	350.7	14.6125	-0.976	-0.478	-0.94	-0.474	-0.481	-1.029	-0.501	-0.957	1.046	0.535	0.508	0.554	0.569	1.074	0.587	0.556	1.094	0.554	0.563	1.042	1.036	1.029	0.583	1.029	1.087	1.084	1.042	1.611	0.594	1.499
2016-08-31 03:09:01	351.12	14.63	-0.474	-0.478	-0.94	-0.474	-0.481	-1.029	-0.501	-0.957	0.544	0.535	0.508	0.554	0.569	1.074	0.587	0.556	1.094	0.554	0.563	1.042	1.036	1.029	0.583	1.029	1.087	1.084	1.042	1.611	0.594	1.499
2016-08-31 03:34:01	351.54	14.6475	-0.976	-0.478	-0.94	-0.474	-0.481	-1.029	-0.501	-0.957	1.046	0.535	0.508	0.554	0.569	1.074	0.587	0.556	1.094	0.554	0.563	1.042	1.036	1.029	0.583	1.029	1.087	1.084	1.042	1.611	0.594	1.499
2016-08-31 03:59:01	351.96	14.665	-0.976	-0.478	-0.94	-0.474	-0.481	-1.029	-0.501	-0.957	1.046	0.535	0.508	0.554	0.569	1.074	0.587	0.556	1.094	0.554	0.563	1.042	1.036	1.029	0.583	1.029	1.087	1.084	1.042	1.611	0.594	1.499
2016-08-31 04:24:01	352.38	14.6825	-0.474	-0.478	-0.94	-0.474	-0.481	-1.029	-0.501	-0.957	1.046	0.535	0.508	0.554	0.569	1.074	0.587	0.556	1.094	0.554	0.563	1.042	1.036	1.029	0.583	1.029	1.087	1.084	1.042	1.611	0.594	1.499
2016-08-31 04:49:01	352.8	14.7	-0.474	-0.478	-0.94	-0.474	-0.481	-1.029	-0.501	-0.957	1.046	0.535	0.508	0.554	0.569	1.074	0.587	0.556	1.094	0.554	0.563	1.042	1.036	1.029	0.583	1.029	1.087	1.084	1.042	1.611	0.594	1.499
2016-08-31 05:14:01	353.22	14.7175	-0.976	-0.478	-0.94	-0.474	-0.481	-1.029	-0.501	-0.957	1.046	0.535	0.508	0.554	0.569	1.074	0.587	0.556	1.094	0.554	0.563	1.042	1.036	1.029	0.583	1.029	1.087	1.084	1.042	1.611	0.594	1.499
2016-08-31 05:39:01	353.64	14.735	-0.474	-0.478	-0.94	-0.474	-0.481	-1.029	-0.501	-0.957	1.046	0.535	0.508	0.554	0.569	1.074	0.587	0.556	1.094	0.554	0.563	1.042	1.036	1.029	0.583	1.029	1.087	1.084	1.042	1.611	0.594	1.499
2016-08-31 06:04:01	354.06	14.7525	-0.474	-0.478	-0.94	-0.474	-0.481	-1.029	-0.501	-0.957	1.046	0.535	0.508	0.554	0.569	1.074	0.587	0.556	1.094	0.554	0.563	1.042	1.036	1.029	0.583	1.029	1.087	1.084	1.042	1.611	0.594	1.499
2016-08-31 06:29:01	354.48	14.77	-0.474	-0.478	-0.94	-0.474	-0.481	-1.029	-0.501	-0.957	1.046	0.535	0.508	0.554	0.569	1.074	0.587	0.556	1.094	0.554	0.563	1.042	1.036	1.029	0.583	1.029	1.087	1.084	1.042	1.611	0.594	1.499
2016-08-31 06:54:01	354.9	14.7875	-0.474	-0.478	-0.94	-0.474	-0.481	-1.029	-0.501	-0.957	1.046	0.535	0.508	0.554	0.569	1.074	0.587	0.556	1.094	0.554	0.563	1.042	1.036	1.029	0.583	1.029	1.087	1.084	1.042	1.611	0.594	1.499
2016-08-31 07:19:01	355.32	14.805	-0.474	-0.478	-0.94	-0.474	-0.481	-1.029	-0.501	-0.957	0.544	0.535	0.508	0.554	0.569	1.074	0.587	0.556	1.094	0.554	0.563	1.042	1.036	1.029	0.583	1.029	1.087	1.084	1.042	1.611	0.594	1.499
2016-08-31 07:44:01	355.74	14.8225	-0.474	-0.478	-0.94	-0.474	-0.481	-1.029	-0.501	-0.957	1.046	0.535	0.508	0.554	0.569	1.074	0.587	0.556	1.094	0.554	0.563	1.042	1.036	1.029	0.583	1.029	1.087	1.084	1.042	1.611	0.594	1.499
2016-08-31 08:09:01	356.16	14.84	-0.474	-0.478	-0.94	-0.474	-0.481	-1.029	-0.501	-0.957	1.046	0.535	0.508	0.554	0.569	1.074	0.587	0.556	1.094	0.554	0.563	1.042	1.036	1.029	0.583	1.029	1.087	1.084	1.042	1.611	0.594	1.499
2016-08-31 08:34:01	356.58	14.8575	-0.474	-0.478	-0.94	-0.474	-0.481	-1.029	-0.501	-0.957	0.544	0.535	0.508	0.554	0.569	1.074	0.587	0.556	1.094	0.554	0.563	1.042	1.036	1.029	0.583	1.029	1.087	1.084	1.042	1.611	0.594	1.499
2016-08-31 08:59:01	357	14.875	-0.474	-0.478	-0.94	-0.474	-0.481	-1.029	-0.501	-0.957	1.046	0.535	0.508	0.554	0.569	1.074	0.587	0.556	1.094	0.554	0.563	1.042	1.036	1.029	0.583	1.029	1.087	1.084	1.042	1.611	0.594	1.499
2016-08-31 09:24:01	357.42	14.8925	-0.474	-0.478	-0.94	-0.474	-0.481	-1.029	-0.501	-0.957	1.046	0.535	0.508	0.554	0.569	1.074	0.587	0.556	1.094	0.554	0.563	1.042	1.036	1.029	0.583	1.029	1.087	1.084	1.042	1.611	0.594	1.499
2016-08-31 09:49:01	357.84	14.91	-0.474	-0.478	-0.94	-0.474	-0.481	-1.029	-0.501	-0.957	1.046	0.535	0.508	0.554	0.569	1.074	0.587	0.556	1.094	0.554	0.563	1.042	1.036	1.029	0.583	1.029	1.087	1.084	1.042	1.611	0.594	1.499
2016-08-31 10:14:01	358.26	14.9275	-0.976	-0.478	-0.94	-0.474	-0.481	-1.029	-0.501	-0.957	1.046	0.535	0.508	0.554	0.569	1.074	0.587	0.556	1.094	0.554	0.563	1.042	1.036	1.029	0.583	1.029	1.087	1.084	1.042	1.611	0.594	1.499
2016-08-31 10:39:01	358.68	14.945	-0.976	-0.478	-0.94	-0.474	-0.481	-1.029	-0.501	-0.957	0.544	0.535	0.508	0.554	0.569	1.074	0.587	0.556	1.094	0.554	0.563	1.042	1.036	1.029	0.583	1.029	1.087	1.084	1.042	1.611	0.594	1.499
2016-08-31 11:04:01	359.1	14.9625	-0.474	-0.478	-0.94	-0.474	-0.481	-1.029	-0.501	-0.957	1.046	0.535	0.508	0.554	0.569	1.074	0.587	0.556	1.094	0.554	0.563	1.042	1.036	1.029	0.583	1.029	1.087	1.084	1.042	1.611	0.594	1.499
2016-08-31 11:29:01	359.52	14.98	-0.474	-0.478	-0.94	-0.474	-0.481	-1.029	-0.501	-0.957	1.046	0.535	0.508	0.554	0.569	1.074	0.587	0.556	1.094	0.554	0.563	1.042	1.036	1.029	0.583	1.029	1.087	1.084	1.042	1.611	0.594	1.499
2016-08-31 11:54:01	359.94	14.9975	-0.976	-0.478	-0.94	-0.474	-0.481	-1.029	-0.501	-0.957	1.046	0.535	0.508	0.554	0.569	1.074	0.587	0.556	1.094	0.554	0.563	1.042	1.036	1.029	0.583	1.029	1.087	1.084	1.042	1.611	0.594	1.499
2016-08-31 12:19:01	360.36	15.015	-0.976	-0.478	-0.94	-0.474	-0.481	-1.029	-0.501	-0.957	1.046	0.535	0.508	0.554	0.569	1.074	0.587	0.556	1.094	0.554	0.563	1.042	1.036	1.029	0.583	1.029	1.087	1.084	1.042	1.611	0.594	1.499
2016-08-31 12:44:01	360.78	15.0325	-0.474	-0.478	-0.94	-0.474	-0.481	-1.029	-0.501	-0.957	1.046	0.535	0.508	0.554	0.569	1.074	0.587	0.556	1.094	0.554	0.563	1.042	1.036	1.029	0.583	1.029	1.087	1.084	1.042	1.611	0.594	1.499
2016-08-31 13:09:01	361.2	15.05	-0.976	-0.478	-0.94	-0.474	-0.481	-1.029	-0.501	-0.957	1.046	0.535	0.508	0.554	0.569	1.074	0.587	0.556	1.094	0.554	0.563	1.042	1.036	1.029	0.583	1.029	1.087	1.084	1.042	1.611	0.594	1.499
2016-08-31 13:34:01	361.62	15.0675	-0.976	-0.478	-0.94	-0.474	-0.481	-1.029	-0.501	-0.957	1.046	0.535	0.508	0.554	0.569	1.074	0.587	0.556	1.094	0.554	0.563	1.042	1.036	1.029	0.583	1.029	1.087	1.084	1.042	1.611	0.594	1.499
2016-08-31 13:59:01	362.04	15.085	-0.976	-0.478	-0.94	-0.474	-0.481	-1.029	-0.501	-0.957	1.046	0.535	0.508	0.554	0.569	1.074	0.587	0.556	1.094	0.554	0.563	1.042	1.036	1.029	0.583	1.029	1.087	1.084	1.042	1.611	0.594	1.499
2016-08-31 14:24:01	362.46	15.1025	-0.474	-0.478	-0.94	-0.474	-0.481	-1.029	-0.501	-0.957	1.046	0.535	0.508	0.554	0.569	1.074	0.587	0.556	1.094	0.554	0.563	1.042	1.036	1.029	0.583	1.029	1.087	1.084	1.042	1.611	0.594	1.499
2016-08-31 14:49:01	362.88	15.12	-0.976	-0.478	-0.94	-0.474	-0.481	-1.029	-0.501	-0.957	1.046	0.535	0.508	1.057	0.569	1.074	0.587	0.556	1.094	0.554	0.563	1.042	1.036	1.029	0.583	1.029	1.087	1.084	1.042	1.611	0.594	1.499
2016-08-31 15:14:01	363.3	15.1375	-0.976	-0.478	-0.94	-0.474	-0.481	-1.029	-0.501	-0.957	1.046	0.535	0.508	1.56	0.569	1.074	0.587	1.058	1.597	1.056	0.563	1.042	1.036	1.029	0.583	1.532	1.591	1.084	1.546	1.611	0.594	1.499
2016-08-31 15:39:01	363.72	15.155	-0.976	-0.478	-0.94	-0.474	-0.481	-1.029	-0.501	-0.957	1.046	0.535	1.01	1.057	0.569	1.074	0.587	0.556	2.099	1.056	0.563	1.042	1.036	1.029	0.583	1.532	1.591	2.089	1.042	1.611	0.594	1.499
2016-08-31 16:04:01	364.14	15.1725	-0.474	-0.478	-0.94	-0.474	-0.481	-1.029	-0.501	-0.957	1.046	1.037	1.01	1.057	0.569	1.074	0.587	0.556	2.099	1.056	1.065	1.042	1.036	1.029	0.583	1.532	2.094	2.089	1.042	1.611	0.594	1.499
2016-08-31 16:29:01	364.56	15.19	-0.976	-0.478	-0.94	-0.474	-0.481	-1.029	-0.501	-0.957	1.046	1.037	1.01	1.057	0.569	1.074	0.587	0.556	2.099	1.056	1.065	1.546	1.036	1.029	0.583	1.532	2.094	2.089	1.042	1.611	0.594	1.499
2016-08-31 16:54:01	364.98	15.2075	-0.976	-0.478	-0.94	-0.474	-0.481	-1.029	-0.501	-0.957	1.046	1.037	1.01	1.057	0.569	1.074	0.587	0.556	2.099	1.056	1.065	1.546	1.036	1.029	0.583	1.532	2.094	2.089	1.042	2.115	0.594	1.499
2016-08-31 17:19:01	365.4	15.225	-0.976	-0.478	-0.94	-0.474	-0.481	-1.029	-0.501	-0.957	1.046	1.037	1.01	1.057	0.569	1.074	0.587	0.556	2.099	1.056	1.065	1.546	1.036	1.029	0.583	2.035	2.094	2.592	1.042	2.115	0.594	1.499
2016-08-31 17:44:01	365.82	15.2425	-0.474	-0.478	-0.94	-0.474	-0.481	-1.029	-0.501	-0.957	1.046	1.037	1.01	1.057	1.072	1.074	0.587	0.556	2.099	1.056	1.065	1.546	1.036	1.029	0.583	2.035	2.094	2.089	1.042	2.115	0.594	1.499
2016-08-31 18:09:01	366.24	15.26	-0.474	-0.478	-0.94	-0.474	-0.481	-1.029	-0.501	-0.957	1.046	1.037	1.01	1.057	1.072	1.074	0.587	0.556	2.099	1.056	1.065	1.546	1.036	1.029	0.583	2.035	2.598	2.089	1.042	2.115	0.594	1.499
2016-08-31 18:34:01	366.66	15.2775	-0.474	-0.478	-0.94	-0.474	-0.481	-1.029	-0.501	-0.957	1.046	1.037	1.01	1.057	1.072	1.074	0.587	0.556	1.597	1.056	1.065	1.546	1.036	1.029	0.583	2.035	2.598	2.089	1.042	2.115	0.594	1.499
2016-08-31 18:59:01	367.08	15.295	-0.474	-0.478	-0.94	-0.474	-0.481	-1.029	-0.501	-0.957	1.046	1.037	1.01	1.057	1.072	1.074	0.587	0.556	1.597	1.056	1.065	1.546	1.036	1.029	0.583	2.035	2.598	2.089	1.042	2.115	0.594	1.499
2016-08-31 19:24:01	367.5	15.3125	-0.474	-0.478	-0.94	-0.474	-0.481	-1.029	-0.501	-0.957	1.548	1.037	1.01	1.057	1.072	1.074	0.587	0.556	1.597	1.056	1.065	1.546	1.036	1.029	0.583	2.035	2.598	2.089	1.042	2.115	0.594	1.499
2016-08-31 19:49:01	367.92	15.33	-0.474	-0.478	-0.94	-0.474	-0.481	-1.029	-0.501	-0.957	1.548	1.037	1.01	1.057	1.072	1.074	0.587	0.556	1.597	1.056	1.065	1.546	1.539	1.029	0.583	2.035	2.598	2.089	1.042	2.115	0.594	1.499
2016-08-31 20:14:01	368.34	15.3475	-0.976	-0.478	-0.94	-0.474	-0.481	-1.029	-0.501	-0.957	1.548	1.539	1.01	1.057	1.072	1.074	0.587	0.556	1.597	1.056	1.065	1.546	1.539	1.029	0.583	2.035	2.598	2.089	1.042	2.115	0.594	1.499
2016-08-31 20:39:01	368.76	15.365	-0.474	-0.478	-0.94	-0.474	0.022	-1.029	-0.501	-0.957	1.548	1.539	1.01	1.057	1.072	1.074	0.587	1.058	1.597	1.056	1.065	1.546	1.539	1.029	0.583	2.035	2.094	2.089	1.042	2.115	0.594	1.499
2016-08-31 21:04:01	369.18	15.3825	-0.474	-0.478	-0.94	-0.474	-0.481	-1.029	-0.501	-0.957	1.548	1.539	1.01	1.057	1.072	1.074	0.587	0.556	1.597	1.056	1.065	1.546	1.539	1.029	1.085	2.035	2.598	2.089	1.042	2.115	0.594	2.002
2016-08-31 21:29:01	369.6	15.4	-0.976	-0.478	-0.94	-0.474	-0.481	-1.029	-0.501	-0.957	1.548	1.539	1.01	1.057	1.072	1.576	1.09	1.058	1.597	1.056	1.065	1.546	1.539	1.029	1.085	2.035	2.598	2.089	1.042	2.115	0.594	1.499
2016-08-31 21:54:01	370.02	15.4175	-0.976	-0.478	-0.94	-0.474	-0.481	-1.029	-0.501	-0.957	1.548	1.539	1.01	1.057	1.072	1.576	1.593	1.058	1.597	1.056	1.065	1.546	1.539	1.029	1.085	2.035	2.094	2.089	1.042	2.115	1.097	1.499
2016-08-31 22:19:01	370.44	15.435	-0.474	-0.478	-0.94	-0.474	-0.481	-1.029	-0.501	-0.957	1.548	1.539	1.01	1.057	1.072	1.576	1.593	1.058	1.597	1.056	1.065	1.546	1.539	1.029	1.588	2.035	2.598	2.089	1.042	2.115	1.097	1.499
2016-08-31 22:44:01	370.86	15.4525	-0.976	-0.478	-0.94	-0.474	-0.481	-1.029	-0.501	-0.957	1.548	1.539	1.01	1.057	1.072	1.576	1.593	1.058	1.597	1.056	1.065	1.546	1.539	1.029	1.588	2.035	2.598	2.089	1.042	2.115	1.097	1.499
2016-08-31 23:09:01	371.28	15.47	-0.976	-0.478	-0.94	-0.474	-0.481	-1.029	-0.501	-0.957	1.548	1.539	1.01	1.057	1.072	1.576	2.095	1.058	1.597	1.056	1.065	1.546	1.539	1.029	1.588	2.035	2.598	2.089	1.042	2.115	1.097	1.499
2016-08-31 23:34:01	371.7	15.4875	-0.474	-0.478	-0.94	-0.474	-0.481	-1.029	-0.501	-0.957	1.548	1.539	1.01	1.057	1.072	1.576	2.095	1.058	1.597	1.056	1.065	1.546	1.539	1.533	1.588	2.035	2.598	2.089	1.042	2.115	1.097	1.499
2016-08-31 23:59:01	372.12	15.505	-0.474	-0.478	-0.94	-0.474	-0.481	-1.029	-0.501	-0.957	1.548	1.539	1.01	1.057	1.072	1.576	2.095	1.561	1.597	1.056	1.065	1.546	1.539	1.533	1.588	2.035	2.598	2.089	1.042	2.115	1.6	1.499
2016-09-01 00:24:01	372.54	15.5225	-0.474	-0.478	-0.94	-0.474	-0.481	-1.029	-0.501	-0.957	1.548	1.539	1.01	1.057	1.072	1.576	1.593	1.561	1.597	1.056	1.065	1.546	1.539	1.533	1.588	2.035	2.598	2.089	1.042	2.115	1.6	1.499
2016-09-01 00:49:01	372.96	15.54	-0.976	-0.478	-0.94	-0.474	-0.481	-1.029	-0.501	-0.957	1.548	1.539	1.01	1.057	1.072	1.576	1.593	1.561	1.597	1.056	1.065	1.546	1.539	1.533	1.085	2.035	2.598	2.089	1.042	2.115	1.6	1.499
2016-09-01 01:14:01	373.38	15.5575	-0.474	-0.478	-0.94	-0.474	-0.481	-1.029	-0.501	-0.957	1.548	1.539	1.01	1.057	1.072	1.576	1.593	1.561	1.597	1.056	1.065	1.042	1.539	1.533	1.085	2.035	2.598	2.089	1.042	2.115	1.6	1.499
2016-09-01 01:39:01	373.8	15.575	-0.474	-0.478	-0.94	-0.474	-0.481	-1.029	-0.501	-0.957	1.548	1.539	1.01	1.057	1.072	1.576	1.593	1.561	1.094	1.056	1.065	1.042	1.539	1.533	1.085	2.035	2.598	2.592	1.042	2.618	1.6	1.499
2016-09-01 02:04:01	374.22	15.5925	-0.976	-0.478	-0.94	-0.474	-0.481	-1.029	-0.501	-0.957	1.548	1.539	1.01	1.057	1.072	1.576	1.593	1.561	1.094	1.056	1.065	1.042	1.539	1.533	1.085	2.035	2.598	2.592	1.042	2.618	1.6	1.499
2016-09-01 02:29:01	374.64	15.61	-0.976	-0.478	-0.94	-0.474	-0.481	-1.029	-0.501	-0.957	1.548	1.539	1.01	1.56	1.072	1.576	1.593	1.561	1.094	1.056	1.065	1.042	1.539	1.533	1.085	2.035	2.598	2.592	1.042	2.618	1.6	1.499
2016-09-01 02:54:01	375.06	15.6275	-0.474	-0.478	-0.94	-0.474	-0.481	-1.029	-0.501	-0.957	1.548	1.539	1.01	1.56	1.072	1.576	1.593	1.561	1.094	1.056	1.065	1.042	1.539	1.533	1.085	2.035	2.598	2.592	1.042	2.618	1.6	1.499
2016-09-01 03:19:01	375.48	15.645	-0.474	-0.478	-0.94	-0.474	-0.481	-1.029	-0.501	-0.957	1.548	1.539	1.01	1.56	1.072	1.576	1.593	1.561	1.094	1.056	1.065	1.042	1.539	1.533	1.085	2.538	3.101	2.592	1.042	2.618	1.6	1.499
2016-09-01 03:44:01	375.9	15.6625	-0.474	-0.478	-0.94	-0.474	-0.481	-1.029	-0.501	-0.957	1.548	1.539	1.01	1.56	1.072	1.576	1.593	1.561	1.094	1.056	1.065	1.042	1.539	1.533	1.085	2.538	3.101	2.592	1.042	2.618	1.6	1.499
2016-09-01 04:09:01	376.32	15.68	-0.976	-0.478	-0.94	-0.474	-0.481	-1.029	-0.501	-0.957	1.548	1.539	1.01	1.56	1.072	1.576	1.593	1.561	1.094	1.056	1.065	1.042	1.539	1.533	1.085	2.538	3.101	2.592	1.042	2.618	1.6	1.499
2016-09-01 04:34:01	376.74	15.6975	-0.474	-0.478	-0.94	-0.474	-0.481	-1.029	-0.501	-0.957	1.548	1.539	1.512	1.56	1.072	1.576	1.593	1.561	1.094	1.056	1.065	1.042	1.539	1.533	1.085	2.538	3.101	2.592	1.042	2.618	1.6	1.499
2016-09-01 04:59:01	377.16	15.715	-0.474	-0.478	-0.94	-0.474	-0.481	-1.029	-0.501	-0.957	1.548	1.539	1.512	1.56	1.072	1.576	1.593	1.561	1.094	1.056	1.065	1.042	1.539	1.533	1.085	2.538	3.101	2.592	1.042	2.618	1.6	1.499
2016-09-01 05:24:01	377.58	15.7325	-0.976	-0.478	-0.94	-0.474	-0.481	-1.029	-0.501	-0.957	1.548	1.539	1.512	1.56	1.072	1.576	1.593	1.561	1.094	1.056	1.065	1.042	1.539	1.533	1.085	2.538	3.101	2.592	1.042	2.618	1.6	1.499
2016-09-01 05:49:01	378	15.75	-0.976	-0.478	-0.94	-0.474	-0.481	-1.029	-0.501	-0.957	1.548	1.539	1.512	1.56	1.575	1.576	1.593	1.561	1.094	1.056	1.065	1.042	1.539	1.533	1.085	2.538	3.101	2.592	1.042	2.618	1.6	1.499
2016-09-01 06:14:01	378.42	15.7675	-0.474	-0.478	-0.94	-0.474	0.022	-1.029	-0.501	-0.957	1.548	1.539	1.512	1.56	1.072	1.576	1.593	1.561	1.094	1.056	1.065	1.042	1.539	1.533	1.085	2.538	3.101	2.592	1.042	2.618	1.6	1.499
2016-09-01 06:39:01	378.84	15.785	-0.474	-0.478	-0.94	-0.474	-0.481	-1.029	-0.501	-0.957	1.548	1.539	1.512	1.56	1.575	1.576	2.095	1.561	1.094	1.056	1.065	1.042	1.539	1.533	1.085	2.538	3.101	2.592	1.042	2.618	1.6	1.499
2016-09-01 07:04:01	379.26	15.8025	-0.474	-0.478	-0.94	-0.474	-0.481	-1.029	-0.501	-0.957	1.548	1.539	1.512	1.56	1.575	1.576	2.095	1.561	1.094	1.056	1.065	1.042	1.539	1.533	1.085	2.538	3.101	2.592	1.042	2.618	1.6	1.499
2016-09-01 07:29:01	379.68	15.82	-0.976	-0.478	-0.94	-0.474	-0.481	-1.029	-0.501	-0.957	1.548	1.539	1.512	1.56	1.575	1.576	2.095	1.561	1.597	1.056	1.065	1.546	1.539	1.533	1.085	2.538	3.101	2.592	1.042	2.618	1.6	1.499
2016-09-01 07:54:01	380.1	15.8375	-0.474	-0.478	-0.94	-0.474	0.022	-1.029	-0.501	-0.957	1.548	1.539	1.512	1.56	1.575	2.078	2.095	1.561	1.597	1.056	1.065	1.546	1.539	1.533	1.085	2.538	3.604	2.592	1.042	3.121	1.6	1.499
2016-09-01 08:19:01	380.52	15.855	-0.474	-0.478	-0.94	-0.474	-0.481	-1.029	-0.501	-0.957	1.548	1.539	1.512	1.56	1.575	2.078	2.095	1.561	1.597	1.056	1.065	1.546	1.539	1.533	1.085	2.538	3.604	3.094	1.042	3.121	1.6	1.499
2016-09-01 08:44:01	380.94	15.8725	-0.976	-0.478	-0.94	-0.474	-0.481	-1.029	-0.501	-0.957	2.05	1.539	1.512	1.56	1.575	2.078	2.095	1.561	1.597	1.056	1.567	2.05	1.539	1.533	1.085	2.538	3.604	3.094	1.042	3.121	1.6	1.499
2016-09-01 09:09:01	381.36	15.89	-0.976	-0.478	-0.94	-0.474	-0.481	-1.029	-0.501	-0.957	2.05	2.041	1.512	1.56	1.575	2.078	2.095	1.561	1.597	1.056	1.567	2.05	1.539	1.533	1.085	2.538	3.604	3.094	1.042	3.121	1.6	2.002
2016-09-01 09:34:01	381.78	15.9075	-0.474	-0.478	-0.94	-0.474	0.022	-1.029	-0.501	-0.957	2.05	2.041	1.512	1.56	1.575	2.078	2.095	1.561	1.597	1.056	1.567	2.05	1.539	1.533	1.085	2.538	3.604	3.094	1.042	3.121	1.6	2.002
2016-09-01 09:59:01	382.2	15.925	-0.474	-0.478	-0.94	-0.474	-0.481	-1.029	-0.501	-0.957	2.05	2.041	1.512	1.56	1.575	2.078	2.095	1.561	1.597	1.056	1.567	2.05	1.539	1.533	1.085	3.04	3.604	3.094	1.042	3.121	2.102	2.002
2016-09-01 10:24:01	382.62	15.9425	-0.474	-0.478	-0.94	-0.474	-0.481	-1.029	-0.501	-0.957	2.05	2.041	1.512	1.56	1.575	2.078	2.095	1.561	1.597	1.558	1.567	2.05	2.043	1.533	1.085	3.04	3.604	3.094	1.042	3.121	2.102	2.002
2016-09-01 10:49:01	383.04	15.96	-0.976	-0.478	-0.94	-0.474	-0.481	-1.029	-0.501	-0.957	2.05	2.041	1.512	1.56	1.575	2.078	2.095	1.561	1.597	1.558	1.567	2.05	2.043	1.533	0.583	3.04	3.604	3.094	1.042	3.121	2.102	2.002
2016-09-01 11:14:01	383.46	15.9775	-0.474	-0.478	-0.94	-0.474	-0.481	-1.029	-0.501	-0.957	2.05	2.041	1.512	1.56	1.575	2.078	2.598	1.561	1.597	1.558	1.567	2.05	2.043	1.533	0.583	3.04	3.604	3.094	1.042	3.121	2.102	2.002
2016-09-01 11:39:01	383.88	15.995	-0.474	-0.478	-0.94	-0.474	-0.481	-1.029	-0.501	-0.957	2.05	2.041	1.512	1.56	1.575	2.078	2.598	1.561	1.597	1.558	1.567	2.05	2.043	1.533	0.583	3.04	3.604	3.094	1.042	3.121	2.102	2.002
2016-09-01 12:04:01	384.3	16.0125	-0.976	-0.478	-0.94	-0.474	-0.481	-1.029	-0.501	-0.957	2.05	2.041	1.512	1.56	1.575	2.078	2.598	1.561	1.597	1.558	1.567	2.554	2.043	1.533	0.583	3.04	4.107	3.094	1.042	3.121	2.102	2.002
2016-09-01 12:29:01	384.72	16.03	-0.976	-0.478	-0.94	-0.474	-0.481	-1.029	-0.501	-0.957	2.05	2.041	1.512	1.56	1.575	2.078	2.598	1.561	1.597	1.558	1.567	2.554	2.043	1.533	0.583	3.04	4.107	3.597	1.042	3.121	2.102	2.002
2016-09-01 12:54:01	385.14	16.0475	-0.474	-0.478	-0.94	-0.474	-0.481	-1.029	-0.501	-0.957	2.05	2.041	1.512	2.063	1.575	2.078	2.598	1.561	1.597	1.558	1.567	2.554	2.043	1.533	0.583	3.04	4.107	3.597	1.042	3.121	2.102	2.002
2016-09-01 13:19:01	385.56	16.065	-0.474	-0.478	-0.94	-0.474	-0.481	-1.029	-0.501	-0.957	2.05	2.041	1.512	2.063	1.575	2.078	2.598	1.561	1.597	2.06	1.567	2.554	2.043	1.533	1.085	3.04	4.107	3.597	1.546	3.624	2.102	2.002
2016-09-01 13:44:01	385.98	16.0825	-0.976	-0.478	-0.94	-0.474	-0.481	-1.029	-0.501	-0.957	2.05	2.041	1.512	2.063	1.575	2.078	2.598	1.561	1.597	2.06	1.567	2.554	2.043	1.533	1.085	3.04	4.107	3.597	1.546	3.624	2.102	2.002
2016-09-01 14:09:01	386.4	16.1	-0.976	-0.478	-0.94	-0.474	-0.481	-1.029	-0.501	-0.957	2.05	2.041	1.512	2.063	1.575	2.078	2.598	2.063	1.597	2.06	1.567	2.554	2.043	1.533	1.085	3.04	4.107	3.597	1.546	3.624	2.102	2.002
2016-09-01 14:34:01	386.82	16.1175	-0.474	-0.478	-0.94	-0.474	-0.481	-1.029	-0.501	-0.957	2.05	2.041	1.512	2.063	1.575	2.078	2.598	2.063	2.099	2.06	1.567	2.554	2.043	1.533	1.085	3.04	4.61	3.597	1.546	3.624	2.102	2.002
2016-09-01 14:59:01	387.24	16.135	-0.474	-0.478	-0.94	-0.474	-0.481	-1.029	-0.501	-0.957	2.05	2.041	1.512	2.063	1.575	2.078	2.598	2.063	2.099	2.06	1.567	2.554	2.043	1.533	1.588	3.543	4.61	3.597	1.546	3.624	2.102	2.002
2016-09-01 15:24:01	387.66	16.1525	-0.976	-0.478	-0.94	-0.474	-0.481	-1.029	-0.501	-0.957	2.05	2.041	1.512	2.063	1.575	2.078	2.598	2.063	2.099	2.06	1.567	2.554	2.043	1.533	1.588	3.543	4.61	3.597	1.546	3.624	2.102	2.002
2016-09-01 15:49:01	388.08	16.17	-0.976	-0.478	-0.94	-0.474	-0.481	-1.029	-0.501	-0.957	2.05	2.543	1.512	2.063	1.575	2.078	2.598	2.063	2.099	2.06	1.567	2.05	2.546	1.533	1.588	3.543	4.61	3.597	1.546	3.624	2.102	2.002
2016-09-01 16:14:01	388.5	16.1875	-0.976	-0.478	-0.94	-0.474	-0.481	-1.029	-0.501	-0.957	2.05	2.543	2.015	2.063	2.078	2.078	3.1	2.063	2.099	2.06	1.567	2.05	2.546	1.533	1.588	3.543	4.61	4.099	1.546	3.624	2.102	2.002
2016-09-01 16:39:01	388.92	16.205	-0.474	-0.478	-0.94	-0.474	-0.481	-1.029	-0.501	-0.957	2.05	2.543	2.015	2.063	2.078	2.078	3.1	2.063	2.099	2.06	1.567	2.05	2.546	1.533	1.588	3.543	4.61	4.099	1.546	4.128	2.605	2.002
2016-09-01 17:04:01	389.34	16.2225	-0.976	-0.478	-0.94	-0.474	-0.481	-1.029	-0.501	-0.957	2.552	2.543	2.015	2.063	2.078	2.078	3.1	2.063	2.099	2.06	1.567	2.05	2.546	1.533	1.588	3.543	4.61	3.597	1.546	4.128	2.605	2.002
2016-09-01 17:29:01	389.76	16.24	-0.976	-0.478	-0.94	-0.474	-0.481	-1.029	-0.501	-0.957	2.552	2.543	2.015	2.063	2.078	2.078	3.1	2.063	2.099	2.06	1.567	2.05	2.043	1.533	1.588	3.543	4.61	3.597	1.546	4.128	2.605	2.002
2016-09-01 17:54:01	390.18	16.2575	-0.976	-0.478	-0.94	-0.474	-0.481	-1.029	-0.501	-0.957	2.552	2.543	2.015	2.063	2.078	2.078	3.1	2.063	2.099	2.06	1.567	2.05	2.043	1.533	1.588	3.543	4.61	3.597	1.546	4.128	2.605	2.002
2016-09-01 18:19:01	390.6	16.275	-0.976	-0.478	-0.94	-0.474	-0.481	-1.029	-0.501	-0.957	2.552	2.543	2.015	2.063	2.078	2.078	3.1	2.063	2.099	2.06	1.567	2.05	2.043	1.533	2.09	3.543	4.61	3.597	1.546	4.128	2.605	2.002
2016-09-01 18:44:01	391.02	16.2925	-0.976	-0.478	-0.94	-0.474	-0.481	-1.029	-0.501	-0.957	2.552	2.543	2.015	2.063	2.078	2.078	3.1	2.063	2.099	2.06	1.567	2.05	2.043	1.533	2.09	3.543	4.61	3.597	1.546	4.128	2.605	2.002
2016-09-01 19:09:01	391.44	16.31	-0.474	-0.478	-0.94	-0.474	-0.481	-1.029	-0.501	-0.957	2.552	2.543	2.015	2.063	2.078	2.078	3.603	2.063	2.099	2.06	1.567	2.05	2.043	1.533	2.09	3.543	4.61	3.597	1.546	3.624	2.605	2.002
2016-09-01 19:34:01	391.86	16.3275	-0.474	-0.478	-0.94	-0.474	-0.481	-1.029	-0.501	-0.957	2.552	2.543	2.015	2.063	2.078	2.078	3.603	2.063	2.099	2.06	1.567	2.05	2.043	1.533	2.09	3.543	4.61	3.094	1.546	3.624	2.605	2.002
2016-09-01 19:59:01	392.28	16.345	-0.976	-0.478	-0.94	-0.474	-0.481	-1.029	-0.501	-0.957	2.552	2.543	2.015	2.063	2.078	2.078	3.603	2.063	2.099	2.06	1.567	2.05	2.043	1.533	2.09	3.543	4.61	3.094	1.546	3.624	2.605	2.002
2016-09-01 20:24:01	392.7	16.3625	-0.474	-0.478	-0.94	-0.474	-0.481	-1.029	-0.501	-0.957	2.552	2.543	2.015	2.063	2.078	2.078	3.603	2.063	2.099	2.06	1.567	2.05	2.043	2.036	2.09	3.543	4.61	3.094	1.546	3.624	2.605	2.002
2016-09-01 20:49:01	393.12	16.38	-0.474	-0.478	-0.94	-0.474	-0.481	-1.029	-0.501	-0.957	2.552	2.543	1.512	2.063	2.078	2.579	3.603	2.063	2.099	2.06	1.567	2.05	2.043	2.036	2.09	3.543	4.107	3.094	1.546	3.624	3.108	2.002
2016-09-01 21:14:01	393.54	16.3975	-0.976	-0.478	-0.94	-0.474	-0.481	-1.029	-0.501	-0.957	2.552	2.543	1.512	2.063	2.078	2.579	3.603	2.063	2.099	2.06	1.567	1.546	2.043	2.036	2.09	3.543	4.107	3.094	1.546	3.624	3.108	2.002
2016-09-01 21:39:01	393.96	16.415	-0.976	-0.478	-0.94	-0.474	-0.481	-1.029	-0.501	-0.957	2.552	2.543	1.512	2.063	2.078	2.579	4.105	2.063	2.099	2.06	1.567	1.546	2.043	2.036	2.09	3.543	4.107	3.094	1.546	3.624	3.108	2.002
2016-09-01 22:04:01	394.38	16.4325	-0.474	-0.478	-0.94	-0.474	-0.481	-1.029	-0.501	-0.957	2.552	2.543	1.512	2.063	2.078	2.579	4.105	2.063	2.099	2.06	1.567	1.546	2.043	2.036	2.09	3.04	4.107	3.094	1.546	3.624	3.108	2.002
2016-09-01 22:29:01	394.8	16.45	-0.474	-0.478	-0.94	-0.474	-0.481	-1.029	-0.501	-0.957	2.552	2.543	1.512	2.063	2.078	2.579	4.105	2.063	2.099	2.06	1.567	1.546	2.043	2.036	2.09	3.04	4.107	3.094	1.546	3.624	3.108	2.002
2016-09-01 22:54:01	395.22	16.4675	-0.976	-0.478	-0.94	-0.474	-0.481	-1.029	-0.501	-0.957	2.552	2.543	1.512	2.063	2.078	2.579	4.105	2.565	2.099	2.06	1.567	1.546	2.043	2.036	2.09	3.04	4.107	3.094	1.546	3.624	3.108	2.002
2016-09-01 23:19:01	395.64	16.485	-0.976	-0.478	-0.94	-0.474	-0.481	-1.029	-0.501	-0.957	2.552	2.543	1.512	2.063	2.078	2.579	3.603	2.565	2.099	2.06	1.567	1.546	2.043	2.036	2.09	3.04	3.604	2.592	1.546	3.624	3.108	2.002
2016-09-01 23:44:01	396.06	16.5025	-0.976	-0.478	-0.94	-0.474	-0.481	-1.029	-0.501	-0.957	2.05	2.543	1.512	2.063	2.078	2.579	3.603	2.565	2.099	2.06	1.567	1.546	2.043	2.036	2.09	3.04	3.604	2.592	1.546	3.624	3.108	2.002
2016-09-02 00:09:01	396.48	16.52	-0.474	-0.478	-0.94	-0.474	-0.481	-1.029	-0.501	-0.957	2.05	2.041	1.512	2.063	2.078	2.579	3.603	2.565	1.597	2.06	1.567	1.546	2.043	2.036	2.09	3.04	3.604	2.592	1.546	3.121	3.108	2.002
2016-09-02 00:34:01	396.9	16.5375	-0.474	-0.478	-0.94	-0.474	-0.481	-1.029	-0.501	-0.957	2.05	2.041	1.512	2.063	2.078	2.579	3.603	2.565	1.597	2.06	1.567	1.546	2.043	2.036	2.09	3.04	3.604	2.592	1.546	3.121	3.108	2.505
2016-09-02 00:59:01	397.32	16.555	-0.976	-0.478	-0.94	-0.474	-0.481	-1.029	-0.501	-0.957	2.05	2.041	1.512	2.063	2.078	2.579	3.1	2.565	1.597	2.06	1.567	1.546	2.043	2.036	2.09	3.04	3.604	2.592	1.546	3.121	3.108	2.505
2016-09-02 01:24:01	397.74	16.5725	-0.976	-0.478	-0.94	-0.474	-0.481	-1.029	-0.501	-0.957	2.05	2.041	1.512	2.063	2.078	2.579	3.1	2.565	1.597	2.06	1.567	1.546	2.043	2.036	2.09	3.04	3.604	2.592	1.546	3.121	3.108	2.505
2016-09-02 01:49:01	398.16	16.59	-0.474	-0.478	-0.94	-0.474	-0.481	-1.029	-0.501	-0.957	2.05	2.041	1.512	2.063	2.078	2.579	3.1	2.063	1.597	2.06	1.567	1.546	2.043	2.036	2.09	2.538	3.604	2.592	1.546	3.121	3.108	2.505
2016-09-02 02:14:01	398.58	16.6075	-0.976	-0.478	-0.94	-0.474	-0.481	-1.029	-0.501	-0.957	2.05	2.041	1.512	2.063	2.078	2.579	3.1	2.063	1.597	1.558	1.567	1.546	2.043	1.533	2.09	2.538	3.101	2.592	1.546	3.121	3.108	2.505
2016-09-02 02:39:01	399	16.625	-0.976	-0.478	-0.94	-0.474	-0.481	-1.029	-0.501	-0.957	2.05	2.041	1.512	2.063	2.078	2.579	3.1	2.063	1.597	1.558	1.567	1.546	2.043	1.533	2.09	2.538	3.101	2.592	1.546	3.121	3.108	2.505
2016-09-02 03:04:01	399.42	16.6425	-0.976	-0.478	-0.94	-0.474	-0.481	-1.029	-0.501	-0.957	2.05	2.041	1.512	2.063	2.078	2.579	2.598	2.063	1.597	1.558	1.567	1.546	2.043	1.533	2.09	2.538	3.101	2.592	1.546	3.121	3.108	2.505
2016-09-02 03:29:01	399.84	16.66	-0.474	-0.478	-0.94	-0.474	-0.481	-1.029	-0.501	-0.957	2.05	2.041	1.512	2.063	2.078	2.579	2.598	2.063	1.597	1.558	1.567	1.546	2.043	1.533	2.09	2.538	3.101	2.592	1.546	3.121	3.108	2.505
2016-09-02 03:54:01	400.26	16.6775	-0.474	-0.478	-0.94	-0.474	-0.481	-1.029	-0.501	-0.957	2.05	2.041	1.512	2.063	2.078	2.579	2.598	2.063	1.597	1.558	1.567	1.546	2.043	1.533	2.09	2.538	3.101	2.089	1.546	3.121	2.605	2.505
2016-09-02 04:19:01	400.68	16.695	-0.976	-0.478	-0.94	-0.474	-0.481	-1.029	-0.501	-0.957	2.05	2.041	1.512	2.063	2.078	2.579	2.598	2.063	1.597	1.558	1.567	1.546	2.043	1.533	2.09	2.538	3.101	2.089	1.546	3.121	2.605	2.505
2016-09-02 04:44:01	401.1	16.7125	-0.976	-0.478	-0.94	-0.474	-0.481	-1.029	-0.501	-0.957	2.05	2.041	1.512	2.063	2.078	2.579	2.598	2.063	1.597	1.558	1.567	1.546	2.043	1.533	2.09	2.538	3.101	2.089	1.546	3.121	2.605	2.505
2016-09-02 05:09:01	401.52	16.73	-0.474	-0.478	-0.94	-0.474	-0.481	-1.029	-0.501	-0.957	2.05	2.041	1.512	2.063	2.078	2.579	2.598	2.063	1.597	1.558	1.567	1.546	2.043	1.533	2.09	2.538	2.598	2.089	1.546	2.618	2.605	2.505
2016-09-02 05:34:01	401.94	16.7475	-0.976	-0.478	-0.94	-0.474	-0.481	-1.029	-0.501	-0.957	2.05	2.041	1.512	2.063	2.078	2.579	2.598	2.063	1.597	1.558	1.567	1.546	1.539	1.533	2.09	2.538	2.598	2.089	1.546	2.618	2.605	2.505
2016-09-02 05:59:01	402.36	16.765	-0.976	-0.478	-0.94	-0.474	-0.481	-1.029	-0.501	-0.957	2.05	2.041	1.512	2.063	2.078	2.579	2.598	2.063	1.597	1.558	1.567	1.042	1.539	1.533	2.09	2.538	2.598	2.089	1.546	2.618	2.605	2.505
2016-09-02 06:24:01	402.78	16.7825	-0.474	-0.478	-0.94	-0.474	-0.481	-1.029	-0.501	-0.957	2.05	2.041	1.512	2.063	2.078	2.579	2.095	2.063	1.597	1.558	1.567	1.042	1.539	1.533	2.09	2.035	2.598	2.089	1.546	2.618	2.605	2.505
2016-09-02 06:49:01	403.2	16.8	-0.474	-0.478	-0.94	-0.474	-0.481	-1.029	-0.501	-0.957	2.05	2.041	1.512	2.063	2.078	2.579	2.095	2.063	1.597	1.558	1.567	1.042	1.539	1.533	2.09	2.035	2.598	2.089	1.546	2.618	2.605	2.505
2016-09-02 07:14:01	403.62	16.8175	-0.474	-0.478	-0.94	-0.474	-0.481	-1.029	-0.501	-0.957	2.05	2.041	1.512	2.063	1.575	2.579	2.095	2.063	1.597	1.558	1.567	1.042	1.539	1.533	2.09	2.035	2.598	2.089	1.546	2.618	2.605	2.505
2016-09-02 07:39:01	404.04	16.835	-0.976	-0.478	-0.94	-0.474	-0.481	-1.029	-0.501	-0.957	2.05	1.539	1.512	2.063	1.575	2.579	2.095	2.063	1.597	1.558	1.567	1.042	1.539	1.533	1.588	2.035	2.598	2.089	1.546	2.618	2.605	2.505
2016-09-02 08:04:01	404.46	16.8525	-0.474	-0.478	-0.94	-0.474	-0.481	-1.029	-0.501	-0.957	2.05	1.539	1.512	2.063	1.575	2.579	2.095	2.063	1.597	1.558	1.567	1.042	1.539	1.533	1.588	2.035	2.598	2.089	1.546	2.618	2.605	2.505
2016-09-02 08:29:01	404.88	16.87	-0.474	-0.478	-0.94	-0.474	-0.481	-1.029	-0.501	-0.957	2.05	1.539	1.512	2.063	1.575	2.579	2.095	2.063	1.597	1.558	1.567	1.042	1.539	1.533	1.588	2.035	2.598	2.089	1.546	2.618	2.605	2.505
2016-09-02 08:54:01	405.3	16.8875	-0.976	-0.478	-0.94	-0.474	-0.481	-1.029	-0.501	-0.957	2.05	1.539	1.512	2.063	1.575	2.579	2.095	2.063	1.597	1.558	1.567	1.042	1.539	1.533	1.588	2.035	2.598	2.089	1.546	2.618	2.605	2.505
2016-09-02 09:19:01	405.72	16.905	-0.474	-0.478	-0.94	-0.474	-0.481	-1.029	-0.501	-0.957	1.548	1.539	1.512	2.063	1.575	2.579	2.095	2.063	1.597	1.558	1.065	1.042	1.539	1.533	1.588	2.035	2.598	1.586	1.546	2.618	2.605	2.505
2016-09-02 09:44:01	406.14	16.9225	-0.474	-0.478	-0.94	-0.474	-0.481	-1.029	-0.501	-0.957	1.548	1.539	1.512	2.063	1.575	2.579	2.095	2.063	1.597	1.558	1.065	1.042	1.539	1.533	1.588	2.035	2.094	1.586	1.546	2.618	2.605	2.505
2016-09-02 10:09:01	406.56	16.94	-0.474	-0.478	-0.94	-0.474	-0.481	-1.029	-0.501	-0.957	1.548	1.539	1.512	2.063	1.575	2.078	2.095	2.063	1.597	1.558	1.065	1.042	1.539	1.533	1.588	2.035	2.094	1.586	1.546	2.618	2.102	2.505
2016-09-02 10:34:01	406.98	16.9575	-0.976	-0.478	-0.94	-0.474	-0.481	-1.029	-0.501	-0.957	1.548	1.539	1.512	2.063	1.575	2.078	1.593	1.561	1.597	1.558	1.065	1.042	1.539	1.533	1.588	2.035	2.094	1.586	1.546	2.618	2.102	2.505
2016-09-02 10:59:01	407.4	16.975	-0.976	-0.478	-0.94	-0.474	-0.481	-1.029	-0.501	-0.957	1.548	1.539	1.512	2.063	1.575	2.078	1.593	1.561	1.597	1.558	1.065	1.042	1.539	1.533	1.588	2.035	2.094	1.586	1.546	2.618	2.102	2.505
2016-09-02 11:24:01	407.82	16.9925	-0.474	-0.478	-0.94	-0.474	-0.481	-1.029	-0.501	-0.957	1.548	1.539	1.512	2.063	1.575	2.078	1.593	1.561	1.597	1.056	1.065	1.042	1.539	1.533	1.588	2.035	2.094	1.586	1.546	2.115	2.102	2.505
2016-09-02 11:49:01	408.24	17.01	-0.474	-0.478	-0.94	-0.474	-0.481	-1.029	-0.501	-0.957	1.548	1.539	1.512	2.063	1.575	2.078	1.593	1.561	1.597	1.056	1.065	1.042	1.539	1.533	1.588	2.035	2.094	1.586	1.546	2.115	2.102	2.505
2016-09-02 12:14:01	408.66	17.0275	-0.976	-0.478	-0.94	-0.474	-0.481	-1.029	-0.501	-0.957	1.548	1.539	1.512	2.063	1.575	2.078	1.593	1.561	1.597	1.056	1.065	1.042	1.539	1.533	1.588	1.532	2.094	1.586	1.546	2.115	2.102	2.505
2016-09-02 12:39:01	409.08	17.045	-0.474	-0.478	-0.94	-0.474	-0.481	-1.029	-0.501	-0.957	1.548	1.539	1.512	2.063	1.575	2.078	1.593	1.561	1.597	1.056	1.065	1.042	1.539	1.533	1.588	1.532	2.094	1.586	1.546	2.115	2.102	2.505
2016-09-02 13:04:01	409.5	17.0625	-0.474	-0.478	-0.94	-0.474	-0.481	-1.029	-0.501	-0.957	1.548	1.539	1.512	2.063	1.575	2.078	1.593	1.561	1.597	1.056	1.065	1.042	1.539	1.533	1.588	1.532	2.094	1.586	1.546	2.115	2.102	2.505
2016-09-02 13:29:01	409.92	17.08	-0.976	-0.478	-0.94	-0.474	-0.481	-1.029	-0.501	-0.957	1.548	1.539	1.512	2.063	1.575	2.078	1.593	1.561	1.597	1.056	1.065	1.042	1.539	1.533	1.588	1.532	2.094	1.586	1.546	2.115	2.102	2.505
2016-09-02 13:54:01	410.34	17.0975	-0.976	-0.478	-0.94	-0.474	-0.481	-1.029	-0.501	-0.957	1.548	1.539	1.01	2.063	1.575	2.078	1.593	1.561	1.597	1.056	1.065	1.042	1.539	1.533	1.588	1.532	2.094	1.586	1.546	2.115	2.102	2.505
2016-09-02 14:19:01	410.76	17.115	-0.976	-0.478	-0.94	-0.474	-0.481	-1.029	-0.501	-0.957	1.548	1.539	1.01	2.063	1.575	2.078	1.593	1.561	1.597	1.056	1.065	1.042	1.539	1.533	1.588	1.532	2.094	1.586	1.546	2.115	2.102	2.505
2016-09-02 14:44:01	411.18	17.1325	-0.474	-0.478	-0.94	-0.474	-0.481	-1.029	-0.501	-0.957	1.548	1.539	1.01	2.063	1.575	2.078	1.593	1.561	1.597	1.056	1.065	1.042	1.539	1.533	1.588	1.532	2.094	1.586	1.546	2.115	2.102	2.505
2016-09-02 15:09:01	411.6	17.15	-0.976	-0.478	-0.94	-0.474	-0.481	-1.029	-0.501	-0.957	1.548	1.539	1.01	2.063	1.575	2.078	1.593	1.561	1.597	1.056	1.065	1.546	1.539	1.533	1.588	1.532	2.094	1.586	1.546	2.115	2.102	2.505
2016-09-02 15:34:01	412.02	17.1675	-0.976	-0.478	-0.94	-0.474	-0.481	-1.029	-0.501	-0.957	1.548	1.539	1.01	2.063	1.575	2.078	1.593	1.561	1.597	1.558	1.065	1.042	1.539	1.533	1.588	1.532	2.094	1.586	1.546	2.115	2.102	2.002
2016-09-02 15:59:01	412.44	17.185	-0.976	-0.478	-0.94	-0.474	-0.481	-1.029	-0.501	-0.957	1.548	1.539	1.01	2.063	1.575	2.078	1.593	1.561	1.597	1.558	1.065	1.042	1.539	1.533	1.588	1.532	2.094	1.586	1.546	2.115	2.102	2.002
2016-09-02 16:24:01	412.86	17.2025	-0.474	-0.478	-0.94	-0.474	-0.481	-1.029	-0.501	-0.957	1.548	1.539	1.01	2.063	1.575	2.078	1.09	1.561	1.597	1.558	1.065	1.042	1.539	1.533	1.085	1.532	1.591	1.586	1.546	2.115	2.102	2.002
2016-09-02 16:49:01	413.28	17.22	-0.976	-0.478	-0.94	-0.474	-0.481	-1.029	-0.501	-0.957	1.548	1.539	1.01	2.063	1.575	2.078	1.09	1.561	1.597	1.558	1.065	1.042	1.539	1.533	1.085	1.532	1.591	1.586	1.546	2.115	2.102	2.002
2016-09-02 17:14:01	413.7	17.2375	-0.976	-0.478	-0.94	-0.474	-0.481	-1.029	-0.501	-0.957	1.548	1.539	1.01	1.56	1.575	2.078	1.09	1.561	1.597	1.558	1.065	1.042	1.539	1.533	1.085	1.532	1.591	1.586	1.546	2.115	2.102	2.002
2016-09-02 17:39:01	414.12	17.255	-0.976	-0.478	-0.94	-0.474	-0.481	-1.029	-0.501	-0.957	1.548	1.037	1.01	1.56	1.575	2.078	1.09	1.561	1.597	1.558	1.065	1.042	1.539	1.029	1.085	1.532	1.591	1.586	1.546	2.115	2.102	2.002
2016-09-02 18:04:01	414.54	17.2725	-0.474	-0.478	-0.94	-0.474	-0.481	-1.029	-0.501	-0.957	1.548	1.037	1.01	1.56	1.575	2.078	1.09	1.561	1.597	1.558	1.065	1.042	1.539	1.029	1.085	1.532	1.591	1.586	1.546	2.115	1.6	2.002
2016-09-02 18:29:01	414.96	17.29	-0.474	-0.478	-0.94	-0.474	-0.481	-1.029	-0.501	-0.957	1.548	1.037	1.01	1.56	1.575	2.078	1.09	1.561	1.597	1.558	1.065	1.042	1.539	1.029	1.085	1.532	1.591	1.586	1.546	2.115	1.6	2.002
2016-09-02 18:54:01	415.38	17.3075	-0.474	-0.478	-0.94	-0.474	0.022	-1.029	-0.501	-0.957	1.548	1.037	1.01	1.56	1.575	2.078	1.09	1.561	1.597	1.558	1.065	1.042	1.539	1.029	1.085	1.532	1.591	1.084	1.546	2.115	1.6	2.002
2016-09-02 19:19:01	415.8	17.325	-0.474	-0.478	-0.94	-0.474	-0.481	-1.029	-0.501	-0.957	1.548	1.037	1.01	1.56	1.575	2.078	1.09	1.561	1.597	1.558	1.065	1.042	1.539	1.029	1.085	1.532	1.591	1.084	1.546	2.115	1.6	2.002
2016-09-02 19:44:01	416.22	17.3425	-0.474	-0.478	-0.94	-0.474	-0.481	-1.029	-0.501	-0.957	1.548	1.037	1.01	1.56	1.575	2.078	1.09	1.561	1.597	1.558	1.065	1.042	1.539	1.029	1.085	1.532	1.591	1.084	1.546	2.115	1.6	2.002
2016-09-02 20:09:01	416.64	17.36	-0.976	-0.478	-0.94	-0.474	-0.481	-1.029	-0.501	-0.957	1.046	1.037	1.01	1.56	1.575	2.078	1.09	1.561	1.094	1.558	1.065	1.042	1.539	1.029	1.085	1.532	1.591	1.084	1.546	1.611	1.6	2.002
2016-09-02 20:34:01	417.06	17.3775	-0.474	-0.478	-0.94	-0.474	-0.481	-1.029	-0.501	-0.957	1.046	1.037	1.01	1.56	1.575	2.078	1.09	1.561	1.094	1.056	1.065	1.042	1.539	1.029	1.085	1.532	1.591	1.084	1.546	1.611	1.6	2.002
2016-09-02 20:59:01	417.48	17.395	-0.474	-0.478	-0.94	-0.474	-0.481	-1.029	-0.501	-0.957	1.046	1.037	1.01	1.56	1.575	2.078	1.09	1.561	1.597	1.056	1.065	1.042	1.539	1.029	1.085	1.532	1.591	1.084	1.042	1.611	1.6	2.002
2016-09-02 21:24:01	417.9	17.4125	-0.474	-0.478	-0.94	-0.474	-0.481	-1.029	-0.501	-0.957	1.046	1.037	1.01	1.56	1.575	2.078	1.09	1.561	1.094	1.056	1.065	1.042	1.539	1.029	1.085	1.532	1.591	1.084	1.546	1.611	1.6	2.002
2016-09-02 21:49:01	418.32	17.43	-0.976	-0.478	-0.94	-0.474	-0.481	-1.029	-0.501	-0.957	1.046	1.037	1.01	1.56	1.575	2.078	1.09	1.561	1.094	1.056	1.065	1.042	1.036	1.029	1.085	1.532	1.591	1.084	1.042	1.611	1.6	2.002
2016-09-02 22:14:01	418.74	17.4475	-0.976	-0.478	-0.94	-0.474	-0.481	-1.029	-0.501	-0.957	1.046	1.037	1.01	1.56	1.072	2.078	1.09	1.561	1.094	1.056	1.065	1.042	1.036	1.029	1.085	1.532	1.591	1.084	1.042	1.611	1.6	2.002
2016-09-02 22:39:01	419.16	17.465	-0.976	-0.478	-0.94	-0.474	-0.481	-1.029	-0.501	-0.957	1.046	1.037	1.01	1.56	1.072	2.078	1.09	1.058	1.094	1.056	1.065	1.042	1.036	1.029	1.085	1.029	1.591	1.084	1.042	1.611	1.6	2.002
2016-09-02 23:04:01	419.58	17.4825	-0.474	-0.478	-0.94	-0.474	-0.481	-1.029	-0.501	-0.957	1.046	1.037	1.01	1.56	1.072	1.576	1.09	1.058	1.094	1.056	1.065	1.042	1.036	1.029	1.085	1.029	1.591	1.084	1.042	1.611	1.6	2.002
2016-09-02 23:29:01	420	17.5	-0.976	-0.478	-0.94	-0.474	-0.481	-1.029	-0.501	-0.957	1.046	1.037	1.01	1.56	1.072	1.576	1.09	1.058	1.094	1.056	1.065	1.042	1.036	1.029	1.085	1.029	1.591	1.084	1.042	1.611	1.6	2.002
2016-09-02 23:54:01	420.42	17.5175	-0.976	-0.478	-0.94	-0.474	-0.481	-1.029	-0.501	-0.957	1.046	1.037	1.01	1.56	1.072	1.576	1.09	1.058	1.094	1.056	1.065	1.042	1.036	1.029	1.085	1.029	1.591	1.084	1.042	1.611	1.6	2.002
2016-09-03 00:19:01	420.84	17.535	-0.474	-0.478	-0.94	-0.474	-0.481	-1.029	-0.501	-0.957	1.046	1.037	1.01	1.56	1.072	1.576	1.09	1.058	1.094	1.056	1.065	1.042	1.036	1.029	1.085	1.029	1.591	1.084	1.042	1.611	1.6	2.002
2016-09-03 00:44:01	421.26	17.5525	-0.474	-0.478	-0.94	-0.474	-0.481	-1.029	-0.501	-0.957	1.046	1.037	1.01	1.56	1.072	1.576	1.09	1.058	1.094	1.056	1.065	1.042	1.036	1.029	1.085	1.029	1.591	1.084	1.042	1.611	1.6	2.002
2016-09-03 01:09:01	421.68	17.57	-0.976	-0.478	-0.94	-0.474	-0.481	-1.029	-0.501	-0.957	1.046	1.037	1.01	1.56	1.072	1.576	1.09	1.058	1.094	1.056	1.065	1.042	1.036	1.029	1.085	1.029	1.591	1.084	1.042	1.611	1.6	2.002
2016-09-03 01:34:01	422.1	17.5875	-0.976	-0.478	-0.94	-0.474	-0.481	-1.029	-0.501	-0.957	1.046	1.037	1.01	1.56	1.072	1.576	1.09	1.058	1.094	1.056	1.065	1.042	1.036	1.029	1.085	1.029	1.591	1.084	1.042	1.611	1.6	2.002
2016-09-03 01:59:01	422.52	17.605	-0.474	-0.478	-0.94	-0.474	-0.481	-1.029	-0.501	-0.957	1.046	1.037	1.01	1.56	1.072	1.576	1.09	1.058	1.094	1.056	1.065	1.042	1.036	1.029	1.085	1.029	1.591	1.084	1.042	1.611	1.6	2.002
2016-09-03 02:24:01	422.94	17.6225	-0.474	-0.478	-0.94	-0.474	-0.481	-1.029	-0.501	-0.957	1.046	1.037	1.01	1.56	1.072	1.576	1.09	1.058	1.094	1.056	1.065	1.042	1.036	1.029	1.085	1.029	1.591	1.084	1.042	1.611	1.6	2.002
2016-09-03 02:49:01	423.36	17.64	-0.976	-0.478	-0.94	-0.474	-0.481	-1.029	-0.501	-0.957	1.046	1.037	1.01	1.56	1.072	1.576	0.587	1.058	1.094	1.056	1.065	1.042	1.036	1.029	1.085	1.029	1.591	1.084	1.042	1.611	1.6	2.002
2016-09-03 03:14:01	423.78	17.6575	-0.976	-0.478	-0.94	-0.474	-0.481	-1.029	-0.501	-0.957	1.046	1.037	1.01	1.56	1.072	1.576	0.587	1.058	1.094	1.056	1.065	0.537	1.036	1.029	1.085	1.029	1.591	1.084	1.042	1.611	1.6	2.002
2016-09-03 03:39:01	424.2	17.675	-0.976	-0.478	-0.94	-0.474	-0.481	-1.029	-0.501	-0.957	1.046	1.037	1.01	1.56	1.072	1.576	0.587	1.058	1.094	1.056	1.065	0.537	1.036	1.029	1.085	1.029	1.087	1.084	1.042	1.611	1.6	2.002
2016-09-03 04:04:01	424.62	17.6925	-0.474	-0.478	-0.94	-0.474	-0.481	-1.029	-0.501	-0.957	1.046	1.037	1.01	1.56	1.072	1.576	0.587	1.058	1.094	1.056	1.065	0.537	1.036	1.029	1.085	1.029	1.087	1.084	1.042	1.611	1.6	2.002
2016-09-03 04:29:01	425.04	17.71	-0.474	-0.478	-0.94	-0.474	-0.481	-1.029	-0.501	-0.957	1.046	1.037	1.01	1.56	1.072	1.576	0.587	1.058	1.094	1.056	1.065	0.537	1.036	1.029	1.085	1.029	1.087	1.084	1.042	1.611	1.6	2.002
2016-09-03 04:54:01	425.46	17.7275	-0.976	-0.478	-0.94	-0.474	-0.481	-1.029	-0.501	-0.957	1.046	1.037	1.01	1.56	1.072	1.576	0.587	1.058	1.094	1.056	1.065	0.537	1.036	1.029	1.085	1.029	1.087	1.084	1.042	1.611	1.6	2.002
2016-09-03 05:19:01	425.88	17.745	-0.976	-0.478	-0.94	-0.474	-0.481	-1.029	-0.501	-0.957	1.046	1.037	1.01	1.56	1.072	1.576	0.587	1.058	1.094	1.056	1.065	0.537	1.036	1.029	1.085	1.029	1.087	1.084	1.042	1.611	1.097	2.002
2016-09-03 05:44:01	426.3	17.7625	-0.474	-0.478	-0.94	-0.474	-0.481	-1.029	-0.501	-0.957	1.046	1.037	1.01	1.56	1.072	1.576	0.587	1.058	1.094	1.056	1.065	0.537	1.036	1.029	1.085	1.029	1.087	1.084	1.042	1.611	1.097	2.002
2016-09-03 06:09:01	426.72	17.78	-0.976	-0.478	-0.94	-0.474	-0.481	-1.029	-0.501	-0.957	1.046	1.037	1.01	1.56	1.072	1.576	0.587	1.058	1.094	1.056	1.065	0.537	1.036	1.029	1.085	1.029	1.087	1.084	1.042	1.611	1.097	2.002
2016-09-03 06:34:01	427.14	17.7975	-0.976	-0.478	-0.94	-0.474	-0.481	-1.029	-0.501	-0.957	1.046	1.037	1.01	1.56	1.072	1.576	0.587	1.058	1.094	1.056	1.065	0.537	1.036	1.029	1.085	1.029	1.087	1.084	1.042	1.611	1.097	2.002
2016-09-03 06:59:01	427.56	17.815	-0.976	-0.478	-0.94	-0.474	-0.481	-1.029	-0.501	-0.957	1.046	1.037	1.01	1.56	1.072	1.576	0.587	1.058	1.094	1.056	1.065	0.537	1.036	1.029	1.085	1.029	1.087	1.084	1.042	1.611	1.097	2.002
2016-09-03 07:24:01	427.98	17.8325	-0.976	-0.478	-0.94	-0.474	-0.481	-1.029	-0.501	-0.957	1.046	1.037	1.01	1.56	1.072	1.576	0.587	1.058	1.094	1.056	1.065	0.537	1.036	1.029	1.085	1.029	1.087	1.084	1.042	1.611	1.097	1.499
2016-09-03 07:49:01	428.4	17.85	-0.976	-0.478	-0.94	-0.474	-0.481	-1.029	-0.501	-0.957	1.046	1.037	1.01	1.56	1.072	1.576	0.587	1.058	1.094	1.056	1.065	0.537	1.036	1.029	1.085	1.029	1.087	1.084	1.042	1.108	1.097	1.499
2016-09-03 08:14:01	428.82	17.8675	-0.474	-0.478	-0.94	-0.474	-0.481	-1.029	-0.501	-0.957	1.046	1.037	1.01	1.057	1.072	1.576	0.587	1.058	1.094	1.056	1.065	0.537	1.036	1.029	1.085	1.029	1.087	1.084	1.042	1.108	1.097	1.499
2016-09-03 08:39:01	429.24	17.885	-0.976	-0.478	-0.94	-0.474	-0.481	-1.029	-0.501	-0.957	1.046	1.037	1.01	1.057	1.072	1.576	0.587	1.058	1.094	1.056	1.065	0.537	1.036	1.029	1.085	1.029	1.087	1.084	1.042	1.108	1.097	1.499
2016-09-03 09:04:01	429.66	17.9025	-0.976	-0.478	-0.94	-0.474	-0.481	-1.029	-0.501	-0.957	1.046	1.037	1.01	1.057	1.072	1.576	0.587	1.058	1.094	1.056	0.563	0.537	1.036	1.029	1.085	1.029	1.087	1.084	1.042	1.108	1.097	1.499
2016-09-03 09:29:01	430.08	17.92	-0.976	-0.478	-0.94	-0.474	-0.481	-1.029	-0.501	-0.957	1.046	1.037	1.01	1.057	1.072	1.576	0.587	1.058	1.094	1.056	0.563	0.537	1.036	1.029	1.085	1.029	1.087	1.084	1.042	1.108	1.097	1.499
2016-09-03 09:54:01	430.5	17.9375	-0.474	-0.478	-0.94	-0.474	-0.481	-1.029	-0.501	-0.957	1.046	1.037	1.01	1.057	1.072	1.576	0.587	1.058	1.094	0.554	0.563	0.537	1.036	1.029	1.085	1.029	1.087	0.581	1.042	1.108	1.097	1.499
2016-09-03 10:19:01	430.92	17.955	-0.474	-0.478	-0.94	-0.474	-0.481	-1.029	-0.501	-0.957	1.046	1.037	1.01	1.057	1.072	1.576	0.587	1.058	1.094	0.554	0.563	0.537	1.036	1.029	1.085	1.029	1.087	0.581	1.042	1.108	1.097	1.499
2016-09-03 10:44:01	431.34	17.9725	-0.976	-0.478	-0.94	-0.474	-0.481	-1.029	-0.501	-0.957	1.046	1.037	0.508	1.057	1.072	1.576	0.587	1.058	1.094	0.554	0.563	0.537	1.036	1.029	1.085	1.029	1.087	0.581	1.042	1.108	1.097	1.499
2016-09-03 11:09:01	431.76	17.99	-0.976	-0.478	-0.94	-0.474	-0.481	-1.029	-0.501	-0.957	1.046	1.037	0.508	1.057	1.072	1.576	0.587	1.058	1.094	0.554	0.563	0.537	1.036	1.029	1.085	1.029	1.087	0.581	1.042	1.108	1.097	1.499
2016-09-03 11:34:01	432.18	18.0075	-0.976	-0.478	-0.94	-0.474	-0.481	-1.029	-0.501	-0.957	1.046	0.535	0.508	1.057	1.072	1.576	0.587	1.058	1.094	0.554	0.563	0.537	1.036	1.029	1.085	1.029	1.087	0.581	1.042	1.108	1.097	1.499
2016-09-03 11:59:01	432.6	18.025	-0.976	-0.478	-0.94	-0.474	-0.481	-1.029	-0.501	-0.957	1.046	0.535	0.508	1.057	1.072	1.576	0.587	1.058	1.094	0.554	0.563	0.537	1.036	1.029	1.085	1.029	1.087	0.581	1.042	1.108	1.097	1.499
2016-09-03 12:24:01	433.02	18.0425	-0.976	-0.478	-0.94	-0.474	-0.481	-1.029	-0.501	-0.957	1.046	0.535	0.508	1.057	1.072	1.576	0.587	1.058	1.094	0.554	0.563	0.537	1.036	1.029	1.085	1.029	1.087	0.581	1.042	1.108	1.097	1.499
2016-09-03 12:49:01	433.44	18.06	-0.976	-0.478	-0.94	-0.474	-0.481	-1.029	-0.501	-0.957	0.544	0.535	0.508	1.057	1.072	1.576	0.587	1.058	1.094	0.554	0.563	0.537	1.036	1.029	1.085	1.029	1.087	0.581	1.042	1.108	1.097	1.499
2016-09-03 13:14:01	433.86	18.0775	-0.976	-0.478	-0.94	-0.474	-0.481	-1.029	-0.501	-0.957	0.544	0.535	0.508	1.057	1.072	1.576	0.587	1.058	1.094	0.554	0.563	0.537	1.036	1.029	1.085	1.029	1.087	0.581	1.042	1.108	1.097	1.499
2016-09-03 13:39:01	434.28	18.095	-0.474	-0.478	-0.94	-0.474	-0.481	-1.029	-0.501	-0.957	0.544	0.535	0.508	1.057	1.072	1.576	0.587	1.058	1.094	0.554	0.563	0.537	1.036	1.029	1.085	1.029	1.087	0.581	1.042	1.108	1.097	1.499
2016-09-03 14:04:01	434.7	18.1125	-0.976	-0.478	-0.94	-0.474	-0.481	-1.029	-0.501	-0.957	0.544	0.535	0.508	1.057	1.072	1.576	0.587	1.058	1.094	0.554	0.563	0.537	0.533	1.029	1.085	1.029	1.087	0.581	1.042	1.108	1.097	1.499
2016-09-03 14:29:01	435.12	18.13	-0.976	-0.478	-0.94	-0.474	-0.481	-1.029	-0.501	-0.957	0.544	0.535	0.508	1.057	1.072	1.074	0.587	1.058	1.094	0.554	0.563	0.537	0.533	1.029	1.085	0.526	1.087	0.581	1.042	1.108	1.097	1.499
2016-09-03 14:54:01	435.54	18.1475	-0.976	-0.478	-0.94	-0.474	-0.481	-1.029	-0.501	-0.957	0.544	0.535	0.508	1.057	1.072	1.074	0.587	1.058	1.094	0.554	0.563	0.537	0.533	1.029	0.583	0.526	1.087	0.581	1.042	1.108	1.097	1.499
2016-09-03 15:19:01	435.96	18.165	-0.976	-0.478	-0.94	-0.474	-0.481	-1.029	-0.501	-0.957	0.544	0.535	0.508	1.057	0.569	1.074	0.587	1.058	1.094	0.554	0.563	0.537	0.533	1.029	0.583	0.526	1.087	0.581	1.042	1.108	1.097	1.499
2016-09-03 15:44:01	436.38	18.1825	-0.474	-0.478	-0.94	-0.474	-0.481	-1.029	-0.501	-0.957	0.544	0.535	0.508	1.057	0.569	1.074	0.587	1.058	1.094	0.554	0.563	0.537	0.533	1.029	0.583	0.526	1.087	0.581	1.042	1.108	1.097	1.499
2016-09-03 16:09:01	436.8	18.2	-0.976	-0.478	-0.94	-0.474	-0.481	-1.029	-0.501	-0.957	0.544	0.535	0.508	1.057	0.569	1.074	0.587	1.058	0.591	0.554	0.563	0.537	0.533	1.029	0.583	0.526	1.087	0.581	1.042	1.108	1.097	1.499
2016-09-03 16:34:01	437.22	18.2175	-0.976	-0.478	-0.94	-0.474	-0.481	-1.029	-0.501	-0.957	0.544	0.535	0.508	1.057	0.569	1.074	0.587	1.058	0.591	0.554	0.563	0.537	0.533	1.029	0.583	0.526	1.087	0.581	1.042	1.108	1.097	1.499
2016-09-03 16:59:01	437.64	18.235	-0.976	-0.478	-0.94	-0.474	-0.481	-1.029	-0.501	-0.957	0.544	0.535	0.508	1.057	0.569	1.074	0.587	1.058	0.591	0.554	0.563	0.537	0.533	1.029	0.583	0.526	1.087	0.581	1.042	1.108	1.097	1.499
2016-09-03 17:24:01	438.06	18.2525	-0.474	-0.478	-0.94	-0.474	-0.481	-1.029	-0.501	-0.957	0.544	0.535	0.508	1.057	0.569	1.074	0.587	0.556	0.591	0.554	0.563	0.537	0.533	1.029	0.583	0.526	1.087	0.581	1.042	1.108	1.097	1.499
2016-09-03 17:49:01	438.48	18.27	-0.976	-0.478	-0.94	-0.474	-0.481	-1.029	-0.501	-0.957	0.544	0.535	0.508	1.057	0.569	1.074	0.587	0.556	0.591	0.554	0.563	0.537	0.533	1.029	0.583	0.526	1.087	0.581	1.042	1.108	1.097	1.499
2016-09-03 18:14:01	438.9	18.2875	-0.976	-0.478	-0.94	-0.474	-0.481	-1.029	-0.501	-0.957	0.544	0.535	0.508	1.057	0.569	1.074	0.587	0.556	0.591	0.554	0.563	0.537	0.533	1.029	0.583	0.526	1.087	0.581	1.042	1.108	1.097	1.499
2016-09-03 18:39:01	439.32	18.305	-0.976	-0.478	-0.94	-0.474	-0.481	-1.029	-0.501	-0.957	0.544	0.535	0.508	1.057	0.569	1.074	0.587	0.556	0.591	0.554	0.563	0.537	0.533	1.029	0.583	0.526	1.087	0.581	1.042	1.108	1.097	1.499
2016-09-03 19:04:01	439.74	18.3225	-0.976	-0.478	-0.94	-0.474	-0.481	-1.029	-0.501	-0.957	0.544	0.535	0.508	1.057	0.569	1.074	0.587	0.556	0.591	0.554	0.563	0.537	0.533	1.029	0.583	0.526	1.087	0.581	1.042	1.108	1.097	1.499
2016-09-03 19:29:01	440.16	18.34	-0.474	-0.478	-0.94	-0.474	-0.481	-1.029	-0.501	-0.957	0.544	0.535	0.508	1.057	0.569	1.074	0.587	0.556	0.591	0.554	0.563	0.537	0.533	1.029	0.583	0.526	1.087	0.581	1.042	1.108	1.097	1.499
2016-09-03 19:54:01	440.58	18.3575	-0.474	-0.478	-0.94	-0.474	-0.481	-1.029	-0.501	-0.957	0.544	0.535	0.508	1.057	0.569	1.074	0.587	0.556	0.591	0.554	0.563	0.537	0.533	1.029	0.583	0.526	1.087	0.581	1.042	1.108	1.097	1.499
2016-09-03 20:19:01	441	18.375	-0.474	-0.478	-0.94	-0.474	-0.481	-1.029	-0.501	-0.957	0.544	0.535	0.508	1.057	0.569	1.074	0.587	0.556	0.591	0.554	0.563	0.537	0.533	1.029	0.583	0.526	1.087	0.581	1.042	1.108	1.097	1.499
2016-09-03 20:44:01	441.42	18.3925	-0.976	-0.478	-0.94	-0.474	-0.481	-1.029	-0.501	-0.957	0.544	0.535	0.508	1.057	0.569	1.074	0.587	0.556	0.591	0.554	0.563	0.537	0.533	1.029	0.583	0.526	1.087	0.581	1.042	1.108	1.097	1.499
2016-09-03 21:09:01	441.84	18.41	-0.474	-0.478	-0.94	-0.474	0.022	-1.029	-0.501	-0.957	0.544	0.535	0.508	1.057	0.569	1.074	0.587	0.556	0.591	0.554	0.563	0.537	0.533	1.029	0.583	0.526	1.087	0.581	1.042	1.108	1.097	1.499
2016-09-03 21:34:01	442.26	18.4275	-0.976	-0.478	-0.94	-0.474	-0.481	-1.029	-0.501	-0.957	0.544	0.535	0.508	1.057	0.569	1.074	0.587	0.556	0.591	0.554	0.563	0.537	0.533	1.029	0.583	0.526	1.087	0.581	1.042	1.108	1.097	1.499
2016-09-03 21:59:01	442.68	18.445	-0.976	-0.478	-0.94	-0.474	-0.481	-1.029	-0.501	-0.957	0.544	0.535	0.508	1.057	0.569	1.074	0.587	0.556	0.591	0.554	0.563	0.537	0.533	1.029	0.583	0.526	1.087	0.581	1.042	1.108	1.097	1.499
2016-09-03 22:24:01	443.1	18.4625	-0.976	-0.478	-0.94	-0.474	-0.481	-1.029	-0.501	-0.957	0.544	0.535	0.508	1.057	0.569	1.074	0.587	0.556	0.591	0.554	0.563	0.537	0.533	1.029	0.583	0.526	1.087	0.581	1.042	1.108	0.594	1.499
2016-09-03 22:49:01	443.52	18.48	-0.474	-0.478	-0.94	-0.474	-0.481	-1.029	-0.501	-0.957	0.544	0.535	0.508	1.057	0.569	1.074	0.587	0.556	0.591	0.554	0.563	0.537	0.533	1.029	0.583	0.526	1.087	0.581	1.042	1.108	0.594	1.499
2016-09-03 23:14:01	443.94	18.4975	-0.474	-0.478	-0.94	-0.474	-0.481	-1.029	-0.501	-0.957	0.544	0.535	0.508	1.057	0.569	1.074	0.085	0.556	0.591	0.554	0.563	0.537	0.533	1.029	0.583	0.526	1.087	0.581	0.537	1.108	0.594	1.499
2016-09-03 23:39:01	444.36	18.515	-0.976	-0.478	-0.94	-0.474	-0.481	-1.029	-0.501	-0.957	0.544	0.535	0.508	1.057	0.569	1.074	0.085	0.556	0.591	0.554	0.563	0.537	0.533	1.029	0.583	0.526	1.087	0.581	0.537	1.108	0.594	1.499
2016-09-04 00:04:01	444.78	18.5325	-0.976	-0.478	-0.94	-0.474	-0.481	-1.029	-0.501	-0.957	0.544	0.535	0.508	1.057	0.569	1.074	0.085	0.556	0.591	0.554	0.563	0.537	0.533	1.029	0.583	0.526	1.087	0.581	0.537	1.108	0.594	1.499
2016-09-04 00:29:01	445.2	18.55	-0.474	-0.478	-0.94	-0.474	-0.481	-1.029	-0.501	-0.957	0.544	0.535	0.508	1.057	0.569	1.074	0.587	0.556	0.591	0.554	0.563	0.537	0.533	1.029	0.583	0.526	1.087	0.581	0.537	1.108	0.594	1.499
2016-09-04 00:54:01	445.62	18.5675	-0.976	-0.478	-0.94	-0.474	-0.481	-1.029	-0.501	-0.957	0.544	0.535	0.508	1.057	0.569	1.074	0.085	0.556	0.591	0.554	0.563	0.537	0.533	1.029	0.583	0.526	1.087	0.581	0.537	1.108	0.594	1.499
2016-09-04 01:19:01	446.04	18.585	-0.976	-0.478	-0.94	-0.474	-0.481	-1.029	-0.501	-0.957	0.544	0.535	0.508	1.057	0.569	1.074	0.085	0.556	0.591	0.554	0.563	0.537	0.533	1.029	0.583	0.526	1.087	0.581	0.537	1.108	0.594	1.499
2016-09-04 01:44:01	446.46	18.6025	-0.976	-0.478	-0.94	-0.474	-0.481	-1.029	-0.501	-0.957	0.544	0.535	0.508	0.554	0.569	1.074	0.085	0.556	0.591	0.554	0.563	0.537	0.533	1.029	0.583	0.526	1.087	0.581	0.537	1.108	0.594	1.499
2016-09-04 02:09:01	446.88	18.62	-0.474	-0.478	-0.94	-0.474	-0.481	-1.029	-0.501	-0.957	0.544	0.535	0.508	0.554	0.569	1.074	0.085	0.556	0.591	0.554	0.563	0.537	0.533	1.029	0.583	0.526	1.087	0.581	0.537	1.108	0.594	1.499
2016-09-04 02:34:01	447.3	18.6375	-0.474	-0.478	-0.94	-0.474	-0.481	-1.029	-0.501	-0.957	0.544	0.535	0.508	0.554	0.569	1.074	0.085	0.556	0.591	0.554	0.563	0.537	0.533	1.029	0.583	0.526	0.584	0.581	0.537	1.108	0.594	1.499
2016-09-04 02:59:01	447.72	18.655	-0.976	-0.478	-0.94	-0.474	-0.481	-1.029	-0.501	-0.957	0.544	0.535	0.508	0.554	0.569	1.074	0.085	0.556	0.591	0.554	0.563	0.537	0.533	1.029	0.583	0.526	0.584	0.581	0.537	1.108	0.594	1.499
2016-09-04 03:24:01	448.14	18.6725	-0.976	-0.478	-0.94	-0.474	-0.481	-1.029	-0.501	-0.957	0.544	0.535	0.508	0.554	0.569	1.074	0.085	0.556	0.591	0.554	0.563	0.537	0.533	0.526	0.583	0.526	0.584	0.581	0.537	1.108	0.594	1.499
2016-09-04 03:49:01	448.56	18.69	-0.976	-0.478	-0.94	-0.474	-0.481	-1.029	-0.501	-0.957	0.544	0.535	0.508	0.554	0.569	1.074	0.085	0.556	0.591	0.554	0.563	0.537	0.533	0.526	0.583	0.526	0.584	0.581	0.537	1.108	0.594	1.499
2016-09-04 04:14:01	448.98	18.7075	-0.474	-0.478	-0.94	-0.474	-0.481	-1.029	-0.501	-0.957	0.544	0.535	0.508	0.554	0.569	1.074	0.085	0.556	0.591	0.554	0.563	0.537	0.533	0.526	0.583	0.526	0.584	0.581	0.537	1.108	0.594	0.995
2016-09-04 04:39:01	449.4	18.725	-0.976	-0.478	-0.94	-0.474	-0.481	-1.029	-0.501	-0.957	0.544	0.535	0.508	0.554	0.569	1.074	0.085	0.556	0.591	0.554	0.563	0.033	0.533	0.526	0.583	0.526	0.584	0.581	0.537	1.108	0.594	0.995
2016-09-04 05:04:01	449.82	18.7425	-0.976	-0.478	-0.94	-0.474	-0.481	-1.029	-0.501	-0.957	0.544	0.535	0.508	0.554	0.569	1.074	0.085	0.556	0.591	0.554	0.563	0.033	0.533	0.526	0.583	0.526	0.584	0.581	0.537	1.108	0.594	0.995
2016-09-04 05:29:01	450.24	18.76	-0.976	-0.478	-0.94	-0.474	-0.481	-1.029	-0.501	-0.957	0.544	0.535	0.508	0.554	0.569	1.074	0.085	0.556	0.591	0.554	0.563	0.033	0.533	0.526	0.583	0.526	0.584	0.581	0.537	1.108	0.594	0.995
2016-09-04 05:54:01	450.66	18.7775	-0.474	-0.478	-0.94	-0.474	-0.481	-1.029	-0.501	-0.957	0.544	0.535	0.508	0.554	0.569	1.074	0.085	0.556	0.591	0.554	0.563	0.033	0.533	0.526	0.583	0.526	0.584	0.581	0.537	1.108	0.594	0.995
2016-09-04 06:19:01	451.08	18.795	-0.474	-0.478	-0.94	-0.474	-0.481	-1.029	-0.501	-0.957	0.544	0.535	0.508	0.554	0.569	1.074	0.085	0.556	0.591	0.554	0.563	0.033	0.533	0.526	0.583	0.526	0.584	0.581	0.537	0.604	0.594	0.995
2016-09-04 06:44:01	451.5	18.8125	-0.976	-0.478	-0.94	-0.474	-0.481	-1.029	-0.501	-0.957	0.544	0.535	0.508	0.554	0.569	1.074	0.085	0.556	0.591	0.554	0.563	0.033	0.533	0.526	0.583	0.526	0.584	0.581	0.537	0.604	0.594	0.995
2016-09-04 07:09:01	451.92	18.83	-0.976	-0.478	-0.94	-0.474	-0.481	-1.029	-0.501	-0.957	0.544	0.535	0.508	0.554	0.569	1.074	0.085	0.556	0.591	0.554	0.563	0.033	0.533	0.526	0.583	0.526	0.584	0.581	0.537	0.604	0.594	0.995
2016-09-04 07:34:01	452.34	18.8475	-0.976	-0.478	-0.94	-0.474	-0.481	-1.029	-0.501	-0.957	0.544	0.535	0.508	0.554	0.569	1.074	0.085	0.556	0.591	0.554	0.563	0.033	0.533	0.526	0.583	0.526	0.584	0.581	0.537	0.604	0.594	0.995
2016-09-04 07:59:01	452.76	18.865	-0.976	-0.478	-0.94	-0.474	-0.481	-1.029	-0.501	-0.957	0.544	0.535	0.508	0.554	0.569	1.074	0.085	0.556	0.591	0.554	0.563	0.033	0.533	0.526	0.583	0.526	0.584	0.581	0.537	0.604	0.594	0.995
2016-09-04 08:24:01	453.18	18.8825	-0.474	-0.478	-0.94	-0.474	-0.481	-1.029	-0.501	-0.957	0.544	0.535	0.508	0.554	0.569	1.074	0.085	0.556	0.591	0.554	0.563	0.033	0.533	0.526	0.583	0.526	0.584	0.581	0.537	0.604	0.594	0.995
2016-09-04 08:49:01	453.6	18.9	-0.976	-0.478	-0.94	-0.474	-0.481	-1.029	-0.501	-0.957	0.544	0.535	0.508	0.554	0.569	1.074	0.085	0.556	0.591	0.554	0.563	0.033	0.533	0.526	0.583	0.526	0.584	0.581	0.537	0.604	0.594	0.995
2016-09-04 09:14:01	454.02	18.9175	-0.976	-0.478	-0.94	-0.474	-0.481	-1.029	-0.501	-0.957	0.544	0.535	0.508	0.554	0.569	1.074	0.085	0.556	0.591	0.052	0.563	0.033	0.533	0.526	0.583	0.526	0.584	0.581	0.537	0.604	0.594	0.995
2016-09-04 09:39:01	454.44	18.935	-0.474	-0.478	-0.94	-0.474	-0.481	-1.029	-0.501	-0.957	0.544	0.535	0.508	0.554	0.569	1.074	0.085	0.556	0.591	0.052	0.061	0.033	0.533	0.526	0.583	0.526	0.584	0.581	0.537	0.604	0.594	0.995
2016-09-04 10:04:01	454.86	18.9525	-0.474	-0.478	-0.94	-0.474	-0.481	-1.029	-0.501	-0.957	0.544	0.535	0.508	0.554	0.569	1.074	0.085	0.556	0.591	0.052	0.061	0.033	0.533	0.526	0.583	0.526	0.584	0.581	0.537	0.604	0.594	0.995
2016-09-04 10:29:01	455.28	18.97	-0.976	-0.478	-0.94	-0.474	-0.481	-1.029	-0.501	-0.957	0.544	0.535	0.508	0.554	0.569	1.074	0.085	0.556	0.591	0.052	0.061	0.033	0.533	0.526	0.583	0.526	0.584	0.581	0.537	0.604	0.594	0.995
2016-09-04 10:54:01	455.7	18.9875	-0.976	-0.478	-0.94	-0.474	-0.481	-1.029	-0.501	-0.957	0.544	0.535	0.508	0.554	0.569	1.074	0.085	0.556	0.591	0.052	0.061	0.033	0.533	0.526	0.583	0.526	0.584	0.581	0.537	0.604	0.594	0.995
2016-09-04 11:19:01	456.12	19.005	-0.976	-0.478	-0.94	-0.474	-0.481	-1.029	-0.501	-0.957	0.544	0.535	0.508	0.554	0.569	1.074	0.085	0.556	0.591	0.052	0.061	0.033	0.533	0.526	0.583	0.526	0.584	0.581	0.537	0.604	0.594	0.995
2016-09-04 11:44:01	456.54	19.0225	-0.474	-0.478	-0.94	-0.474	-0.481	-1.029	-0.501	-0.957	0.544	0.535	0.508	0.554	0.569	1.074	0.085	0.556	0.591	0.052	0.061	0.033	0.533	0.526	0.583	0.526	0.584	0.581	0.537	0.604	0.594	0.995
2016-09-04 12:09:01	456.96	19.04	-0.976	-0.478	-0.94	-0.474	-0.481	-1.029	-0.501	-0.957	0.544	0.535	0.508	0.554	0.569	1.074	0.085	0.556	0.591	0.052	0.061	0.537	0.533	0.526	0.583	0.526	0.584	0.581	0.537	0.604	0.594	0.995
2016-09-04 12:34:01	457.38	19.0575	-0.976	-0.478	-0.94	-0.474	-0.481	-1.029	-0.501	-0.957	0.544	0.535	0.508	0.554	0.569	0.572	0.085	0.556	0.591	0.554	0.061	0.537	0.533	0.526	0.583	0.526	1.087	0.581	0.537	0.604	0.594	0.995
2016-09-04 12:59:01	457.8	19.075	-0.976	-0.478	-0.94	-0.474	-0.481	-1.029	-0.501	-0.957	0.544	0.535	0.508	0.554	0.569	0.572	0.085	0.556	0.591	0.554	0.061	0.537	0.533	0.526	0.583	0.526	1.087	0.581	0.537	0.604	0.594	0.995
2016-09-04 13:24:01	458.22	19.0925	-0.474	-0.478	-0.94	-0.474	-0.481	-1.029	-0.501	-0.957	0.544	0.535	0.508	0.554	0.569	1.074	0.085	0.556	0.591	0.554	0.061	0.537	0.533	0.526	0.583	0.526	1.087	0.581	0.537	1.108	0.594	0.995
2016-09-04 13:49:01	458.64	19.11	-0.976	-0.478	-0.94	-0.474	-0.481	-1.029	-0.501	-0.957	0.544	0.535	0.508	0.554	0.569	0.572	0.085	0.556	0.591	0.554	0.061	0.537	0.533	0.526	0.081	0.526	1.087	0.581	0.537	1.108	0.594	0.995
2016-09-04 14:14:01	459.06	19.1275	-0.976	-0.478	-0.94	-0.474	-0.481	-1.029	-0.501	-0.957	0.544	0.535	0.508	0.554	0.569	0.572	0.085	0.556	0.591	0.554	0.061	0.537	0.533	0.526	0.081	0.526	1.087	1.084	0.537	1.108	0.594	0.995
2016-09-04 14:39:01	459.48	19.145	-0.976	-0.478	-0.94	-0.474	-0.481	-1.029	-0.501	-0.957	0.544	0.535	0.508	0.554	0.569	0.572	0.085	0.556	0.591	0.554	0.061	0.537	0.533	0.526	0.081	0.526	1.591	1.084	0.537	1.108	0.594	0.995
2016-09-04 15:04:01	459.9	19.1625	-0.474	-0.478	-0.94	-0.474	-0.481	-1.029	-0.501	-0.957	0.544	0.535	0.508	0.554	0.569	0.572	0.085	0.556	0.591	0.554	0.061	0.537	0.533	0.526	0.081	0.526	1.591	1.084	0.537	1.108	0.594	0.995
2016-09-04 15:29:01	460.32	19.18	-0.976	-0.478	-0.94	-0.474	-0.481	-1.029	-0.501	-0.957	0.544	0.535	0.508	0.554	0.569	0.572	0.085	0.556	0.591	0.554	0.061	0.537	0.533	0.526	0.081	0.526	1.591	1.084	0.537	1.108	0.594	0.995
2016-09-04 15:54:01	460.74	19.1975	-0.976	-0.478	-0.94	-0.474	-0.481	-1.029	-0.501	-0.957	0.544	0.535	0.508	0.554	0.569	0.572	0.085	0.556	0.591	0.554	0.061	0.537	0.533	0.526	0.081	1.029	1.591	1.084	0.537	1.108	0.594	0.995
2016-09-04 16:19:01	461.16	19.215	-0.976	-0.478	-0.94	-0.474	-0.481	-1.029	-0.501	-0.957	0.544	0.535	0.508	0.554	0.569	0.572	0.085	0.556	0.591	0.554	0.061	0.537	0.533	0.526	0.081	1.029	1.591	1.084	0.537	1.108	0.594	0.995
2016-09-04 16:44:01	461.58	19.2325	-0.474	-0.478	-0.94	-0.474	-0.481	-1.029	-0.501	-0.957	0.544	0.535	0.508	0.554	0.569	0.572	0.085	0.556	0.591	0.554	0.061	0.537	0.533	0.526	0.081	1.029	1.591	1.084	0.537	1.108	0.594	0.995
2016-09-04 17:09:01	462	19.25	-0.976	-0.478	-0.94	-0.474	-0.481	-1.029	-0.501	-0.957	0.544	0.535	0.508	0.554	0.569	0.572	0.085	0.556	0.591	0.554	0.061	0.537	0.533	0.526	0.081	1.029	1.591	1.084	0.537	1.108	0.594	0.995
2016-09-04 17:34:01	462.42	19.2675	-0.976	-0.478	-0.94	-0.474	-0.481	-1.029	-0.501	-0.957	0.544	0.535	0.508	0.554	0.569	0.572	0.085	0.556	0.591	0.554	0.061	0.537	0.533	0.526	0.081	1.029	1.591	1.084	0.537	1.108	0.594	0.995
2016-09-04 17:59:01	462.84	19.285	-0.976	-0.478	-0.94	-0.474	-0.481	-1.029	-0.501	-0.957	0.544	0.535	0.508	0.554	0.569	0.572	0.085	0.556	0.591	1.056	0.061	0.537	0.533	0.526	0.583	1.029	1.591	1.084	0.537	1.108	0.594	0.995
2016-09-04 18:24:01	463.26	19.3025	-0.474	-0.478	-0.94	-0.474	-0.481	-1.029	-0.501	-0.957	0.544	0.535	0.508	0.554	0.569	0.572	0.587	0.556	0.591	0.554	0.061	0.537	0.533	0.526	0.583	1.029	1.591	1.084	0.537	1.108	0.594	0.995
2016-09-04 18:49:01	463.68	19.32	-0.976	-0.478	-0.94	-0.474	-0.481	-1.029	-0.501	-0.957	0.544	0.535	0.508	0.554	0.569	0.572	0.587	0.556	0.591	1.056	0.061	0.537	0.533	0.526	0.583	1.029	1.591	1.084	0.537	1.108	0.594	0.995
2016-09-04 19:14:01	464.1	19.3375	-0.976	-0.478	-0.94	-0.474	-0.481	-1.029	-0.501	-0.957	0.544	0.535	0.508	0.554	0.569	0.572	0.587	0.556	0.591	1.056	0.061	0.537	0.533	0.526	0.583	1.029	1.591	1.084	0.537	1.108	0.594	0.995
2016-09-04 19:39:01	464.52	19.355	-0.474	-0.478	-0.94	-0.474	0.022	-1.029	-0.501	-0.957	0.544	0.535	0.508	0.554	0.569	0.572	0.587	0.556	0.591	1.056	0.061	0.537	0.533	0.526	0.583	1.029	1.591	0.581	0.537	1.108	0.594	0.995
2016-09-04 20:04:01	464.94	19.3725	-0.976	-0.478	-0.94	-0.474	-0.481	-1.029	-0.501	-0.957	0.544	0.535	0.508	0.554	0.569	0.572	1.09	0.556	0.591	1.056	0.061	0.537	0.533	0.526	0.583	1.029	1.591	0.581	0.537	1.108	0.594	0.995
2016-09-04 20:29:01	465.36	19.39	-0.976	-0.478	-0.94	-0.474	-0.481	-1.029	-0.501	-0.957	0.544	0.535	0.508	0.554	0.569	0.572	1.09	0.556	0.591	1.056	0.061	0.537	0.533	0.526	0.583	1.029	1.591	0.581	0.537	1.108	0.594	0.995
2016-09-04 20:54:01	465.78	19.4075	-0.976	-0.478	-0.94	-0.474	-0.481	-1.029	-0.501	-0.957	0.544	0.535	0.508	0.554	0.569	0.572	1.09	0.556	0.591	1.056	0.061	0.537	0.533	0.526	0.583	1.029	1.591	0.581	0.537	1.108	1.097	0.995
2016-09-04 21:19:01	466.2	19.425	-0.474	-0.478	-0.94	-0.474	-0.481	-1.029	-0.501	-0.957	0.544	0.535	0.508	0.554	0.569	0.572	1.09	0.556	0.591	1.056	0.061	0.537	0.533	0.526	0.583	1.029	1.591	0.581	0.537	1.108	1.097	0.995
2016-09-04 21:44:01	466.62	19.4425	-0.976	-0.478	-0.94	-0.474	-0.481	-1.029	-0.501	-0.957	0.544	0.535	0.508	0.554	0.569	0.572	1.09	0.556	0.591	1.056	0.061	0.537	0.533	0.526	0.583	1.029	1.591	0.581	0.537	1.108	1.097	0.995
2016-09-04 22:09:01	467.04	19.46	-0.976	-0.478	-0.94	-0.474	-0.481	-1.029	-0.501	-0.957	0.544	0.535	0.508	0.554	0.569	0.572	1.09	0.556	0.591	0.554	0.061	0.537	0.533	0.526	0.583	0.526	1.087	0.581	0.537	1.108	1.097	0.995
2016-09-04 22:34:01	467.46	19.4775	-0.976	-0.478	-0.94	-0.474	-0.481	-1.029	-0.501	-0.957	0.544	0.535	0.508	0.554	0.569	0.572	1.09	0.556	0.591	0.554	0.061	0.537	0.533	0.526	0.583	0.526	1.087	0.581	0.537	1.108	1.097	0.995
2016-09-04 22:59:01	467.88	19.495	-0.976	-0.478	-0.94	-0.474	-0.481	-1.029	-0.501	-0.957	0.544	0.535	0.508	0.554	0.569	0.572	0.587	0.556	0.591	0.554	0.061	0.537	0.533	0.526	0.583	0.526	1.087	0.581	0.537	1.108	1.097	0.995
2016-09-04 23:24:01	468.3	19.5125	-0.474	-0.478	-0.94	-0.474	-0.481	-1.029	-0.501	-0.957	0.544	0.535	0.508	0.554	0.569	0.572	0.587	0.556	0.591	0.554	0.061	0.537	0.533	0.526	0.583	0.526	1.087	0.581	0.537	1.108	1.097	0.995
2016-09-04 23:49:01	468.72	19.53	-0.976	-0.478	-0.94	-0.474	-0.481	-1.029	-0.501	-0.957	0.544	0.535	0.508	0.554	0.569	0.572	0.587	0.556	0.591	0.554	0.061	0.537	0.533	0.526	0.583	0.526	1.087	0.581	0.537	1.108	1.097	0.995
2016-09-05 00:14:01	469.14	19.5475	-0.976	-0.478	-0.94	-0.474	-0.481	-1.029	-0.501	-0.957	0.544	0.535	0.508	0.554	0.569	0.572	0.587	0.556	0.591	0.554	0.061	0.537	0.533	0.526	0.583	0.526	1.087	0.581	0.537	1.108	1.097	0.995
2016-09-05 00:39:01	469.56	19.565	-0.976	-0.478	-0.94	-0.474	-0.481	-1.029	-0.501	-0.957	0.544	0.535	0.508	0.554	0.569	0.572	0.587	0.556	0.591	0.554	0.061	0.537	0.533	0.526	0.583	0.526	1.087	0.581	0.537	1.108	1.097	0.995
2016-09-05 01:04:01	469.98	19.5825	-0.474	-0.478	-0.94	-0.474	-0.481	-1.029	-0.501	-0.957	0.544	0.535	0.508	0.554	0.569	0.572	0.587	0.556	0.591	0.554	0.061	0.537	0.533	0.526	0.583	0.526	1.087	0.581	0.537	1.108	1.097	0.995
2016-09-05 01:29:01	470.4	19.6	-0.976	-0.478	-0.94	-0.474	-0.481	-1.029	-0.501	-0.957	0.544	0.535	0.508	0.554	0.569	0.572	0.587	0.556	0.591	0.554	0.061	0.537	0.533	0.526	0.583	0.526	1.087	0.581	0.537	1.108	0.594	0.995
2016-09-05 01:54:01	470.82	19.6175	-0.976	-0.478	-0.94	-0.474	-0.481	-1.029	-0.501	-0.957	0.544	0.535	0.508	0.554	0.569	0.572	0.587	0.556	0.591	0.554	0.061	0.033	0.533	0.526	0.583	0.526	1.087	0.581	0.537	1.108	0.594	0.995
2016-09-05 02:19:01	471.24	19.635	-0.976	-0.478	-0.94	-0.474	-0.481	-1.029	-0.501	-0.957	0.544	0.535	0.508	0.554	0.569	0.572	0.587	0.556	0.591	0.554	0.061	0.033	0.533	0.526	0.583	0.526	1.087	0.581	0.537	1.108	0.594	0.995
2016-09-05 02:44:01	471.66	19.6525	-0.474	-0.478	-0.94	-0.474	-0.481	-1.029	-0.501	-0.957	0.544	0.535	0.508	0.554	0.569	0.572	0.587	0.556	0.591	0.554	0.061	0.033	0.533	0.526	0.583	0.526	1.087	0.581	0.537	1.108	0.594	0.995
2016-09-05 03:09:01	472.08	19.67	-0.976	-0.478	-0.94	-0.474	-0.481	-1.029	-0.501	-0.957	0.544	0.535	0.508	0.554	0.066	0.572	0.587	0.556	0.591	0.554	0.061	0.033	0.533	0.526	0.583	0.526	1.087	0.581	0.537	1.108	0.594	0.995
2016-09-05 03:34:01	472.5	19.6875	-0.976	-0.478	-0.94	-0.474	-0.481	-1.029	-0.501	-0.957	0.544	0.535	0.006	0.554	0.569	0.572	0.587	0.556	0.591	0.554	0.061	0.033	0.533	0.526	0.583	0.526	1.087	0.581	0.537	1.108	0.594	0.995
2016-09-05 03:59:01	472.92	19.705	-0.976	-0.478	-0.94	-0.474	-0.481	-1.029	-0.501	-0.957	0.544	0.535	0.006	0.554	0.066	0.572	0.587	0.556	0.591	0.554	0.061	0.033	0.533	0.526	0.583	0.526	1.087	0.581	0.537	1.108	0.594	0.995
2016-09-05 04:24:01	473.34	19.7225	-0.474	-0.478	-0.94	-0.474	-0.481	-1.029	-0.501	-0.957	0.544	0.535	0.006	0.554	0.066	0.572	0.587	0.556	0.591	0.554	0.061	0.033	0.533	0.526	0.583	0.526	1.087	0.581	0.537	1.108	0.594	0.995
2016-09-05 04:49:01	473.76	19.74	-0.976	-0.478	-0.94	-0.474	-0.481	-1.029	-0.501	-0.957	0.544	0.535	0.006	0.554	0.066	0.572	0.587	0.556	0.591	0.554	0.061	0.033	0.533	0.526	0.583	0.526	1.087	0.581	0.537	1.108	0.594	0.995
2016-09-05 05:14:01	474.18	19.7575	-0.976	-0.478	-0.94	-0.474	-0.481	-1.029	-0.501	-0.957	0.544	0.535	0.006	0.554	0.066	0.572	0.587	0.556	0.591	0.554	0.061	0.033	0.533	0.526	0.583	0.526	1.087	0.581	0.537	1.108	0.594	0.995
2016-09-05 05:39:01	474.6	19.775	-0.976	-0.478	-0.94	-0.474	-0.481	-1.029	-0.501	-0.957	0.544	0.535	0.006	0.554	0.066	0.572	0.587	0.556	0.591	0.554	0.061	0.033	0.533	0.526	0.583	0.526	1.087	0.581	0.537	1.108	0.594	0.995
2016-09-05 06:04:01	475.02	19.7925	-0.976	-0.478	-0.94	-0.474	-0.481	-1.029	-0.501	-0.957	0.544	0.535	0.006	0.554	0.066	0.572	0.587	0.556	0.591	0.554	0.061	0.033	0.533	0.526	0.583	0.526	1.087	0.581	0.537	1.108	0.594	0.995
2016-09-05 06:29:01	475.44	19.81	-0.474	-0.478	-0.94	-0.474	-0.481	-1.029	-0.501	-0.957	0.544	0.535	0.006	0.554	0.066	0.572	0.587	0.556	0.591	0.554	0.061	0.033	0.533	0.526	0.583	0.526	1.087	0.581	0.537	1.108	0.594	0.995
2016-09-05 06:54:01	475.86	19.8275	-0.976	-0.478	-0.94	-0.474	-0.481	-1.029	-0.501	-0.957	0.544	0.535	0.006	0.554	0.066	0.572	0.085	0.556	0.591	0.554	0.061	0.033	0.029	0.526	0.583	0.526	1.087	0.581	0.537	1.108	0.594	0.995
2016-09-05 07:19:01	476.28	19.845	-0.976	-0.478	-0.94	-0.474	-0.481	-1.029	-0.501	-0.957	0.544	0.535	0.006	0.554	0.066	0.572	0.085	0.556	0.591	0.554	0.061	0.033	0.029	0.526	0.583	0.526	1.087	0.581	0.537	0.604	0.594	0.995
2016-09-05 07:44:01	476.7	19.8625	-0.976	-0.478	-0.94	-0.474	-0.481	-1.029	-0.501	-0.957	0.042	0.535	0.006	0.554	0.066	0.572	0.085	0.556	0.591	0.554	0.061	0.033	0.029	0.526	0.583	0.526	1.087	0.581	0.537	0.604	0.594	0.995
2016-09-05 08:09:01	477.12	19.88	-0.976	-0.478	-0.94	-0.474	-0.481	-1.029	-0.501	-0.957	0.042	0.535	0.006	0.554	0.066	0.572	0.085	0.556	0.591	0.554	0.061	0.033	0.029	0.526	0.583	0.526	1.087	0.581	0.537	0.604	0.594	0.995
2016-09-05 08:34:01	477.54	19.8975	-0.474	-0.478	-0.94	-0.474	-0.481	-1.029	-0.501	-0.957	0.042	0.535	0.006	0.554	0.066	0.572	0.085	0.556	0.591	0.554	0.061	0.033	0.029	0.526	0.583	0.526	1.087	0.581	0.537	0.604	0.594	0.995
2016-09-05 08:59:01	477.96	19.915	-0.976	-0.478	-0.94	-0.474	-0.481	-1.029	-0.501	-0.957	0.042	0.535	0.006	0.554	0.066	0.572	0.085	0.556	0.591	0.554	0.061	0.033	0.029	0.526	0.583	0.526	1.087	0.581	0.537	0.604	0.594	0.995
2016-09-05 09:24:01	478.38	19.9325	-0.976	-0.478	-0.94	-0.474	-0.481	-1.029	-0.501	-0.957	0.042	0.535	0.006	0.554	0.066	0.572	0.085	0.556	0.591	0.554	0.061	0.033	0.029	0.526	0.583	0.526	1.087	0.581	0.537	0.604	0.594	0.995
2016-09-05 09:49:01	478.8	19.95	-0.976	-0.478	-0.94	-0.474	-0.481	-1.029	-0.501	-0.957	0.042	0.535	0.006	0.554	0.066	0.572	0.085	0.556	0.591	0.554	0.061	0.033	0.029	0.526	0.583	0.526	0.584	0.581	0.537	0.604	0.594	0.995
2016-09-05 10:14:01	479.22	19.9675	-0.474	-0.478	-0.94	-0.474	-0.481	-1.029	-0.501	-0.957	0.042	0.535	0.006	0.554	0.066	0.572	0.085	0.556	0.591	0.554	0.061	0.033	0.029	0.526	0.583	0.526	0.584	0.581	0.537	0.604	0.594	0.995
2016-09-05 10:39:01	479.64	19.985	-0.976	-0.478	-0.94	-0.474	-0.481	-1.029	-0.501	-0.957	0.042	0.535	0.006	0.554	0.066	0.572	0.085	0.556	0.591	0.554	0.061	0.033	0.029	0.526	0.583	0.526	0.584	0.581	0.537	0.604	0.594	0.995
2016-09-05 11:04:01	480.06	20.0025	-0.976	-0.478	-0.94	-0.474	-0.481	-1.029	-0.501	-0.957	0.042	0.535	0.006	0.554	0.066	0.572	0.085	0.556	0.591	0.554	0.061	0.033	0.029	0.526	0.583	0.526	0.584	0.581	0.537	0.604	0.594	0.995
2016-09-05 11:29:01	480.48	20.02	-0.976	-0.478	-0.94	-0.474	-0.481	-1.029	-0.501	-0.957	0.042	0.535	0.006	0.554	0.066	0.572	0.085	0.054	0.591	0.554	0.061	0.033	0.029	0.526	0.583	0.526	0.584	0.581	0.537	0.604	0.594	0.995
2016-09-05 11:54:01	480.9	20.0375	-0.474	-0.478	-0.94	-0.474	-0.481	-1.029	-0.501	-0.957	0.042	0.535	0.006	0.554	0.066	0.572	0.085	0.054	0.591	0.554	0.061	0.033	0.029	0.526	0.583	0.526	0.584	0.581	0.537	0.604	0.594	0.995
2016-09-05 12:19:01	481.32	20.055	-0.976	-0.478	-0.94	-0.474	-0.481	-1.029	-0.501	-0.957	0.042	0.535	0.006	0.554	0.066	0.572	0.085	0.054	0.591	0.554	0.061	0.033	0.029	0.526	0.583	0.526	0.584	0.078	0.537	0.604	0.594	0.995
2016-09-05 12:44:01	481.74	20.0725	-0.976	-0.478	-0.94	-0.474	-0.481	-1.029	-0.501	-0.957	0.042	0.535	0.006	0.554	0.066	0.572	0.085	0.054	0.591	0.554	0.061	0.033	0.029	0.526	0.583	0.526	0.584	0.078	0.537	0.604	0.594	0.995
2016-09-05 13:09:01	482.16	20.09	-0.976	-0.478	-0.94	-0.474	-0.481	-1.029	-0.501	-0.957	0.042	0.535	0.006	0.554	0.066	0.572	0.085	0.054	0.591	0.554	0.061	0.033	0.029	0.526	0.583	0.526	0.584	0.078	0.537	0.604	0.594	0.995
2016-09-05 13:34:01	482.58	20.1075	-0.474	-0.478	-0.94	-0.474	-0.481	-1.029	-0.501	-0.957	0.042	0.535	0.006	0.554	0.066	0.572	0.085	0.054	0.591	0.554	0.061	0.033	0.029	0.526	0.583	0.526	0.584	0.078	0.537	0.604	0.594	0.995
2016-09-05 13:59:01	483	20.125	-0.976	-0.478	-0.94	-0.474	-0.481	-1.029	-0.501	-0.957	0.042	0.535	0.006	0.554	0.066	0.572	0.085	0.054	0.591	0.554	0.061	0.033	0.029	0.526	0.583	0.526	0.584	0.078	0.537	0.604	0.594	0.995
2016-09-05 14:24:01	483.42	20.1425	-0.976	-0.478	-0.94	-0.474	-0.481	-1.029	-0.501	-0.957	0.042	0.032	0.006	0.554	0.066	0.572	0.085	0.054	0.591	0.554	0.061	0.033	0.029	0.526	0.583	0.526	0.584	0.078	0.537	0.604	0.594	0.995
2016-09-05 14:49:01	483.84	20.16	-0.976	-0.478	-0.94	-0.474	-0.481	-1.029	-0.501	-0.957	0.042	0.032	0.006	0.554	0.066	0.572	0.085	0.054	0.591	0.554	0.061	0.033	0.029	0.526	0.583	0.526	0.584	0.078	0.537	0.604	0.594	0.995
2016-09-05 15:14:01	484.26	20.1775	-0.474	-0.478	-0.94	-0.474	-0.481	-1.029	-0.501	-0.957	0.042	0.032	0.006	0.554	0.066	0.572	0.085	0.054	0.591	0.554	0.061	0.033	0.029	0.526	0.583	0.023	0.584	0.078	0.537	0.604	0.594	0.995
2016-09-05 15:39:01	484.68	20.195	-0.976	-0.478	-0.94	-0.474	-0.481	-1.029	-0.501	-0.957	0.042	0.032	0.006	0.554	0.066	0.572	0.085	0.054	0.591	0.554	0.061	0.033	0.029	0.526	0.583	0.023	0.584	0.078	0.537	0.604	0.594	0.995
2016-09-05 16:04:01	485.1	20.2125	-0.976	-0.478	-0.94	-0.474	-0.481	-1.029	-0.501	-0.957	0.042	0.032	0.006	0.554	0.066	0.572	0.085	0.054	0.591	0.554	0.061	0.033	0.029	0.526	0.583	0.023	0.584	0.078	0.537	0.604	0.594	0.995
2016-09-05 16:29:01	485.52	20.23	-0.474	-0.478	-0.94	-0.474	-0.481	-1.029	-0.501	-0.957	0.042	0.032	0.006	0.554	0.066	0.572	0.085	0.054	0.591	0.554	0.061	0.033	0.029	0.526	0.583	0.023	0.584	0.078	0.033	0.604	0.594	0.995
2016-09-05 16:54:01	485.94	20.2475	-0.976	-0.478	-0.94	-0.474	-0.481	-1.029	-0.501	-0.957	0.042	0.032	0.006	0.554	0.066	0.572	0.085	0.054	0.591	0.554	0.061	0.033	0.029	0.526	0.583	0.023	0.584	0.078	0.033	0.604	0.594	0.995
2016-09-05 17:19:01	486.36	20.265	-0.976	-0.478	-0.94	-0.474	-0.481	-1.029	-0.501	-0.957	0.042	0.032	0.006	0.554	0.066	0.572	0.085	0.054	0.088	0.554	0.061	0.033	0.029	0.526	0.583	0.023	0.584	0.078	0.033	0.604	0.594	0.995
2016-09-05 17:44:01	486.78	20.2825	-0.976	-0.478	-0.94	-0.474	-0.481	-1.029	-0.501	-0.957	0.042	0.032	0.006	0.554	0.066	0.572	0.085	0.054	0.591	0.554	0.061	0.033	0.029	0.526	0.583	0.023	0.584	0.078	0.033	0.604	0.594	0.995
2016-09-05 18:09:01	487.2	20.3	-0.474	-0.478	-0.94	-0.474	-0.481	-1.029	-0.501	-0.957	0.042	0.032	0.006	0.554	0.066	0.572	0.085	0.054	0.088	0.554	0.061	0.033	0.029	0.526	0.583	0.023	0.584	0.078	0.033	0.604	0.594	0.995
2016-09-05 18:34:01	487.62	20.3175	-0.474	-0.478	-0.94	-0.474	-0.481	-1.029	-0.501	-0.957	0.042	0.032	0.006	0.554	0.066	0.572	0.085	0.054	0.591	0.554	0.061	0.033	0.029	0.526	0.583	0.023	0.584	0.078	0.033	0.604	0.594	0.995
2016-09-05 18:59:01	488.04	20.335	-0.976	-0.478	-0.94	-0.474	-0.481	-1.029	-0.501	-0.957	0.042	0.032	0.006	0.554	0.066	0.572	0.085	0.054	0.088	0.554	0.061	0.033	0.029	0.526	0.583	0.023	0.584	0.078	0.033	0.604	0.594	0.995
2016-09-05 19:24:01	488.46	20.3525	-0.976	-0.478	-0.94	-0.474	-0.481	-1.029	-0.501	-0.957	0.042	0.032	0.006	0.554	0.066	0.572	0.085	0.054	0.088	0.052	0.061	0.033	0.029	0.526	0.081	0.023	0.584	0.078	0.033	0.604	0.594	0.995
2016-09-05 19:49:01	488.88	20.37	-0.474	-0.478	-0.94	-0.474	-0.481	-1.029	-0.501	-0.957	0.042	0.032	0.006	0.554	0.066	0.572	0.085	0.054	0.088	0.052	0.061	0.033	0.029	0.526	0.583	0.023	0.584	0.078	0.033	0.604	0.594	0.995
2016-09-05 20:14:01	489.3	20.3875	-0.474	-0.478	-0.94	-0.474	-0.481	-1.029	-0.501	-0.957	0.042	0.032	0.006	0.051	0.066	0.572	0.085	0.054	0.088	0.052	0.061	0.033	0.029	0.526	0.081	0.023	0.584	0.078	0.033	0.604	0.594	0.995
2016-09-05 20:39:01	489.72	20.405	-0.976	-0.478	-0.94	-0.474	-0.481	-1.029	-0.501	-0.957	0.042	0.032	0.006	0.051	0.066	0.572	0.085	0.054	0.088	0.052	0.061	0.033	0.029	0.526	0.081	0.023	0.584	0.078	0.033	0.604	0.594	0.995
2016-09-05 21:04:01	490.14	20.4225	-0.976	-0.478	-0.94	-0.474	-0.481	-1.029	-0.501	-0.957	0.042	0.032	0.006	0.051	0.066	0.572	0.085	0.054	0.088	0.052	0.061	0.033	0.029	0.526	0.081	0.023	0.584	0.078	0.033	0.604	0.594	0.995
2016-09-05 21:29:01	490.56	20.44	-0.976	-0.478	-0.94	-0.474	-0.481	-1.029	-0.501	-0.957	0.042	0.032	0.006	0.051	0.066	0.572	0.085	0.054	0.088	0.052	0.061	0.033	0.029	0.526	0.081	0.023	0.584	0.078	0.033	0.604	0.594	0.995
2016-09-05 21:54:01	490.98	20.4575	-0.976	-0.478	-0.94	-0.474	-0.481	-1.029	-0.501	-0.957	0.042	0.032	0.006	0.051	0.066	0.572	0.085	0.054	0.088	0.052	0.061	0.033	0.029	0.526	0.081	0.023	0.584	0.078	0.033	0.604	0.594	0.995
2016-09-05 22:19:01	491.4	20.475	-0.976	-0.478	-0.94	-0.474	-0.481	-1.029	-0.501	-0.957	0.042	0.032	0.006	0.051	0.066	0.572	0.085	0.054	0.088	0.052	0.061	0.033	0.029	0.526	0.081	0.023	0.584	0.078	0.033	0.604	0.594	0.995
2016-09-05 22:44:01	491.82	20.4925	-0.976	-0.478	-0.94	-0.474	-0.481	-1.029	-0.501	-0.957	0.042	0.032	0.006	0.051	0.066	0.572	0.085	0.054	0.088	0.052	0.061	0.033	0.029	0.526	0.081	0.023	0.584	0.078	0.033	0.604	0.594	0.995
2016-09-05 23:09:01	492.24	20.51	-0.976	-0.478	-0.94	-0.474	-0.481	-1.029	-0.501	-0.957	0.042	0.032	0.006	0.051	0.066	0.572	0.085	0.054	0.088	0.052	0.061	0.033	0.029	0.526	0.081	0.023	0.584	0.078	0.033	0.604	0.594	0.492
2016-09-05 23:34:01	492.66	20.5275	-0.976	-0.478	-0.94	-0.474	-0.481	-1.029	-0.501	-0.957	0.042	0.032	0.006	0.051	0.066	0.572	0.085	0.054	0.088	0.052	0.061	0.033	0.029	0.526	0.081	0.023	0.584	0.078	0.033	0.604	0.594	0.492
2016-09-05 23:59:01	493.08	20.545	-0.976	-0.478	-0.94	-0.474	-0.481	-1.029	-0.501	-0.957	0.042	0.032	0.006	0.051	0.066	0.572	0.085	0.054	0.088	0.052	0.061	0.033	0.029	0.526	0.081	0.023	0.584	0.078	0.033	0.604	0.091	0.492
2016-09-06 00:24:01	493.5	20.5625	-0.976	-0.478	-0.94	-0.474	-0.481	-1.029	-0.501	-0.957	0.042	0.032	0.006	0.051	0.066	0.572	0.085	0.054	0.088	0.052	0.061	0.033	0.029	0.526	0.081	0.023	0.584	0.078	0.033	0.604	0.594	0.492
2016-09-06 00:49:01	493.92	20.58	-0.976	-0.478	-0.94	-0.474	-0.481	-1.029	-0.501	-0.957	0.042	0.032	0.006	0.051	0.066	0.572	0.085	0.054	0.088	0.052	0.061	0.033	0.029	0.526	0.081	0.023	0.584	0.078	0.033	0.604	0.091	0.492
2016-09-06 01:14:01	494.34	20.5975	-0.976	-0.478	-0.94	-0.474	-0.481	-1.029	-0.501	-0.957	0.042	0.032	0.006	0.051	0.066	0.572	0.085	0.054	0.088	0.052	0.061	0.033	0.029	0.526	0.081	0.023	0.584	0.078	0.033	0.604	0.091	0.492
2016-09-06 01:39:01	494.76	20.615	-0.976	-0.478	-0.94	-0.474	-0.481	-1.029	-0.501	-0.957	0.042	0.032	0.006	0.051	0.066	0.572	0.085	0.054	0.088	0.052	0.061	0.033	0.029	0.526	0.081	0.023	0.584	0.078	0.033	0.604	0.091	0.492
2016-09-06 02:04:01	495.18	20.6325	-0.976	-0.478	-0.94	-0.474	-0.481	-1.029	-0.501	-0.957	0.042	0.032	0.006	0.051	0.066	0.572	0.085	0.054	0.088	0.052	0.061	0.033	0.029	0.526	0.081	0.023	0.584	0.078	0.033	0.604	0.091	0.492
2016-09-06 02:29:01	495.6	20.65	-0.976	-0.478	-0.94	-0.474	-0.481	-1.029	-0.501	-0.957	0.042	0.032	0.006	0.051	0.066	0.572	0.085	0.054	0.088	0.052	0.061	0.033	0.029	0.526	0.081	0.023	0.584	0.078	0.033	0.604	0.091	0.492
2016-09-06 02:54:01	496.02	20.6675	-0.976	-0.478	-0.94	-0.474	-0.481	-1.029	-0.501	-0.957	0.042	0.032	0.006	0.051	0.066	0.572	0.085	0.054	0.088	0.052	0.061	0.033	0.029	0.526	0.081	0.023	0.584	0.078	0.033	0.604	0.091	0.492
2016-09-06 03:19:01	496.44	20.685	-0.976	-0.478	-0.94	-0.474	-0.481	-1.029	-0.501	-0.957	0.042	0.032	0.006	0.051	0.066	0.572	0.085	0.054	0.088	0.052	0.061	0.033	0.029	0.526	0.081	0.023	0.584	0.078	0.033	0.604	0.091	0.492
2016-09-06 03:44:01	496.86	20.7025	-0.976	-0.478	-0.94	-0.474	-0.481	-1.029	-0.501	-0.957	0.042	0.032	0.006	0.051	0.066	0.572	0.085	0.054	0.088	0.052	0.061	0.033	0.029	0.526	0.081	0.023	0.584	0.078	0.033	0.604	0.091	0.492
2016-09-06 04:09:01	497.28	20.72	-0.474	-0.478	-0.94	-0.474	-0.481	-1.029	-0.501	-0.957	0.042	0.032	0.006	0.051	0.066	0.572	0.085	0.054	0.088	0.052	0.061	0.033	0.029	0.526	0.081	0.023	0.584	0.078	0.033	0.604	0.091	0.492
2016-09-06 04:34:01	497.7	20.7375	-0.976	-0.478	-0.94	-0.474	-0.481	-1.029	-0.501	-0.957	0.042	0.032	0.006	0.051	0.066	0.572	0.085	0.054	0.088	0.052	0.061	0.033	0.029	0.526	0.081	0.023	0.584	0.078	0.033	0.604	0.091	0.492
2016-09-06 04:59:01	498.12	20.755	-0.474	-0.478	-0.94	-0.474	-0.481	-1.029	-0.501	-0.957	0.042	0.032	0.006	0.051	0.066	0.572	0.085	0.054	0.088	0.052	0.061	0.033	0.029	0.526	0.081	0.023	0.584	0.078	0.033	0.604	0.091	0.492
2016-09-06 05:24:01	498.54	20.7725	-0.474	-0.478	-0.94	-0.474	-0.481	-1.029	-0.501	-0.957	0.042	0.032	0.006	0.051	0.066	0.572	0.085	0.054	0.088	0.052	0.061	0.033	0.029	0.526	0.081	0.023	0.584	0.078	0.033	0.604	0.091	0.492
2016-09-06 05:49:01	498.96	20.79	-0.976	-0.478	-0.94	-0.474	-0.481	-1.029	-0.501	-0.957	0.042	0.032	0.006	0.051	0.066	0.572	0.085	0.054	0.088	0.052	0.061	0.033	0.029	0.526	0.081	0.023	0.584	0.078	0.033	0.604	0.091	0.492
2016-09-06 06:14:01	499.38	20.8075	-0.976	-0.478	-0.94	-0.474	-0.481	-1.029	-0.501	-0.957	0.042	0.032	0.006	0.051	0.066	0.572	0.085	0.054	0.088	0.052	0.061	0.033	0.029	0.526	0.081	0.023	0.584	0.078	0.033	0.604	0.091	0.492
2016-09-06 06:39:01	499.8	20.825	-0.474	-0.478	-0.94	-0.474	-0.481	-1.029	-0.501	-0.957	0.042	0.032	0.006	0.051	0.066	0.572	0.085	0.054	0.088	0.052	0.061	0.033	0.029	0.526	0.081	0.023	0.584	0.078	0.033	0.604	0.091	0.492
2016-09-06 07:04:01	500.22	20.8425	-0.976	-0.478	-0.94	-0.474	-0.481	-1.029	-0.501	-0.957	0.042	0.032	0.006	0.051	0.066	0.572	0.085	0.054	0.088	0.052	0.061	0.033	0.029	0.526	0.081	0.023	0.584	0.078	0.033	0.604	0.091	0.492
2016-09-06 07:29:01	500.64	20.86	-0.976	-0.478	-0.94	-0.474	-0.481	-1.029	-0.501	-0.957	0.042	0.032	0.006	0.051	0.066	0.071	0.085	0.054	0.088	0.052	0.061	0.033	0.029	0.526	0.081	0.023	0.584	0.078	0.033	0.604	0.091	0.492
2016-09-06 07:54:01	501.06	20.8775	-0.976	-0.478	-0.94	-0.474	-0.481	-1.029	-0.501	-0.957	0.042	0.032	0.006	0.051	0.066	0.071	0.085	0.054	0.088	0.052	0.061	0.033	0.029	0.526	0.081	0.023	0.584	0.078	0.033	0.604	0.091	0.492
2016-09-06 08:19:01	501.48	20.895	-0.474	-0.478	-0.94	-0.474	-0.481	-1.029	-0.501	-0.957	0.042	0.032	0.006	0.051	0.066	0.071	0.085	0.054	0.088	0.052	0.061	0.033	0.029	0.526	0.081	0.023	0.584	0.078	0.033	0.604	0.091	0.492
2016-09-06 08:44:01	501.9	20.9125	-0.976	-0.478	-0.94	-0.474	-0.481	-1.029	-0.501	-0.957	0.042	0.032	0.006	0.051	0.066	0.071	0.085	0.054	0.088	0.052	0.061	0.033	0.029	0.526	0.081	0.023	0.584	0.078	0.033	0.604	0.091	0.492
2016-09-06 09:09:01	502.32	20.93	-0.976	-0.478	-0.94	-0.474	-0.481	-1.029	-0.501	-0.957	0.042	0.032	0.006	0.051	0.066	0.071	0.085	0.054	0.088	0.052	0.061	0.033	0.029	0.526	0.081	0.023	0.584	0.078	0.033	0.604	0.091	0.492
2016-09-06 09:34:01	502.74	20.9475	-0.976	-0.478	-0.94	-0.474	-0.481	-1.029	-0.501	-0.957	0.042	0.032	0.006	0.051	0.066	0.071	0.085	0.054	0.088	0.052	0.061	0.033	0.029	0.526	0.081	0.023	0.584	0.078	0.033	0.604	0.091	0.492
2016-09-06 09:59:01	503.16	20.965	-0.976	-0.478	-0.94	-0.474	-0.481	-1.029	-0.501	-0.957	0.042	0.032	0.006	0.051	0.066	0.071	0.085	0.054	0.088	0.052	0.061	0.033	0.029	0.526	0.081	0.023	0.584	0.078	0.033	0.604	0.091	0.492
2016-09-06 10:24:01	503.58	20.9825	-0.976	-0.478	-0.94	-0.474	-0.481	-1.029	-0.501	-0.957	0.042	0.032	0.006	0.051	0.066	0.071	0.085	0.054	0.088	0.052	0.061	0.033	0.029	0.526	0.081	0.023	0.584	0.078	0.033	0.604	0.091	0.492
2016-09-06 10:49:01	504	21	-0.976	-0.478	-0.94	-0.474	-0.481	-1.029	-0.501	-0.957	0.042	0.032	0.006	0.051	0.066	0.071	0.085	0.054	0.088	0.052	0.061	0.033	0.029	0.526	0.081	0.023	0.584	0.078	0.033	0.604	0.091	0.492
2016-09-06 11:14:01	504.42	21.0175	-0.976	-0.478	-0.94	-0.474	-0.481	-1.029	-0.501	-0.957	0.042	0.032	0.006	0.051	0.066	0.071	0.085	0.054	0.088	0.052	0.061	0.033	0.029	0.526	0.081	0.023	0.584	0.078	0.033	0.604	0.091	0.492
2016-09-06 11:39:01	504.84	21.035	-0.976	-0.478	-0.94	-0.474	-0.481	-1.029	-0.501	-0.957	0.042	0.032	0.006	0.051	0.066	0.071	0.085	0.054	0.088	0.052	0.061	0.033	0.029	0.526	0.081	0.023	0.584	0.078	0.033	0.604	0.091	0.492
2016-09-06 12:04:01	505.26	21.0525	-0.976	-0.478	-0.94	-0.474	-0.481	-1.029	-0.501	-0.957	0.042	0.032	0.006	0.051	0.066	0.071	0.085	0.054	0.088	0.052	0.061	0.033	0.029	0.526	0.081	0.023	0.584	0.078	0.033	0.604	0.091	0.492
2016-09-06 12:29:01	505.68	21.07	-0.474	-0.478	-0.94	-0.474	-0.481	-1.029	-0.501	-0.957	0.042	0.032	0.006	0.051	0.066	0.071	0.085	0.054	0.088	0.052	0.061	0.033	0.029	0.526	0.081	0.023	0.584	0.078	0.033	0.604	0.091	0.492
2016-09-06 12:54:01	506.1	21.0875	-0.976	-0.478	-0.94	-0.474	-0.481	-1.029	-0.501	-0.957	0.042	0.032	0.006	0.051	0.066	0.071	0.085	0.054	0.088	0.052	0.061	0.033	0.029	0.526	0.081	0.023	0.584	0.078	0.033	0.604	0.091	0.492
2016-09-06 13:19:01	506.52	21.105	-0.976	-0.478	-0.94	-0.474	-0.481	-1.029	-0.501	-0.957	0.042	0.032	0.006	0.051	0.066	0.071	0.085	0.054	0.088	0.052	0.061	0.033	0.029	0.526	0.081	0.023	0.584	0.078	0.033	0.604	0.091	0.492
2016-09-06 13:44:01	506.94	21.1225	-0.976	-0.478	-0.94	-0.474	-0.481	-1.029	-0.501	-0.957	0.042	0.032	0.006	0.051	0.066	0.071	0.085	0.054	0.088	0.052	0.061	0.033	0.029	0.526	0.081	0.023	0.584	0.078	0.033	0.604	0.091	0.492
2016-09-06 14:09:01	507.36	21.14	-0.976	-0.478	-0.94	-0.474	-0.481	-1.029	-0.501	-0.957	0.042	0.032	0.006	0.051	0.066	0.071	0.085	0.054	0.088	0.052	0.061	0.033	0.029	0.526	0.081	0.023	0.584	0.078	0.033	0.604	0.091	0.492
2016-09-06 14:34:01	507.78	21.1575	-0.976	-0.478	-0.94	-0.474	-0.481	-1.029	-0.501	-0.957	0.042	0.032	0.006	0.051	0.066	0.071	0.085	0.054	0.088	0.052	0.061	0.033	0.029	0.526	0.081	0.023	0.584	0.078	0.033	0.604	0.091	0.492
2016-09-06 14:59:01	508.2	21.175	-0.976	-0.478	-0.94	-0.474	-0.481	-1.029	-0.501	-0.957	0.042	0.032	0.006	0.051	0.066	0.071	0.085	0.054	0.088	0.052	0.061	0.033	0.029	0.526	0.081	0.023	0.584	0.078	0.033	0.604	0.091	0.492
2016-09-06 15:24:01	508.62	21.1925	-0.976	-0.478	-0.94	-0.474	-0.481	-1.029	-0.501	-0.957	0.042	0.032	0.006	0.051	0.066	0.071	0.085	0.054	0.088	0.052	0.061	0.033	0.029	0.526	0.081	0.023	0.584	0.078	0.033	0.604	0.091	0.492
2016-09-06 15:49:01	509.04	21.21	-0.976	-0.478	-0.94	-0.474	-0.481	-1.029	-0.501	-0.957	0.042	0.032	0.006	0.051	0.066	0.071	0.085	0.054	0.088	0.052	0.061	0.033	0.029	0.526	0.081	0.023	0.584	0.078	0.033	0.604	0.091	0.492
2016-09-06 16:14:01	509.46	21.2275	-0.474	-0.478	-0.94	-0.474	0.022	-1.029	-0.501	-0.957	0.042	0.032	0.006	0.051	0.066	0.071	0.085	0.054	0.088	0.052	0.061	0.033	0.029	0.526	0.081	0.023	0.584	0.078	0.033	0.604	0.091	0.492
2016-09-06 16:39:01	509.88	21.245	-0.976	-0.478	-0.94	-0.474	-0.481	-1.029	-0.501	-0.957	0.042	0.032	0.006	0.051	0.066	0.071	0.085	0.054	0.088	0.052	0.061	0.033	0.029	0.526	0.081	0.023	0.584	0.078	0.033	0.604	0.091	0.492
2016-09-06 17:04:01	510.3	21.2625	-0.976	-0.478	-0.94	-0.474	-0.481	-1.029	-0.501	-0.957	0.042	0.032	0.006	0.051	0.066	0.071	0.085	0.054	0.088	0.052	0.061	0.033	0.029	0.526	0.081	0.023	0.584	0.078	0.033	0.604	0.091	0.492
2016-09-06 17:29:01	510.72	21.28	-0.474	-0.478	-0.94	-0.474	-0.481	-1.029	-0.501	-0.957	0.042	0.032	0.006	0.051	0.066	0.071	0.085	0.054	0.088	0.052	0.061	0.033	0.029	0.526	0.081	0.023	0.584	0.078	0.033	0.604	0.091	0.492
2016-09-06 17:54:01	511.14	21.2975	-0.474	-0.478	-0.94	-0.474	-0.481	-1.029	-0.501	-0.957	0.042	0.032	0.006	0.051	0.066	0.071	0.085	0.054	0.088	0.052	0.061	0.033	0.029	0.526	0.081	0.023	0.584	0.078	0.033	0.604	0.091	0.492
2016-09-06 18:19:01	511.56	21.315	-0.976	-0.478	-0.94	-0.474	-0.481	-1.029	-0.501	-0.957	0.042	0.032	0.006	0.051	0.066	0.071	0.085	0.054	0.088	0.052	0.061	0.033	0.029	0.526	0.081	0.023	0.584	0.078	0.033	0.604	0.091	0.492
2016-09-06 18:44:01	511.98	21.3325	-0.976	-0.478	-0.94	-0.474	-0.481	-1.029	-0.501	-0.957	0.042	0.032	0.006	0.051	0.066	0.071	0.085	0.054	0.088	0.052	0.061	0.033	0.029	0.526	0.081	0.023	0.584	0.078	0.033	0.604	0.091	0.492
2016-09-06 19:09:01	512.4	21.35	-0.474	-0.478	-0.94	-0.474	-0.481	-1.029	-0.501	-0.957	0.042	0.032	0.006	0.051	0.066	0.071	0.085	0.054	0.088	0.052	0.061	0.033	0.029	0.526	0.081	0.023	0.584	0.078	0.033	0.604	0.091	0.492
2016-09-06 19:34:01	512.82	21.3675	-0.976	-0.478	-0.94	-0.474	-0.481	-1.029	-0.501	-0.957	0.042	0.032	0.006	0.051	0.066	0.071	0.085	0.054	0.088	0.052	0.061	0.033	0.029	0.526	0.081	0.023	0.584	0.078	0.033	0.604	0.091	0.492
2016-09-06 19:59:01	513.24	21.385	-0.976	-0.478	-0.94	-0.474	-0.481	-1.029	-0.501	-0.957	0.042	0.032	0.006	0.051	0.066	0.071	0.085	0.054	0.088	0.052	0.061	0.033	0.029	0.526	0.081	0.023	0.584	0.078	0.033	0.604	0.091	0.492
2016-09-06 20:24:01	513.66	21.4025	-0.976	-0.478	-0.94	-0.474	-0.481	-1.029	-0.501	-0.957	0.042	0.032	0.006	0.051	0.066	0.071	0.085	0.054	0.088	0.052	0.061	0.033	0.029	0.526	0.081	0.023	0.584	0.078	0.033	0.604	0.091	0.492
2016-09-06 20:49:01	514.08	21.42	-0.474	-0.478	-0.94	-0.474	-0.481	-1.029	-0.501	-0.957	0.042	0.032	0.006	0.051	0.066	0.071	0.085	0.054	0.088	0.052	0.061	0.033	0.029	0.526	0.081	0.023	0.584	0.078	0.033	0.604	0.091	0.492
2016-09-06 21:14:01	514.5	21.4375	-0.976	-0.478	-0.94	-0.474	-0.481	-1.029	-0.501	-0.957	0.042	0.032	0.006	0.051	0.066	0.071	0.085	0.054	0.088	0.052	0.061	0.033	0.029	0.526	0.081	0.023	0.584	0.078	0.033	0.604	0.091	0.492
2016-09-06 21:39:01	514.92	21.455	-0.976	-0.478	-0.94	-0.474	-0.481	-1.029	-0.501	-0.957	0.042	0.032	0.006	0.051	0.066	0.071	0.085	0.054	0.088	0.052	0.061	0.033	0.029	0.526	0.081	0.023	0.584	0.078	0.033	0.604	0.091	0.492
2016-09-06 22:04:01	515.34	21.4725	-0.976	-0.478	-0.94	-0.474	-0.481	-1.029	-0.501	-0.957	0.042	0.032	0.006	0.051	0.066	0.071	0.085	0.054	0.088	0.052	0.061	0.033	0.029	0.526	0.081	0.023	0.584	0.078	0.033	0.604	0.091	0.492
2016-09-06 22:29:01	515.76	21.49	-0.474	-0.478	-0.94	-0.474	-0.481	-1.029	-0.501	-0.957	0.042	0.032	0.006	0.051	0.066	0.071	0.085	0.054	0.088	0.052	0.061	0.033	0.029	0.526	0.081	0.023	0.584	0.078	0.033	0.604	0.091	0.492
2016-09-06 22:54:01	516.18	21.5075	-0.976	-0.478	-0.94	-0.474	-0.481	-1.029	-0.501	-0.957	0.042	0.032	0.006	0.051	0.066	0.071	0.085	0.054	0.088	0.052	0.061	0.033	0.029	0.526	0.081	0.023	0.584	0.078	0.033	0.604	0.091	0.492
2016-09-06 23:19:01	516.6	21.525	-0.976	-0.478	-0.94	-0.474	-0.481	-1.029	-0.501	-0.957	0.042	0.032	0.006	0.051	0.066	0.071	0.085	0.054	0.088	0.052	0.061	0.033	0.029	0.526	0.081	0.023	0.584	0.078	0.033	0.604	0.091	0.492
2016-09-06 23:44:01	517.02	21.5425	-0.976	-0.478	-0.94	-0.474	-0.481	-1.029	-0.501	-0.957	0.042	0.032	0.006	0.051	-0.436	0.071	0.085	0.054	0.088	0.052	-0.441	0.033	0.029	0.526	0.081	0.023	0.584	0.078	0.033	0.604	0.091	0.492
2016-09-07 00:09:01	517.44	21.56	-0.474	-0.478	-0.94	-0.474	-0.481	-1.029	-0.501	-0.957	0.042	0.032	0.006	0.051	-0.436	0.071	0.085	0.054	0.088	0.052	-0.441	0.033	0.029	0.526	0.081	0.023	0.584	0.078	0.033	0.604	0.091	0.492
2016-09-07 00:34:01	517.86	21.5775	-0.976	-0.478	-0.94	-0.474	-0.481	-1.029	-0.501	-0.957	0.042	0.032	0.006	0.051	0.066	0.071	0.085	0.054	0.088	0.052	-0.441	0.033	0.029	0.526	0.081	0.023	0.584	0.078	0.033	0.604	0.091	0.492
2016-09-07 00:59:01	518.28	21.595	-0.976	-0.478	-0.94	-0.474	-0.481	-1.029	-0.501	-0.957	0.042	0.032	0.006	0.051	0.066	0.071	-0.418	0.054	0.088	0.052	0.061	0.033	0.029	0.526	0.081	0.023	0.584	0.078	0.033	0.604	0.091	0.492
2016-09-07 01:24:01	518.7	21.6125	-0.976	-0.478	-0.94	-0.474	-0.481	-1.029	-0.501	-0.957	0.042	0.032	0.006	0.051	-0.436	0.071	0.085	0.054	0.088	0.052	-0.441	0.033	0.029	0.526	0.081	0.023	0.584	0.078	0.033	0.604	0.091	0.492
2016-09-07 01:49:01	519.12	21.63	-0.474	-0.478	-0.94	-0.474	-0.481	-1.029	-0.501	-0.957	0.042	0.032	0.006	0.051	-0.436	0.071	0.085	0.054	0.088	0.052	0.061	0.033	0.029	0.526	0.081	0.023	0.584	0.078	0.033	0.604	0.091	0.492
2016-09-07 02:14:01	519.54	21.6475	-0.976	-0.478	-0.94	-0.474	-0.481	-1.029	-0.501	-0.957	0.042	0.032	0.006	0.051	-0.436	0.071	0.085	0.054	0.088	0.052	-0.441	0.033	0.029	0.526	0.081	0.023	0.584	0.078	0.033	0.604	0.091	0.492
2016-09-07 02:39:01	519.96	21.665	-0.976	-0.478	-0.94	-0.474	-0.481	-1.029	-0.501	-0.957	0.042	0.032	0.006	0.051	-0.436	0.071	0.085	0.054	0.088	0.052	-0.441	0.033	0.029	0.526	0.081	0.023	0.584	0.078	0.033	0.604	0.091	0.492
2016-09-07 03:04:01	520.38	21.6825	-0.976	-0.478	-0.94	-0.474	-0.481	-1.029	-0.501	-0.957	0.042	0.032	0.006	0.051	-0.436	0.071	0.085	0.054	0.088	0.052	-0.441	0.033	0.029	0.526	0.081	0.023	0.584	0.078	0.033	0.604	0.091	0.492
2016-09-07 03:29:01	520.8	21.7	-0.976	-0.478	-0.94	-0.474	-0.481	-1.029	-0.501	-0.957	0.042	0.032	0.006	0.051	-0.436	0.071	0.085	0.054	0.088	0.052	-0.441	0.033	0.029	0.022	0.081	0.023	0.584	0.078	0.033	0.604	0.091	0.492
2016-09-07 03:54:01	521.22	21.7175	-0.976	-0.478	-0.94	-0.474	-0.481	-1.029	-0.501	-0.957	0.042	0.032	0.006	0.051	-0.436	0.071	0.085	0.054	0.088	0.052	-0.441	0.033	0.029	0.022	0.081	0.023	0.584	0.078	0.033	0.101	0.091	0.492
2016-09-07 04:19:01	521.64	21.735	-0.474	-0.478	-0.94	-0.474	-0.481	-1.029	-0.501	-0.957	0.042	0.032	0.006	0.051	-0.436	0.071	0.085	0.054	0.088	0.052	-0.441	0.033	0.029	0.526	0.081	0.023	0.584	0.078	0.033	0.604	0.091	0.492
2016-09-07 04:44:01	522.06	21.7525	-0.474	-0.478	-0.94	-0.474	-0.481	-1.029	-0.501	-0.957	0.042	0.032	0.006	0.051	-0.436	0.071	0.085	0.054	0.088	0.052	-0.441	0.033	0.029	0.022	0.081	0.023	0.584	0.078	0.033	0.101	0.091	0.492
2016-09-07 05:09:01	522.48	21.77	-0.474	-0.478	-0.94	-0.474	-0.481	-1.029	-0.501	-0.957	0.042	0.032	0.006	0.051	-0.436	0.071	0.085	0.054	0.088	0.052	-0.441	0.033	0.029	0.022	0.081	0.023	0.584	0.078	0.033	0.604	0.091	0.492
2016-09-07 05:34:01	522.9	21.7875	-0.976	-0.478	-0.94	-0.474	-0.481	-1.029	-0.501	-0.957	0.042	0.032	0.006	0.051	-0.436	0.071	0.085	0.054	0.088	0.052	-0.441	0.033	0.029	0.022	0.081	0.023	0.584	0.078	0.033	0.604	0.091	0.492
2016-09-07 05:59:01	523.32	21.805	-0.976	-0.478	-0.94	-0.474	-0.481	-1.029	-0.501	-0.957	0.042	0.032	0.006	0.051	-0.436	0.071	0.085	0.054	0.088	0.052	-0.441	0.033	0.029	0.022	0.081	0.023	0.584	0.078	0.033	0.101	0.091	0.492
2016-09-07 06:24:01	523.74	21.8225	-0.474	-0.478	-0.94	-0.474	-0.481	-1.029	-0.501	-0.957	0.042	0.032	0.006	0.051	-0.436	0.071	0.085	0.054	0.088	0.052	-0.441	0.033	0.029	0.022	0.081	0.023	0.584	0.078	0.033	0.604	0.091	0.492
2016-09-07 06:49:01	524.16	21.84	-0.474	-0.478	-0.94	-0.474	-0.481	-1.029	-0.501	-0.957	0.042	0.032	0.006	0.051	-0.436	0.071	-0.418	-0.449	0.088	0.052	-0.441	0.033	0.029	0.022	0.081	0.023	0.584	0.078	0.033	0.604	0.091	0.492
2016-09-07 07:14:01	524.58	21.8575	-0.976	-0.478	-0.94	-0.474	-0.481	-1.029	-0.501	-0.957	0.042	0.032	0.006	0.051	-0.436	0.071	-0.418	-0.449	0.088	0.052	-0.441	0.033	0.029	0.022	0.081	0.023	0.584	0.078	0.033	0.604	0.091	0.492
2016-09-07 07:39:01	525	21.875	-0.976	-0.478	-0.94	-0.474	-0.481	-1.029	-0.501	-0.957	0.042	0.032	0.006	0.051	-0.436	0.071	0.085	0.054	0.088	0.052	-0.441	0.033	0.029	0.022	0.081	0.023	0.584	0.078	0.033	0.101	0.091	0.492
2016-09-07 08:04:01	525.42	21.8925	-0.976	-0.478	-0.94	-0.474	-0.481	-1.029	-0.501	-0.957	0.042	0.032	0.006	0.051	-0.436	0.071	0.085	0.054	0.088	0.052	-0.441	0.033	0.029	0.022	0.081	0.023	0.584	0.078	0.033	0.101	0.091	0.492
2016-09-07 08:29:01	525.84	21.91	-0.976	-0.478	-0.94	-0.474	-0.481	-1.029	-0.501	-0.957	0.042	0.032	0.006	0.051	-0.436	0.071	-0.418	-0.449	0.088	0.052	-0.441	0.033	0.029	0.022	0.081	0.023	0.584	0.078	0.033	0.101	0.091	0.492
2016-09-07 08:54:01	526.26	21.9275	-0.976	-0.478	-0.94	-0.474	-0.481	-1.029	-0.501	-0.957	0.042	0.032	0.006	0.051	-0.436	0.071	0.085	-0.449	0.088	0.052	-0.441	0.033	0.029	0.022	0.081	0.023	0.584	0.078	0.033	0.101	0.091	0.492
2016-09-07 09:19:01	526.68	21.945	-0.976	-0.478	-0.94	-0.474	-0.481	-1.029	-0.501	-0.957	0.042	0.032	0.006	0.051	-0.436	0.071	-0.418	-0.449	0.088	0.052	-0.441	0.033	0.029	0.022	0.081	0.023	0.584	0.078	0.033	0.101	0.091	0.492
2016-09-07 09:44:01	527.1	21.9625	-0.976	-0.478	-0.94	-0.474	-0.481	-1.029	-0.501	-0.957	0.042	0.032	0.006	0.051	-0.436	0.071	0.085	-0.449	0.088	0.052	-0.441	0.033	0.029	0.022	0.081	0.023	0.584	0.078	0.033	0.101	0.091	0.492
2016-09-07 10:09:01	527.52	21.98	-0.474	-0.478	-0.94	-0.474	-0.481	-1.029	-0.501	-0.957	-0.46	0.032	0.006	0.051	-0.436	0.071	-0.418	-0.449	0.088	0.052	-0.441	0.033	0.029	0.022	0.081	0.023	0.584	0.078	0.033	0.101	0.091	0.492
2016-09-07 10:34:01	527.94	21.9975	-0.976	-0.478	-0.94	-0.474	-0.481	-1.029	-0.501	-0.957	0.042	0.032	0.006	0.051	-0.436	0.071	-0.418	-0.449	0.088	0.052	-0.441	0.033	0.029	0.022	0.081	0.023	0.584	0.078	0.033	0.101	0.091	0.492
2016-09-07 10:59:01	528.36	22.015	-0.976	-0.478	-0.94	-0.474	-0.481	-1.029	-0.501	-0.957	-0.46	0.032	0.006	0.051	-0.436	0.071	-0.418	-0.449	0.088	0.052	-0.441	0.033	0.029	0.022	0.081	0.023	0.584	0.078	0.033	0.604	0.091	0.492
2016-09-07 11:24:01	528.78	22.0325	-0.976	-0.478	-0.94	-0.474	-0.481	-1.029	-0.501	-0.957	-0.46	0.032	0.006	0.051	-0.436	0.071	0.085	-0.449	0.088	0.052	-0.441	0.033	0.029	0.022	0.081	0.023	0.584	0.078	0.033	0.101	0.091	0.492
2016-09-07 11:49:01	529.2	22.05	-0.474	-0.478	-0.94	-0.474	-0.481	-1.029	-0.501	-0.957	-0.46	0.032	0.006	0.051	-0.436	0.071	0.085	-0.449	0.088	0.052	-0.441	0.033	0.029	0.022	0.081	0.023	0.584	0.078	0.033	0.101	0.091	0.492
2016-09-07 12:14:01	529.62	22.0675	-0.976	-0.478	-0.94	-0.474	-0.481	-1.029	-0.501	-0.957	0.042	0.032	-0.497	0.051	-0.436	0.071	0.085	-0.449	0.088	0.052	-0.441	0.033	0.029	0.022	0.081	0.023	0.584	0.078	0.033	0.101	0.091	0.492
2016-09-07 12:39:01	530.04	22.085	-0.976	-0.478	-0.94	-0.474	-0.481	-1.029	-0.501	-0.957	-0.46	0.032	0.006	0.051	-0.436	0.071	-0.418	-0.449	0.088	0.052	-0.441	0.033	0.029	0.022	0.081	0.023	0.584	0.078	0.033	0.101	0.091	0.492
2016-09-07 13:04:01	530.46	22.1025	-0.474	-0.478	-0.94	-0.474	-0.481	-1.029	-0.501	-0.957	-0.46	0.032	-0.497	0.051	-0.436	0.071	-0.418	-0.449	0.088	0.052	-0.441	0.033	0.029	0.022	0.081	0.023	0.584	0.078	0.033	0.101	0.091	0.492
2016-09-07 13:29:01	530.88	22.12	-0.474	-0.478	-0.94	-0.474	-0.481	-1.029	-0.501	-0.957	-0.46	0.032	-0.497	0.051	-0.436	0.071	0.085	-0.449	0.088	0.052	-0.441	0.033	0.029	0.022	0.081	0.023	0.584	0.078	0.033	0.101	0.091	0.492
2016-09-07 13:54:01	531.3	22.1375	-0.976	-0.478	-0.94	-0.474	-0.481	-1.029	-0.501	-0.957	-0.46	0.032	0.006	0.051	-0.436	0.071	-0.418	-0.449	0.088	0.052	-0.441	0.033	0.029	0.022	0.081	0.023	0.584	0.078	0.033	0.101	0.091	0.492
2016-09-07 14:19:01	531.72	22.155	-0.976	-0.478	-0.94	-0.474	-0.481	-1.029	-0.501	-0.957	-0.46	0.032	-0.497	0.051	-0.436	0.071	-0.418	-0.449	0.088	0.052	-0.441	0.033	0.029	0.022	0.081	0.023	0.584	0.078	0.033	0.101	0.091	0.492
2016-09-07 14:44:01	532.14	22.1725	-0.976	-0.478	-0.94	-0.474	-0.481	-1.029	-0.501	-0.957	-0.46	0.032	-0.497	0.051	-0.436	0.071	0.085	-0.449	0.088	0.052	-0.441	0.033	0.029	0.022	0.081	0.023	0.584	0.078	0.033	0.101	0.091	0.492
2016-09-07 15:09:01	532.56	22.19	-0.474	-0.478	-0.94	-0.474	-0.481	-1.029	-0.501	-0.957	-0.46	0.032	-0.497	0.051	-0.436	0.071	0.085	-0.449	0.088	0.052	-0.441	0.033	0.029	0.022	0.081	0.023	0.584	0.078	0.033	0.101	0.091	0.492
2016-09-07 15:34:01	532.98	22.2075	-0.976	-0.478	-0.94	-0.474	-0.481	-1.029	-0.501	-0.957	-0.46	0.032	0.006	0.051	-0.436	0.071	-0.418	-0.449	0.088	0.052	-0.441	0.033	0.029	0.022	0.081	0.023	0.584	0.078	0.033	0.101	0.091	0.492
2016-09-07 15:59:01	533.4	22.225	-0.976	-0.478	-0.94	-0.474	-0.481	-1.029	-0.501	-0.957	-0.46	0.032	-0.497	0.051	-0.436	0.071	-0.418	-0.449	0.088	0.052	-0.441	0.033	0.029	0.022	0.081	0.023	0.584	0.078	0.033	0.101	0.091	0.492
2016-09-07 16:24:01	533.82	22.2425	-0.976	-0.478	-0.94	-0.474	-0.481	-1.029	-0.501	-0.957	-0.46	0.032	-0.497	0.051	-0.436	0.071	0.085	-0.449	0.088	0.052	-0.441	0.033	0.029	0.022	0.081	0.023	0.584	0.078	0.033	0.101	0.091	0.492
2016-09-07 16:49:01	534.24	22.26	-0.976	-0.478	-0.94	-0.474	-0.481	-1.029	-0.501	-0.957	-0.46	0.032	-0.497	0.051	-0.436	0.071	-0.418	-0.449	0.088	0.052	-0.441	0.033	0.029	0.022	0.081	0.023	0.584	0.078	0.033	0.101	0.091	0.492
2016-09-07 17:14:01	534.66	22.2775	-0.976	-0.478	-0.94	-0.474	-0.481	-1.029	-0.501	-0.957	-0.46	0.032	-0.497	0.051	-0.436	0.071	-0.418	-0.449	0.088	0.052	-0.441	0.033	0.029	0.022	0.081	0.023	0.584	0.078	0.033	0.101	0.091	0.492
2016-09-07 17:39:01	535.08	22.295	-0.474	-0.478	-0.94	-0.474	-0.481	-1.029	-0.501	-0.957	-0.46	0.032	-0.497	0.051	-0.436	0.071	-0.418	-0.449	0.088	0.052	-0.441	0.033	0.029	0.022	0.081	0.023	0.584	0.078	0.033	0.101	0.091	0.492
2016-09-07 18:04:01	535.5	22.3125	-0.976	-0.478	-0.94	-0.474	-0.481	-1.029	-0.501	-0.957	-0.46	0.032	-0.497	0.051	-0.436	0.071	-0.418	-0.449	0.088	0.052	-0.441	0.033	0.029	0.022	0.081	0.023	0.584	0.078	0.033	0.101	0.091	0.492
2016-09-07 18:29:01	535.92	22.33	-0.976	-0.478	-0.94	-0.474	-0.481	-1.029	-0.501	-0.957	-0.46	0.032	-0.497	0.051	-0.436	0.071	-0.418	-0.449	0.088	0.052	-0.441	0.033	0.029	0.022	0.081	0.023	0.584	0.078	0.033	0.101	0.091	0.492
2016-09-07 18:54:01	536.34	22.3475	-0.976	-0.478	-0.94	-0.474	-0.481	-1.029	-0.501	-0.957	-0.46	0.032	-0.497	0.051	-0.436	0.071	-0.418	-0.449	0.088	0.052	-0.441	0.033	0.029	0.022	0.081	0.023	0.584	0.078	0.033	0.101	0.091	0.492
2016-09-07 19:19:01	536.76	22.365	-0.474	-0.478	-0.94	-0.474	-0.481	-1.029	-0.501	-0.957	-0.46	0.032	-0.497	0.051	-0.436	0.071	-0.418	-0.449	0.088	0.052	-0.441	0.033	0.029	0.022	0.081	0.023	0.584	0.078	0.033	0.101	0.091	0.492
2016-09-07 19:44:01	537.18	22.3825	-0.976	-0.478	-0.94	-0.474	-0.481	-1.029	-0.501	-0.957	-0.46	0.032	-0.497	0.051	-0.436	0.071	0.085	-0.449	0.088	0.052	-0.441	0.033	0.029	0.022	0.081	0.023	0.584	0.078	0.033	0.101	0.091	0.492
2016-09-07 20:09:01	537.6	22.4	-0.976	-0.478	-0.94	-0.474	-0.481	-1.029	-0.501	-0.957	-0.46	0.032	-0.497	0.051	-0.436	0.071	-0.418	-0.449	0.088	0.052	-0.441	0.033	0.029	0.022	0.081	0.023	0.584	0.078	0.033	0.101	0.091	0.492
2016-09-07 20:34:01	538.02	22.4175	-0.976	-0.478	-0.94	-0.474	-0.481	-1.029	-0.501	-0.957	-0.46	0.032	-0.497	0.051	-0.436	0.071	-0.418	-0.449	0.088	0.052	-0.441	0.033	0.029	0.022	0.081	0.023	0.584	0.078	0.033	0.101	0.091	0.492
2016-09-07 20:59:01	538.44	22.435	-0.474	-0.478	-0.94	-0.474	-0.481	-1.029	-0.501	-0.957	-0.46	0.032	-0.497	0.051	-0.436	0.071	0.085	-0.449	0.088	0.052	-0.441	0.033	0.029	0.022	0.081	0.023	0.584	0.078	0.033	0.101	0.091	0.492
2016-09-07 21:24:01	538.86	22.4525	-0.976	-0.478	-0.94	-0.474	-0.481	-1.029	-0.501	-0.957	-0.46	0.032	-0.497	0.051	-0.436	0.071	-0.418	-0.449	0.088	0.052	-0.441	0.033	0.029	0.022	0.081	0.023	0.584	0.078	0.033	0.101	0.091	0.492
2016-09-07 21:49:01	539.28	22.47	-0.976	-0.478	-0.94	-0.474	-0.481	-1.029	-0.501	-0.957	-0.46	0.032	-0.497	0.051	-0.436	0.071	-0.418	-0.449	0.088	0.052	-0.441	0.033	0.029	0.022	0.081	0.023	0.584	0.078	0.033	0.101	0.091	0.492
2016-09-07 22:14:01	539.7	22.4875	-0.976	-0.478	-0.94	-0.474	-0.481	-1.029	-0.501	-0.957	-0.46	0.032	-0.497	0.051	-0.436	0.071	-0.418	-0.449	0.088	0.052	-0.441	0.033	0.029	0.022	0.081	0.023	0.584	0.078	0.033	0.101	0.091	0.492
2016-09-07 22:39:01	540.12	22.505	-0.474	-0.478	-0.94	-0.474	-0.481	-1.029	-0.501	-0.957	-0.46	0.032	-0.497	0.051	-0.436	0.071	-0.418	-0.449	0.088	0.052	-0.441	0.033	0.029	0.022	0.081	0.023	0.584	0.078	0.033	0.101	0.091	0.492
2016-09-07 23:04:01	540.54	22.5225	-0.976	-0.478	-0.94	-0.474	-0.481	-1.029	-0.501	-0.957	-0.46	0.032	-0.497	0.051	-0.436	0.071	-0.418	-0.449	0.088	0.052	-0.441	0.033	0.029	0.022	0.081	0.023	0.584	0.078	0.033	0.101	0.091	0.492
2016-09-07 23:29:01	540.96	22.54	-0.976	-0.478	-0.94	-0.474	-0.481	-1.029	-0.501	-0.957	-0.46	0.032	-0.497	0.051	-0.436	0.071	-0.418	-0.449	0.088	0.052	-0.441	0.033	0.029	0.022	0.081	0.023	0.584	0.078	0.033	0.101	0.091	0.492
2016-09-07 23:54:01	541.38	22.5575	-0.976	-0.478	-0.94	-0.474	-0.481	-1.029	-0.501	-0.957	-0.46	0.032	-0.497	0.051	-0.436	0.071	-0.418	-0.449	0.088	0.052	-0.441	0.033	0.029	0.022	0.081	0.023	0.584	0.078	0.033	0.101	0.091	0.492
2016-09-08 00:19:01	541.8	22.575	-0.474	-0.478	-0.94	-0.474	-0.481	-1.029	-0.501	-0.957	-0.46	0.032	-0.497	0.051	-0.436	0.071	-0.418	-0.449	0.088	0.052	-0.441	0.033	0.029	0.022	0.081	0.023	0.584	0.078	0.033	0.101	0.091	0.492
2016-09-08 00:44:01	542.22	22.5925	-0.976	-0.478	-0.94	-0.474	-0.481	-1.029	-0.501	-0.957	-0.46	0.032	-0.497	0.051	-0.436	0.071	-0.418	-0.449	0.088	0.052	-0.441	0.033	0.029	0.022	0.081	0.023	0.584	0.078	0.033	0.101	0.091	0.492
2016-09-08 01:09:01	542.64	22.61	-0.976	-0.478	-0.94	-0.474	-0.481	-1.029	-0.501	-0.957	-0.46	0.032	-0.497	0.051	-0.436	0.071	-0.418	-0.449	0.088	0.052	-0.441	0.033	0.029	0.022	0.081	0.023	0.584	0.078	0.033	0.101	0.091	0.492
2016-09-08 01:34:01	543.06	22.6275	-0.976	-0.478	-0.94	-0.474	-0.481	-1.029	-0.501	-0.957	-0.46	0.032	-0.497	0.051	-0.436	0.071	-0.418	-0.449	0.088	0.052	-0.441	0.033	0.029	0.022	0.081	0.023	0.584	0.078	0.033	0.101	0.091	0.492
2016-09-08 01:59:01	543.48	22.645	-0.976	-0.478	-0.94	-0.474	-0.481	-1.029	-0.501	-0.957	-0.46	0.032	-0.497	0.051	-0.436	0.071	-0.418	-0.449	0.088	0.052	-0.441	0.033	0.029	0.022	0.081	0.023	0.584	0.078	0.033	0.101	0.091	0.492
2016-09-08 02:24:01	543.9	22.6625	-0.976	-0.478	-0.94	-0.474	-0.481	-1.029	-0.501	-0.957	-0.46	0.032	-0.497	0.051	-0.436	0.071	-0.418	-0.449	0.088	0.052	-0.441	0.033	0.029	0.022	0.081	0.023	0.584	0.078	0.033	0.101	0.091	0.492
2016-09-08 02:49:01	544.32	22.68	-0.976	-0.478	-0.94	-0.474	-0.481	-1.029	-0.501	-0.957	-0.46	0.032	-0.497	0.051	-0.436	0.071	-0.418	-0.449	0.088	0.052	-0.441	0.033	0.029	0.022	0.081	0.023	0.584	0.078	0.033	0.101	0.091	0.492
2016-09-08 03:14:01	544.74	22.6975	-0.976	-0.478	-0.94	-0.474	-0.481	-1.029	-0.501	-0.957	-0.46	0.032	-0.497	0.051	-0.436	0.071	-0.418	-0.449	0.088	0.052	-0.441	0.033	0.029	0.022	0.081	0.023	0.584	0.078	0.033	0.101	0.091	0.492
2016-09-08 03:39:01	545.16	22.715	-0.474	-0.478	-0.94	-0.474	-0.481	-1.029	-0.501	-0.957	-0.46	0.032	-0.497	0.051	-0.436	0.071	-0.418	-0.449	0.088	0.052	-0.441	0.033	0.029	0.022	0.081	0.023	0.584	0.078	0.033	0.101	0.091	0.492
2016-09-08 04:04:01	545.58	22.7325	-0.976	-0.478	-0.94	-0.474	-0.481	-1.029	-0.501	-0.957	-0.46	0.032	-0.497	0.051	-0.436	0.071	-0.418	-0.449	0.088	0.052	-0.441	0.033	0.029	0.022	0.081	0.023	0.584	0.078	0.033	0.101	0.091	0.492
2016-09-08 04:29:01	546	22.75	-0.976	-0.478	-0.94	-0.474	-0.481	-1.029	-0.501	-0.957	-0.46	0.032	-0.497	0.051	-0.436	0.071	-0.418	-0.449	0.088	0.052	-0.441	0.033	0.029	0.022	0.081	0.023	0.584	0.078	0.033	0.101	0.091	0.492
2016-09-08 04:54:01	546.42	22.7675	-0.474	-0.478	-0.94	-0.474	0.022	-1.029	-0.501	-0.957	-0.46	0.032	-0.497	0.051	-0.436	0.071	-0.418	-0.449	0.088	0.052	-0.441	0.033	0.029	0.022	0.081	0.023	0.584	0.078	0.033	0.101	0.091	0.492
2016-09-08 05:19:01	546.84	22.785	-0.474	-0.478	-0.94	-0.474	-0.481	-1.029	-0.501	-0.957	-0.46	0.032	-0.497	0.051	-0.436	0.071	-0.418	-0.449	0.088	0.052	-0.441	0.033	0.029	0.022	0.081	0.023	0.584	0.078	0.033	0.101	0.091	0.492
2016-09-08 05:44:01	547.26	22.8025	-0.474	-0.478	-0.94	-0.474	-0.481	-1.029	-0.501	-0.957	-0.46	0.032	-0.497	0.051	-0.436	0.071	-0.418	-0.449	0.088	0.052	-0.441	0.033	0.029	0.022	0.081	0.023	0.584	0.078	0.033	0.101	0.091	0.492
2016-09-08 06:09:01	547.68	22.82	-0.474	-0.478	-0.94	-0.474	-0.481	-1.029	-0.501	-0.957	-0.46	0.032	-0.497	0.051	-0.436	0.071	-0.418	-0.449	0.088	0.052	-0.441	0.033	0.029	0.022	0.081	0.023	0.584	0.078	0.033	0.101	0.091	0.492
2016-09-08 06:34:01	548.1	22.8375	-0.474	-0.478	-0.94	-0.474	-0.481	-1.029	-0.501	-0.957	-0.46	0.032	-0.497	0.051	-0.436	0.071	-0.418	-0.449	0.088	0.052	-0.441	0.033	0.029	0.022	0.081	0.023	0.584	0.078	0.033	0.101	0.091	0.492
2016-09-08 06:59:01	548.52	22.855	-0.976	-0.478	-0.94	-0.474	-0.481	-1.029	-0.501	-0.957	-0.46	0.032	-0.497	0.051	-0.436	0.071	-0.418	-0.449	0.088	0.052	-0.441	0.033	0.029	0.022	0.081	0.023	0.584	0.078	0.033	0.101	0.091	0.492
2016-09-08 07:24:01	548.94	22.8725	-0.976	-0.478	-0.94	-0.474	-0.481	-1.029	-0.501	-0.957	-0.46	0.032	-0.497	0.051	-0.436	0.071	-0.418	-0.449	0.088	0.052	-0.441	0.033	0.029	0.022	0.081	0.023	0.584	0.078	0.033	0.101	0.091	0.492
2016-09-08 07:49:01	549.36	22.89	-0.474	-0.478	-0.94	-0.474	-0.481	-1.029	-0.501	-0.957	-0.46	0.032	-0.497	0.051	-0.436	0.071	-0.418	-0.449	0.088	0.052	-0.441	0.033	0.029	0.022	0.081	0.023	0.584	0.078	0.033	0.101	0.091	0.492
2016-09-08 08:14:01	549.78	22.9075	-0.474	-0.478	-0.94	-0.474	-0.481	-1.029	-0.501	-0.957	-0.46	0.032	-0.497	0.051	-0.436	0.071	-0.418	-0.449	0.088	0.052	-0.441	0.033	0.029	0.022	0.081	0.023	0.584	0.078	0.033	0.101	0.091	0.492
2016-09-08 08:39:01	550.2	22.925	-0.976	-0.478	-0.94	-0.474	-0.481	-1.029	-0.501	-0.957	-0.46	0.032	-0.497	0.051	-0.436	0.071	-0.418	-0.449	0.088	0.052	-0.441	0.033	0.029	0.022	0.081	0.023	0.584	0.078	0.033	0.101	0.091	0.492
2016-09-08 09:04:01	550.62	22.9425	-0.976	-0.478	-0.94	-0.474	-0.481	-1.029	-0.501	-0.957	-0.46	0.032	-0.497	0.051	-0.436	0.071	-0.418	-0.449	0.088	0.052	-0.441	0.033	0.029	0.022	0.081	0.023	0.584	0.078	0.033	0.101	0.091	0.492
2016-09-08 09:29:01	551.04	22.96	-0.474	-0.478	-0.94	-0.474	-0.481	-1.029	-0.501	-0.957	-0.46	0.032	-0.497	0.051	-0.436	0.071	-0.418	-0.449	0.088	0.052	-0.441	0.033	0.029	0.022	0.081	0.023	0.584	0.078	0.033	0.101	0.091	0.492
2016-09-08 09:54:01	551.46	22.9775	-0.474	-0.478	-0.94	-0.474	-0.481	-1.029	-0.501	-0.957	-0.46	0.032	-0.497	0.051	-0.436	0.071	-0.418	-0.449	0.088	0.052	-0.441	0.033	0.029	0.022	0.081	0.023	0.584	0.078	0.033	0.101	0.091	0.492
2016-09-08 10:19:01	551.88	22.995	-0.976	-0.478	-0.94	-0.474	-0.481	-1.029	-0.501	-0.957	-0.46	0.032	-0.497	0.051	-0.436	0.071	-0.418	-0.449	0.088	0.052	-0.441	0.033	0.029	0.022	0.081	0.023	0.584	0.078	0.033	0.101	0.091	0.492
2016-09-08 10:44:01	552.3	23.0125	-0.976	-0.478	-0.94	-0.474	-0.481	-1.029	-0.501	-0.957	-0.46	0.032	-0.497	0.051	-0.436	0.071	-0.418	-0.449	0.088	0.052	-0.441	0.033	0.029	0.022	0.081	0.023	0.584	0.078	0.033	0.101	0.091	0.492
2016-09-08 11:09:01	552.72	23.03	-0.474	-0.478	-0.94	-0.474	-0.481	-1.029	-0.501	-0.957	-0.46	0.032	-0.497	0.051	-0.436	0.071	-0.418	-0.449	0.088	0.052	-0.441	0.033	0.029	0.022	0.081	0.023	0.584	0.078	0.033	0.101	0.091	0.492
2016-09-08 11:34:01	553.14	23.0475	-0.976	-0.478	-0.94	-0.474	-0.481	-1.029	-0.501	-0.957	-0.46	0.032	-0.497	0.051	-0.436	0.071	-0.418	-0.449	0.088	0.052	-0.441	0.033	0.029	0.022	0.081	0.023	0.584	0.078	0.033	0.101	0.091	0.492
2016-09-08 11:59:01	553.56	23.065	-0.976	-0.478	-0.94	-0.474	-0.481	-1.029	-0.501	-0.957	-0.46	0.032	-0.497	0.051	-0.436	0.071	-0.418	-0.449	0.088	0.052	-0.441	0.033	0.029	0.022	0.081	0.023	0.584	0.078	0.033	0.101	0.091	0.492
2016-09-08 12:24:01	553.98	23.0825	-0.976	-0.478	-0.94	-0.474	-0.481	-1.029	-0.501	-0.957	-0.46	0.032	-0.497	0.051	-0.436	0.071	-0.418	-0.449	0.088	0.052	-0.441	0.033	0.029	0.022	0.081	0.023	0.584	0.078	0.033	0.101	0.091	0.492
2016-09-08 12:49:01	554.4	23.1	-0.474	-0.478	-0.94	-0.474	-0.481	-1.029	-0.501	-0.957	-0.46	0.032	-0.497	0.051	-0.436	0.071	-0.418	-0.449	0.088	0.052	-0.441	0.033	0.029	0.022	0.081	0.023	0.584	0.078	0.033	0.101	0.091	0.492
2016-09-08 13:14:01	554.82	23.1175	-0.976	-0.478	-0.94	-0.474	-0.481	-1.029	-0.501	-0.957	-0.46	0.032	-0.497	0.051	-0.436	0.071	-0.418	-0.449	0.088	0.052	-0.441	0.033	0.029	0.022	0.081	0.023	0.584	0.078	0.033	0.101	0.091	0.492
2016-09-08 13:39:01	555.24	23.135	-0.976	-0.478	-0.94	-0.474	-0.481	-1.029	-0.501	-0.957	-0.46	0.032	-0.497	0.051	-0.436	0.071	-0.418	-0.449	0.088	0.052	-0.441	0.033	0.029	0.022	0.081	0.023	0.584	0.078	0.033	0.101	0.091	0.492
2016-09-08 14:04:01	555.66	23.1525	-0.976	-0.478	-0.94	-0.474	-0.481	-1.029	-0.501	-0.957	-0.46	0.032	-0.497	0.051	-0.436	0.071	-0.418	-0.449	0.088	0.052	-0.441	0.033	0.029	0.022	0.081	0.023	0.584	0.078	0.033	0.101	0.091	0.492
2016-09-08 14:29:01	556.08	23.17	-0.474	-0.478	-0.94	-0.474	-0.481	-1.029	-0.501	-0.957	-0.46	0.032	-0.497	0.051	-0.436	0.071	-0.418	-0.449	0.088	0.052	-0.441	0.033	0.029	0.022	0.081	0.023	0.584	0.078	0.033	0.101	0.091	0.492
2016-09-08 14:54:01	556.5	23.1875	-0.976	-0.478	-0.94	-0.474	-0.481	-1.029	-0.501	-0.957	-0.46	0.032	-0.497	0.051	-0.436	0.071	-0.418	-0.449	0.088	0.052	-0.441	0.033	-0.474	0.022	0.081	0.023	0.584	0.078	0.033	0.101	0.091	0.492
2016-09-08 15:19:01	556.92	23.205	-0.976	-0.478	-0.94	-0.474	-0.481	-1.029	-0.501	-0.957	-0.46	0.032	-0.497	0.051	-0.436	0.071	-0.418	-0.449	0.088	0.052	-0.441	0.033	0.029	0.022	0.081	0.023	0.584	0.078	0.033	0.101	0.091	0.492
2016-09-08 15:44:01	557.34	23.2225	-0.474	-0.478	-0.94	-0.474	-0.481	-1.029	-0.501	-0.957	-0.46	0.032	-0.497	0.051	-0.436	0.071	-0.418	-0.449	0.088	0.052	-0.441	0.033	0.029	0.022	0.081	0.023	0.584	0.078	0.033	0.101	0.091	0.492
2016-09-08 16:09:01	557.76	23.24	-0.474	-0.478	-0.94	-0.474	-0.481	-1.029	-0.501	-0.957	-0.46	0.032	-0.497	0.051	-0.436	0.071	-0.418	-0.449	0.088	0.052	-0.441	0.033	0.029	0.022	0.081	0.023	0.584	0.078	0.033	0.101	0.091	0.492
2016-09-08 16:34:01	558.18	23.2575	-0.976	-0.478	-0.94	-0.474	-0.481	-1.029	-0.501	-0.957	-0.46	0.032	-0.497	0.051	-0.436	0.071	-0.418	-0.449	0.088	0.052	-0.441	0.033	-0.474	0.022	0.081	0.023	0.584	0.078	0.033	0.101	0.091	0.492
2016-09-08 16:59:01	558.6	23.275	-0.474	-0.478	-0.94	-0.474	-0.481	-1.029	-0.501	-0.957	-0.46	0.032	-0.497	0.051	-0.436	0.071	-0.418	-0.449	0.088	0.052	-0.441	0.033	0.029	0.022	0.081	0.023	0.584	0.078	0.033	0.101	0.091	0.492
2016-09-08 17:24:01	559.02	23.2925	-0.474	-0.478	-0.94	-0.474	-0.481	-1.029	-0.501	-0.957	-0.46	0.032	-0.497	0.051	-0.436	0.071	-0.418	-0.449	0.088	0.052	-0.441	0.033	0.029	0.022	0.081	0.023	0.584	0.078	0.033	0.101	0.091	0.492
2016-09-08 17:49:01	559.44	23.31	-0.474	-0.478	-0.94	-0.474	-0.481	-1.029	-0.501	-0.957	-0.46	0.032	-0.497	0.051	-0.436	0.071	-0.418	-0.449	0.088	0.052	-0.441	0.033	0.029	0.022	0.081	0.023	0.584	0.078	0.033	0.101	0.091	0.492
2016-09-08 18:14:01	559.86	23.3275	-0.474	-0.478	-0.94	-0.474	-0.481	-1.029	-0.501	-0.957	-0.46	0.032	-0.497	0.051	-0.436	0.071	-0.418	-0.449	0.088	0.052	-0.441	0.033	-0.474	0.022	0.081	0.023	0.584	0.078	0.033	0.101	0.091	0.492
2016-09-08 18:39:01	560.28	23.345	-0.976	-0.478	-0.94	-0.474	-0.481	-1.029	-0.501	-0.957	-0.46	0.032	-0.497	0.051	-0.436	0.071	-0.418	-0.449	0.088	0.052	-0.441	0.033	0.029	0.022	0.081	0.023	0.584	0.078	0.033	0.101	0.091	0.492
2016-09-08 19:04:01	560.7	23.3625	-0.474	-0.478	-0.94	-0.474	-0.481	-1.029	-0.501	-0.957	-0.46	0.032	-0.497	0.051	-0.436	0.071	-0.418	-0.449	0.088	0.052	-0.441	0.033	0.029	0.022	0.081	0.023	0.584	0.078	0.033	0.101	0.091	0.492
2016-09-08 19:29:01	561.12	23.38	-0.474	-0.478	-0.94	-0.474	-0.481	-1.029	-0.501	-0.957	-0.46	0.032	-0.497	0.051	-0.436	0.071	-0.418	-0.449	0.088	0.052	-0.441	0.033	-0.474	0.022	0.081	0.023	0.584	0.078	0.033	0.101	0.091	0.492
2016-09-08 19:54:01	561.54	23.3975	-0.976	-0.478	-0.94	-0.474	-0.481	-1.029	-0.501	-0.957	-0.46	0.032	-0.497	0.051	-0.436	0.071	-0.418	-0.449	0.088	0.052	-0.441	0.033	0.029	0.022	0.081	0.023	0.584	0.078	0.033	0.101	0.091	0.492
2016-09-08 20:19:01	561.96	23.415	-0.976	-0.478	-0.94	-0.474	-0.481	-1.029	-0.501	-0.957	-0.46	0.032	-0.497	0.051	-0.436	0.071	-0.418	-0.449	0.088	0.052	-0.441	0.033	0.029	0.022	0.081	0.023	0.584	0.078	0.033	0.101	0.091	0.492
2016-09-08 20:44:01	562.38	23.4325	-0.474	-0.478	-0.94	-0.474	-0.481	-1.029	-0.501	-0.957	-0.46	0.032	-0.497	0.051	-0.436	0.071	-0.418	-0.449	0.088	0.052	-0.441	0.033	-0.474	0.022	0.081	0.023	0.584	0.078	0.033	0.101	0.091	0.492
2016-09-08 21:09:01	562.8	23.45	-0.976	-0.478	-0.94	-0.474	-0.481	-1.029	-0.501	-0.957	-0.46	0.032	-0.497	0.051	-0.436	0.071	-0.418	-0.449	0.088	0.052	-0.441	0.033	-0.474	0.022	0.081	0.023	0.584	0.078	0.033	0.101	0.091	0.492
2016-09-08 21:34:01	563.22	23.4675	-0.976	-0.478	-0.94	-0.474	-0.481	-1.029	-0.501	-0.957	-0.46	0.032	-0.497	0.051	-0.436	0.071	-0.418	-0.449	0.088	0.052	-0.441	0.033	-0.474	0.022	0.081	0.023	0.584	0.078	0.033	0.101	0.091	0.492
2016-09-08 21:59:01	563.64	23.485	-0.976	-0.478	-0.94	-0.474	-0.481	-1.029	-0.501	-0.957	-0.46	0.032	-0.497	0.051	-0.436	0.071	-0.418	-0.449	0.088	0.052	-0.441	0.033	0.029	0.022	0.081	0.023	0.584	0.078	0.033	0.101	0.091	0.492
2016-09-08 22:24:01	564.06	23.5025	-0.976	-0.478	-0.94	-0.474	-0.481	-1.029	-0.501	-0.957	-0.46	0.032	-0.497	0.051	-0.436	0.071	-0.418	-0.449	0.088	0.052	-0.441	0.033	0.029	0.022	0.081	0.023	0.584	0.078	0.033	0.101	0.091	0.492
2016-09-08 22:49:01	564.48	23.52	-0.474	-0.478	-0.94	-0.474	-0.481	-1.029	-0.501	-0.957	-0.46	0.032	-0.497	0.051	-0.436	0.071	-0.418	-0.449	0.088	0.052	-0.441	0.033	-0.474	0.022	0.081	0.023	0.584	0.078	0.033	0.101	0.091	0.492
2016-09-08 23:14:01	564.9	23.5375	-0.976	-0.478	-0.94	-0.474	-0.481	-1.029	-0.501	-0.957	-0.46	0.032	-0.497	0.051	-0.436	0.071	-0.418	-0.449	0.088	0.052	-0.441	0.033	-0.474	0.022	0.081	0.023	0.584	0.078	-0.471	0.101	0.091	0.492
2016-09-08 23:39:01	565.32	23.555	-0.976	-0.478	-0.94	-0.474	-0.481	-1.029	-0.501	-0.957	-0.46	0.032	-0.497	0.051	-0.436	0.071	-0.418	-0.449	0.088	0.052	-0.441	0.033	-0.474	0.022	0.081	0.023	0.584	0.078	0.033	0.101	0.091	0.492
2016-09-09 00:04:01	565.74	23.5725	-0.976	-0.478	-0.94	-0.474	-0.481	-1.029	-0.501	-0.957	-0.46	0.032	-0.497	0.051	-0.436	0.071	-0.418	-0.449	0.088	0.052	-0.441	0.033	-0.474	0.022	0.081	0.023	0.584	0.078	-0.471	0.101	0.091	0.492
2016-09-09 00:29:01	566.16	23.59	-0.474	-0.478	-0.94	-0.474	-0.481	-1.029	-0.501	-0.957	-0.46	0.032	-0.497	0.051	-0.436	0.071	-0.418	-0.449	0.088	0.052	-0.441	0.033	-0.474	0.022	0.081	0.023	0.584	0.078	-0.471	0.101	0.091	0.492
2016-09-09 00:54:01	566.58	23.6075	-0.976	-0.478	-0.94	-0.474	-0.481	-1.029	-0.501	-0.957	-0.46	0.032	-0.497	0.051	-0.436	0.071	-0.418	-0.449	0.088	0.052	-0.441	0.033	-0.474	0.022	0.081	0.023	0.584	0.078	-0.471	0.101	0.091	0.492
2016-09-09 01:19:01	567	23.625	-0.976	-0.478	-0.94	-0.474	-0.481	-1.029	-0.501	-0.957	-0.46	0.032	-0.497	0.051	-0.436	0.071	-0.418	-0.449	0.088	0.052	-0.441	0.033	-0.474	0.022	0.081	0.023	0.584	0.078	0.033	0.101	0.091	0.492
2016-09-09 01:44:01	567.42	23.6425	-0.976	-0.478	-0.94	-0.474	-0.481	-1.029	-0.501	-0.957	-0.46	0.032	-0.497	0.051	-0.436	0.071	-0.418	-0.449	0.088	0.052	-0.441	0.033	-0.474	0.022	0.081	0.023	0.584	0.078	-0.471	0.101	0.091	0.492
2016-09-09 02:09:01	567.84	23.66	-0.474	-0.478	-0.94	-0.474	-0.481	-1.029	-0.501	-0.957	-0.46	0.032	-0.497	0.051	-0.436	0.071	-0.418	-0.449	0.088	0.052	-0.441	0.033	-0.474	0.022	0.081	0.023	0.584	0.078	-0.471	0.101	0.091	0.492
2016-09-09 02:34:01	568.26	23.6775	-0.976	-0.478	-0.94	-0.474	-0.481	-1.029	-0.501	-0.957	-0.46	0.032	-0.497	-0.452	-0.436	0.071	-0.418	-0.449	0.088	0.052	-0.441	0.033	-0.474	0.022	0.081	0.023	0.584	0.078	-0.471	0.101	0.091	0.492
2016-09-09 02:59:01	568.68	23.695	-0.976	-0.478	-0.94	-0.474	-0.481	-1.029	-0.501	-0.957	-0.46	0.032	-0.497	0.051	-0.436	0.071	-0.418	-0.449	0.088	0.052	-0.441	0.033	-0.474	0.022	0.081	0.023	0.584	0.078	-0.471	0.101	0.091	-0.012
2016-09-09 03:24:01	569.1	23.7125	-0.976	-0.478	-0.94	-0.474	-0.481	-1.029	-0.501	-0.957	-0.46	0.032	-0.497	0.051	-0.436	0.071	-0.418	-0.449	0.088	0.052	-0.441	0.033	-0.474	0.022	0.081	0.023	0.584	0.078	-0.471	0.101	0.091	0.492
2016-09-09 03:49:01	569.52	23.73	-0.976	-0.478	-0.94	-0.474	-0.481	-1.029	-0.501	-0.957	-0.46	0.032	-0.497	0.051	-0.436	0.071	-0.418	-0.449	0.088	0.052	-0.441	0.033	-0.474	0.022	0.081	0.023	0.584	0.078	-0.471	0.101	0.091	0.492
2016-09-09 04:14:01	569.94	23.7475	-0.976	-0.478	-0.94	-0.474	-0.481	-1.029	-0.501	-0.957	-0.46	0.032	-0.497	0.051	-0.436	0.071	-0.418	-0.449	0.088	0.052	-0.441	0.033	-0.474	0.022	0.081	0.023	0.584	0.078	-0.471	0.101	0.091	0.492
2016-09-09 04:39:01	570.36	23.765	-0.976	-0.478	-0.94	-0.474	-0.481	-1.029	-0.501	-0.957	-0.46	0.032	-0.497	0.051	-0.436	0.071	-0.418	-0.449	0.088	0.052	-0.441	0.033	-0.474	0.022	0.081	0.023	0.584	0.078	-0.471	0.101	0.091	0.492
2016-09-09 05:04:01	570.78	23.7825	-0.474	-0.478	-0.94	-0.474	-0.481	-1.029	-0.501	-0.957	-0.46	0.032	-0.497	0.051	-0.436	0.071	-0.418	-0.449	0.088	0.052	-0.441	0.033	-0.474	0.022	0.081	0.023	0.584	0.078	-0.471	0.101	0.091	-0.012
2016-09-09 05:29:01	571.2	23.8	-0.976	-0.478	-0.94	-0.474	-0.481	-1.029	-0.501	-0.957	-0.46	0.032	-0.497	0.051	-0.436	0.071	-0.418	-0.449	0.088	0.052	-0.441	0.033	-0.474	0.022	0.081	0.023	0.584	0.078	-0.471	0.101	0.091	0.492
2016-09-09 05:54:01	571.62	23.8175	-0.976	-0.478	-0.94	-0.474	-0.481	-1.029	-0.501	-0.957	-0.46	0.032	-0.497	0.051	-0.436	0.071	-0.418	-0.449	0.088	0.052	-0.441	0.033	-0.474	0.022	0.081	0.023	0.584	0.078	-0.471	0.101	0.091	-0.012
2016-09-09 06:19:01	572.04	23.835	-0.474	-0.478	-0.94	-0.474	-0.481	-1.029	-0.501	-0.957	-0.46	0.032	-0.497	0.051	-0.436	0.071	-0.418	-0.449	0.088	0.052	-0.441	0.033	-0.474	0.022	0.081	0.023	0.584	0.078	-0.471	0.101	0.091	0.492
2016-09-09 06:44:01	572.46	23.8525	-0.976	-0.478	-0.94	-0.474	-0.481	-1.029	-0.501	-0.957	-0.46	0.032	-0.497	0.051	-0.436	0.071	-0.418	-0.449	0.088	0.052	-0.441	0.033	-0.474	0.022	0.081	0.023	0.584	0.078	-0.471	0.101	0.091	-0.012
2016-09-09 07:09:01	572.88	23.87	-0.976	-0.478	-0.94	-0.474	-0.481	-1.029	-0.501	-0.957	-0.46	0.032	-0.497	0.051	-0.436	0.071	-0.418	-0.449	0.088	0.052	-0.441	0.033	-0.474	0.022	0.081	0.023	0.584	0.078	-0.471	0.101	0.091	-0.012
2016-09-09 07:34:01	573.3	23.8875	-0.976	-0.478	-0.94	-0.474	-0.481	-1.029	-0.501	-0.957	-0.46	0.032	-0.497	0.051	-0.436	0.071	-0.418	-0.449	0.088	0.052	-0.441	0.033	-0.474	0.022	0.081	0.023	0.584	0.078	-0.471	0.101	0.091	-0.012
2016-09-09 07:59:01	573.72	23.905	-0.474	-0.478	-0.94	-0.474	-0.481	-1.029	-0.501	-0.957	-0.46	0.032	-0.497	-0.452	-0.436	0.071	-0.418	-0.449	0.088	0.052	-0.441	0.033	-0.474	0.022	0.081	0.023	0.584	0.078	-0.471	0.101	0.091	-0.012
2016-09-09 08:24:01	574.14	23.9225	-0.474	-0.478	-0.94	-0.474	-0.481	-1.029	-0.501	-0.957	-0.46	0.032	-0.497	-0.452	-0.436	0.071	-0.418	-0.449	0.088	0.052	-0.441	0.033	-0.474	0.022	0.081	0.023	0.584	0.078	-0.471	0.101	0.091	-0.012
2016-09-09 08:49:01	574.56	23.94	-0.976	-0.478	-0.94	-0.474	-0.481	-1.029	-0.501	-0.957	-0.46	0.032	-0.497	-0.452	-0.436	0.071	-0.418	-0.449	0.088	0.052	-0.441	0.033	0.029	0.022	0.081	0.023	0.584	0.078	-0.471	0.101	0.091	-0.012
2016-09-09 09:14:01	574.98	23.9575	-0.976	-0.478	-0.94	-0.474	-0.481	-1.029	-0.501	-0.957	-0.46	0.032	-0.497	0.051	-0.436	0.071	-0.418	-0.449	0.088	0.052	-0.441	0.033	-0.474	0.022	0.081	0.023	0.584	0.078	-0.471	0.101	0.091	-0.012
2016-09-09 09:39:01	575.4	23.975	-0.474	-0.478	-0.94	-0.474	-0.481	-1.029	-0.501	-0.957	-0.46	0.032	-0.497	-0.452	-0.436	0.071	-0.418	-0.449	0.088	0.052	-0.441	0.033	-0.474	0.022	0.081	0.023	0.584	0.078	-0.471	0.101	0.091	-0.012
2016-09-09 10:04:01	575.82	23.9925	-0.976	-0.478	-0.94	-0.474	-0.481	-1.029	-0.501	-0.957	-0.46	0.032	-0.497	-0.452	-0.436	0.071	-0.418	-0.449	0.088	0.052	-0.441	0.033	-0.474	0.022	0.081	0.023	0.584	0.078	-0.471	0.101	0.091	-0.012
2016-09-09 10:29:01	576.24	24.01	-0.976	-0.478	-0.94	-0.474	-0.481	-1.029	-0.501	-0.957	-0.46	0.032	-0.497	-0.452	-0.436	0.071	-0.418	-0.449	0.088	0.052	-0.441	0.033	-0.474	0.022	0.081	0.023	0.584	0.078	-0.471	0.101	0.091	-0.012
2016-09-09 10:54:01	576.66	24.0275	-0.976	-0.478	-0.94	-0.474	-0.481	-1.029	-0.501	-0.957	-0.46	0.032	-0.497	0.051	-0.436	0.071	-0.418	-0.449	0.088	0.052	-0.441	0.033	-0.474	0.022	0.081	0.023	0.584	0.078	-0.471	0.101	0.091	-0.012
2016-09-09 11:19:01	577.08	24.045	-0.474	-0.478	-0.94	-0.474	-0.481	-1.029	-0.501	-0.957	-0.46	0.032	-0.497	-0.452	-0.436	0.071	-0.418	-0.449	0.088	0.052	-0.441	0.033	-0.474	0.022	0.081	0.023	0.584	0.078	-0.471	0.101	0.091	-0.012
2016-09-09 11:44:01	577.5	24.0625	-0.976	-0.478	-0.94	-0.474	-0.481	-1.029	-0.501	-0.957	-0.46	0.032	-0.497	-0.452	-0.436	0.071	-0.418	-0.449	0.088	0.052	-0.441	0.033	-0.474	0.022	0.081	0.023	0.584	0.078	-0.471	0.101	0.091	-0.012
2016-09-09 12:09:01	577.92	24.08	-0.976	-0.478	-0.94	-0.474	-0.481	-1.029	-0.501	-0.957	-0.46	0.032	-0.497	-0.452	-0.436	0.071	-0.418	-0.449	0.088	0.052	-0.441	0.033	-0.474	0.022	0.081	0.023	0.584	0.078	-0.471	0.101	0.091	-0.012
2016-09-09 12:34:01	578.34	24.0975	-0.976	-0.478	-0.94	-0.474	-0.481	-1.029	-0.501	-0.957	-0.46	0.032	-0.497	-0.452	-0.436	0.071	-0.418	-0.449	0.088	0.052	-0.441	0.033	0.029	0.022	0.081	0.023	0.584	0.078	-0.471	0.101	0.091	-0.012
2016-09-09 12:59:01	578.76	24.115	-0.976	-0.478	-0.94	-0.474	-0.481	-1.029	-0.501	-0.957	-0.46	0.032	-0.497	0.051	-0.436	0.071	-0.418	-0.449	0.088	0.052	-0.441	0.033	-0.474	0.022	0.081	0.023	0.584	0.078	-0.471	0.101	0.091	-0.012
2016-09-09 13:24:01	579.18	24.1325	-0.976	-0.478	-0.94	-0.474	-0.481	-1.029	-0.501	-0.957	-0.46	0.032	-0.497	-0.452	-0.436	0.071	-0.418	-0.449	0.088	0.052	-0.441	0.033	-0.474	0.022	0.081	0.023	0.584	0.078	-0.471	0.101	0.091	-0.012
2016-09-09 13:49:01	579.6	24.15	-0.976	-0.478	-0.94	-0.474	-0.481	-1.029	-0.501	-0.957	-0.46	0.032	-0.497	0.051	-0.436	0.071	-0.418	-0.449	0.088	0.052	-0.441	0.033	-0.474	0.022	0.081	0.023	0.584	0.078	-0.471	0.101	0.091	-0.012
2016-09-09 14:14:01	580.02	24.1675	-0.976	-0.478	-0.94	-0.474	-0.481	-1.029	-0.501	-0.957	-0.46	0.032	-0.497	-0.452	-0.436	0.071	-0.418	-0.449	0.088	0.052	-0.441	0.033	-0.474	0.022	0.081	0.023	0.584	0.078	-0.471	0.101	0.091	-0.012
2016-09-09 14:39:01	580.44	24.185	-0.474	-0.478	-0.94	-0.474	-0.481	-1.029	-0.501	-0.957	-0.46	0.032	-0.497	-0.452	-0.436	0.071	-0.418	-0.449	0.088	0.052	-0.441	0.033	-0.474	0.022	0.081	0.023	0.584	0.078	-0.471	0.101	0.091	-0.012
2016-09-09 15:04:01	580.86	24.2025	-0.976	-0.478	-0.94	-0.474	-0.481	-1.029	-0.501	-0.957	-0.46	0.032	-0.497	-0.452	-0.436	0.071	-0.418	-0.449	0.088	0.052	-0.441	0.033	-0.474	0.022	0.081	0.023	0.584	0.078	-0.471	0.101	0.091	-0.012
2016-09-09 15:29:01	581.28	24.22	-0.976	-0.478	-0.94	-0.474	-0.481	-1.029	-0.501	-0.957	-0.46	0.032	-0.497	-0.452	-0.436	0.071	-0.418	-0.449	0.088	0.052	-0.441	0.033	-0.474	0.022	0.081	0.023	0.584	0.078	-0.471	0.101	0.091	-0.012
2016-09-09 15:54:01	581.7	24.2375	-0.976	-0.478	-0.94	-0.474	-0.481	-1.029	-0.501	-0.957	-0.46	0.032	-0.497	-0.452	-0.436	0.071	-0.418	-0.449	0.088	0.052	-0.441	0.033	-0.474	0.022	0.081	0.023	0.584	0.078	-0.471	0.101	0.091	-0.012
2016-09-09 16:19:01	582.12	24.255	-0.976	-0.478	-0.94	-0.474	-0.481	-1.029	-0.501	-0.957	-0.46	0.032	-0.497	-0.452	-0.436	0.071	-0.418	-0.449	0.088	0.052	-0.441	0.033	-0.474	0.022	0.081	0.023	0.584	0.078	-0.471	0.101	0.091	-0.012
2016-09-09 16:44:01	582.54	24.2725	-0.976	-0.478	-0.94	-0.474	-0.481	-1.029	-0.501	-0.957	-0.46	0.032	-0.497	-0.452	-0.436	0.071	-0.418	-0.449	0.088	0.052	-0.441	0.033	-0.474	0.022	0.081	0.023	0.584	0.078	-0.471	0.101	0.091	-0.012
2016-09-09 17:09:01	582.96	24.29	-0.976	-0.478	-0.94	-0.474	-0.481	-1.029	-0.501	-0.957	-0.46	0.032	-0.497	-0.452	-0.436	0.071	-0.418	-0.449	0.088	0.052	-0.441	0.033	0.029	0.022	0.081	0.023	0.584	0.078	-0.471	0.101	0.091	-0.012
2016-09-09 17:34:01	583.38	24.3075	-0.474	-0.478	-0.94	-0.474	-0.481	-1.029	-0.501	-0.957	-0.46	0.032	-0.497	-0.452	-0.436	0.071	-0.418	-0.449	0.088	0.052	-0.441	0.033	-0.474	0.022	0.081	0.023	0.584	0.078	-0.471	0.101	0.091	-0.012
2016-09-09 17:59:01	583.8	24.325	-0.976	-0.478	-0.94	-0.474	-0.481	-1.029	-0.501	-0.957	-0.46	0.032	-0.497	-0.452	-0.436	0.071	-0.418	-0.449	0.088	0.052	-0.441	0.033	-0.474	0.022	0.081	0.023	0.584	0.078	-0.471	0.101	0.091	-0.012
2016-09-09 18:24:01	584.22	24.3425	-0.976	-0.478	-0.94	-0.474	-0.481	-1.029	-0.501	-0.957	-0.46	0.032	-0.497	-0.452	-0.436	0.071	-0.418	-0.449	0.088	0.052	-0.441	0.033	-0.474	0.022	0.081	0.023	0.584	0.078	-0.471	0.101	0.091	-0.012
2016-09-09 18:49:01	584.64	24.36	-0.976	-0.478	-0.94	-0.474	-0.481	-1.029	-0.501	-0.957	-0.46	0.032	-0.497	-0.452	-0.436	0.071	-0.418	-0.449	0.088	0.052	-0.441	0.033	-0.474	0.022	0.081	0.023	0.584	0.078	-0.471	0.101	0.091	-0.012
2016-09-09 19:14:01	585.06	24.3775	-0.474	-0.478	-0.94	-0.474	-0.481	-1.029	-0.501	-0.957	-0.46	0.032	-0.497	-0.452	-0.436	0.071	-0.418	-0.449	0.088	0.052	-0.441	0.033	-0.474	0.022	0.081	0.023	0.584	0.078	-0.471	0.101	0.091	-0.012
2016-09-09 19:39:01	585.48	24.395	-0.474	-0.478	-0.94	-0.474	-0.481	-1.029	-0.501	-0.957	-0.46	0.032	-0.497	-0.452	-0.436	0.071	-0.418	-0.449	0.088	0.052	-0.441	0.033	-0.474	0.022	0.081	0.023	0.584	0.078	-0.471	0.101	0.091	-0.012
2016-09-09 20:04:01	585.9	24.4125	-0.976	-0.478	-0.94	-0.474	-0.481	-1.029	-0.501	-0.957	-0.46	0.032	-0.497	-0.452	-0.436	0.071	-0.418	-0.449	0.088	0.052	-0.441	0.033	-0.474	0.022	0.081	0.023	0.584	0.078	-0.471	0.101	0.091	-0.012
2016-09-09 20:29:01	586.32	24.43	-0.976	-0.478	-0.94	-0.474	-0.481	-1.029	-0.501	-0.957	-0.46	0.032	-0.497	-0.452	-0.436	0.071	-0.418	-0.449	0.088	0.052	-0.441	0.033	-0.474	0.022	0.081	0.023	0.584	0.078	-0.471	0.101	0.091	-0.012
2016-09-09 20:54:01	586.74	24.4475	-0.976	-0.478	-0.94	-0.474	-0.481	-1.029	-0.501	-0.957	-0.46	0.032	-0.497	-0.452	-0.436	0.071	-0.418	-0.449	0.088	0.052	-0.441	-0.471	-0.474	0.022	0.081	0.023	0.584	0.078	-0.471	0.101	0.091	-0.012
2016-09-09 21:19:01	587.16	24.465	-0.976	-0.478	-0.94	-0.474	-0.481	-1.029	-0.501	-0.957	-0.46	0.032	-0.497	-0.452	-0.436	0.071	-0.418	-0.449	0.088	0.052	-0.441	0.033	-0.474	0.022	0.081	0.023	0.584	0.078	-0.471	0.101	0.091	-0.012
2016-09-09 21:44:01	587.58	24.4825	-0.976	-0.478	-0.94	-0.474	-0.481	-1.029	-0.501	-0.957	-0.46	0.032	-0.497	-0.452	-0.436	0.071	-0.418	-0.449	0.088	0.052	-0.441	0.033	-0.474	0.022	0.081	0.023	0.584	0.078	-0.471	0.101	0.091	-0.012
2016-09-09 22:09:01	588	24.5	-0.976	-0.478	-0.94	-0.474	-0.481	-1.029	-0.501	-0.957	-0.46	0.032	-0.497	-0.452	-0.436	0.071	-0.418	-0.449	0.088	0.052	-0.441	0.033	-0.474	0.022	0.081	0.023	0.584	0.078	-0.471	0.101	0.091	-0.012
2016-09-09 22:34:01	588.42	24.5175	-0.976	-0.478	-0.94	-0.474	-0.481	-1.029	-0.501	-0.957	-0.46	0.032	-0.497	-0.452	-0.436	0.071	-0.418	-0.449	0.088	0.052	-0.441	0.033	-0.474	0.022	0.081	0.023	0.584	0.078	-0.471	0.101	0.091	-0.012
2016-09-09 22:59:01	588.84	24.535	-0.474	-0.478	-0.94	-0.474	-0.481	-1.029	-0.501	-0.957	-0.46	0.032	-0.497	-0.452	-0.436	0.071	-0.418	-0.449	0.088	0.052	-0.441	0.033	-0.474	0.022	0.081	0.023	0.584	0.078	-0.471	0.101	0.091	-0.012
2016-09-09 23:24:01	589.26	24.5525	-0.976	-0.478	-0.94	-0.474	-0.481	-1.029	-0.501	-0.957	-0.46	0.032	-0.497	-0.452	-0.436	0.071	-0.418	-0.449	0.088	0.052	-0.441	0.033	-0.474	0.022	0.081	0.023	0.584	0.078	-0.471	0.101	0.091	-0.012
2016-09-09 23:49:01	589.68	24.57	-0.976	-0.478	-0.94	-0.474	-0.481	-1.029	-0.501	-0.957	-0.46	0.032	-0.497	-0.452	-0.436	0.071	-0.418	-0.449	0.088	0.052	-0.441	0.033	-0.474	0.022	0.081	0.023	0.584	0.078	-0.471	0.101	0.091	-0.012
2016-09-10 00:14:01	590.1	24.5875	-0.976	-0.478	-0.94	-0.474	-0.481	-1.029	-0.501	-0.957	-0.46	0.032	-0.497	-0.452	-0.436	0.071	-0.418	-0.449	0.088	0.052	-0.441	0.033	-0.474	0.022	0.081	0.023	0.584	0.078	-0.471	0.101	0.091	-0.012
2016-09-10 00:39:01	590.52	24.605	-0.474	-0.478	-0.94	-0.474	-0.481	-1.029	-0.501	-0.957	-0.46	0.032	-0.497	-0.452	-0.436	0.071	-0.418	-0.449	0.088	0.052	-0.441	0.033	-0.474	0.022	0.081	0.023	0.584	0.078	-0.471	0.101	0.091	-0.012
2016-09-10 01:04:01	590.94	24.6225	-0.976	-0.478	-0.94	-0.474	-0.481	-1.029	-0.501	-0.957	-0.46	0.032	-0.497	-0.452	-0.436	0.071	-0.418	-0.449	0.088	0.052	-0.441	-0.471	-0.474	0.022	0.081	0.023	0.584	0.078	-0.471	0.101	0.091	-0.012
2016-09-10 01:29:01	591.36	24.64	-0.976	-0.478	-0.94	-0.474	-0.481	-1.029	-0.501	-0.957	-0.46	0.032	-0.497	-0.452	-0.436	0.071	-0.418	-0.449	0.088	0.052	-0.441	0.033	-0.474	0.022	0.081	0.023	0.584	0.078	-0.471	0.101	0.091	-0.012
2016-09-10 01:54:01	591.78	24.6575	-0.976	-0.478	-0.94	-0.474	-0.481	-1.029	-0.501	-0.957	-0.46	0.032	-0.497	-0.452	-0.436	0.071	-0.418	-0.449	0.088	0.052	-0.441	-0.471	-0.474	0.022	0.081	0.023	0.584	0.078	-0.471	0.101	0.091	-0.012
2016-09-10 02:19:01	592.2	24.675	-0.976	-0.478	-0.94	-0.474	-0.481	-1.029	-0.501	-0.957	-0.46	0.032	-0.497	-0.452	-0.436	0.071	-0.418	-0.449	0.088	0.052	-0.441	0.033	-0.474	0.022	0.081	0.023	0.584	0.078	-0.471	0.101	0.091	-0.012
2016-09-10 02:44:01	592.62	24.6925	-0.976	-0.478	-0.94	-0.474	-0.481	-1.029	-0.501	-0.957	-0.46	0.032	-0.497	-0.452	-0.436	0.071	-0.418	-0.449	0.088	0.052	-0.441	0.033	-0.474	0.022	0.081	0.023	0.584	0.078	-0.471	0.101	0.091	-0.012
2016-09-10 03:09:01	593.04	24.71	-0.976	-0.478	-0.94	-0.474	-0.481	-1.029	-0.501	-0.957	-0.46	0.032	-0.497	-0.452	-0.436	0.071	-0.418	-0.449	0.088	0.052	-0.441	0.033	-0.474	0.022	0.081	0.023	0.584	0.078	-0.471	0.101	0.091	-0.012
2016-09-10 03:34:01	593.46	24.7275	-0.976	-0.478	-0.94	-0.474	-0.481	-1.029	-0.501	-0.957	-0.46	0.032	-0.497	-0.452	-0.436	0.071	-0.418	-0.449	0.088	0.052	-0.441	-0.471	-0.474	0.022	0.081	0.023	0.584	0.078	-0.471	0.101	0.091	-0.012
2016-09-10 03:59:01	593.88	24.745	-0.976	-0.478	-0.94	-0.474	-0.481	-1.029	-0.501	-0.957	-0.46	0.032	-0.497	-0.452	-0.436	0.071	-0.418	-0.449	0.088	0.052	-0.441	0.033	-0.474	0.022	0.081	0.023	0.584	0.078	-0.471	0.101	0.091	-0.012
2016-09-10 04:24:01	594.3	24.7625	-0.474	-0.478	-0.94	-0.474	-0.481	-1.029	-0.501	-0.957	-0.46	0.032	-0.497	-0.452	-0.436	0.071	-0.418	-0.449	0.088	0.052	-0.441	-0.471	-0.474	0.022	0.081	0.023	0.584	0.078	-0.471	0.101	0.091	-0.012
2016-09-10 04:49:01	594.72	24.78	-0.976	-0.478	-0.94	-0.474	-0.481	-1.029	-0.501	-0.957	-0.46	0.032	-0.497	-0.452	-0.436	0.071	-0.418	-0.449	0.088	0.052	-0.441	0.033	-0.474	0.022	0.081	0.023	0.584	0.078	-0.471	0.101	0.091	-0.012
2016-09-10 05:14:01	595.14	24.7975	-0.976	-0.478	-0.94	-0.474	-0.481	-1.029	-0.501	-0.957	-0.46	0.032	-0.497	-0.452	-0.436	0.071	-0.418	-0.449	0.088	0.052	-0.441	0.033	-0.474	0.022	0.081	0.023	0.584	0.078	-0.471	0.101	0.091	-0.012
2016-09-10 05:39:01	595.56	24.815	-0.976	-0.478	-0.94	-0.474	-0.481	-1.029	-0.501	-0.957	-0.46	0.032	-0.497	-0.452	-0.436	0.071	-0.418	-0.449	0.088	0.052	-0.441	-0.471	-0.474	0.022	0.081	0.023	0.584	0.078	-0.471	0.101	0.091	-0.012
2016-09-10 06:04:01	595.98	24.8325	-0.976	-0.478	-0.94	-0.474	-0.481	-1.029	-0.501	-0.957	-0.46	0.032	-0.497	-0.452	-0.436	0.071	-0.418	-0.449	0.088	0.052	-0.441	-0.471	-0.474	0.022	0.081	0.023	0.584	0.078	-0.471	0.101	0.091	-0.012
2016-09-10 06:29:01	596.4	24.85	-0.474	-0.478	-0.94	-0.474	-0.481	-1.029	-0.501	-0.957	-0.46	0.032	-0.497	-0.452	-0.436	0.071	-0.418	-0.449	0.088	0.052	-0.441	0.033	-0.474	0.022	0.081	0.023	0.584	0.078	-0.471	0.101	0.091	-0.012
2016-09-10 06:54:01	596.82	24.8675	-0.976	-0.478	-0.94	-0.474	-0.481	-1.029	-0.501	-0.957	-0.46	0.032	-0.497	-0.452	-0.436	0.071	-0.418	-0.449	0.088	0.052	-0.441	0.033	-0.474	0.022	0.081	0.023	0.584	0.078	-0.471	0.101	0.091	-0.012
2016-09-10 07:19:01	597.24	24.885	-0.976	-0.478	-0.94	-0.474	-0.481	-1.029	-0.501	-0.957	-0.46	0.032	-0.497	-0.452	-0.436	0.071	-0.418	-0.449	0.088	0.052	-0.441	0.033	-0.474	0.022	0.081	0.023	0.584	0.078	-0.471	0.101	0.091	-0.012
2016-09-10 07:44:01	597.66	24.9025	-0.976	-0.478	-0.94	-0.474	-0.481	-1.029	-0.501	-0.957	-0.46	0.032	-0.497	-0.452	-0.436	0.071	-0.418	-0.449	0.088	0.052	-0.441	0.033	-0.474	0.022	0.081	0.023	0.584	0.078	-0.471	0.101	0.091	-0.012
2016-09-10 08:09:01	598.08	24.92	-0.474	-0.478	-0.94	-0.474	-0.481	-1.029	-0.501	-0.957	-0.46	0.032	-0.497	-0.452	-0.436	0.071	-0.418	-0.449	0.088	0.052	-0.441	0.033	-0.474	0.022	0.081	0.023	0.584	0.078	-0.471	0.101	0.091	-0.012
2016-09-10 08:34:01	598.5	24.9375	-0.976	-0.478	-0.94	-0.474	-0.481	-1.029	-0.501	-0.957	-0.46	0.032	-0.497	-0.452	-0.436	0.071	-0.418	-0.449	0.088	0.052	-0.441	0.033	-0.474	0.022	0.081	0.023	0.584	0.078	-0.471	0.101	0.091	-0.012
2016-09-10 08:59:01	598.92	24.955	-0.976	-0.478	-0.94	-0.474	-0.481	-1.029	-0.501	-0.957	-0.46	0.032	-0.497	-0.452	-0.436	0.071	-0.418	-0.449	0.088	0.052	-0.441	0.033	-0.474	0.022	0.081	0.023	0.584	0.078	-0.471	0.101	0.091	-0.012
2016-09-10 09:24:01	599.34	24.9725	-0.976	-0.478	-0.94	-0.474	-0.481	-1.029	-0.501	-0.957	-0.46	0.032	-0.497	-0.452	-0.436	0.071	-0.418	-0.449	0.088	0.052	-0.441	0.033	-0.474	0.022	0.081	0.023	0.584	0.078	-0.471	0.101	0.091	-0.012
2016-09-10 09:49:01	599.76	24.99	-0.976	-0.478	-0.94	-0.474	-0.481	-1.029	-0.501	-0.957	-0.46	0.032	-0.497	-0.452	-0.436	0.071	-0.418	-0.449	0.088	0.052	-0.441	0.033	-0.474	0.022	0.081	0.023	0.584	0.078	-0.471	0.101	0.091	-0.012
2016-09-10 10:14:01	600.18	25.0075	-0.976	-0.478	-0.94	-0.474	-0.481	-1.029	-0.501	-0.957	-0.46	0.032	-0.497	-0.452	-0.436	0.071	-0.418	-0.449	0.088	0.052	-0.441	0.033	-0.474	0.022	0.081	0.023	0.584	0.078	-0.471	0.101	0.091	-0.012
2016-09-10 10:39:01	600.6	25.025	-0.976	-0.478	-0.94	-0.474	-0.481	-1.029	-0.501	-0.957	-0.46	0.032	-0.497	-0.452	-0.436	0.071	-0.418	-0.449	0.088	0.052	-0.441	0.033	-0.474	0.022	0.081	0.023	0.584	0.078	-0.471	0.101	0.091	-0.012
2016-09-10 11:04:01	601.02	25.0425	-0.976	-0.478	-0.94	-0.474	-0.481	-1.029	-0.501	-0.957	-0.46	0.032	-0.497	-0.452	-0.436	0.071	-0.418	-0.449	0.088	0.052	-0.441	0.033	-0.474	0.022	0.081	0.023	0.584	0.078	-0.471	0.101	0.091	-0.012
2016-09-10 11:29:01	601.44	25.06	-0.474	-0.478	-0.94	-0.474	-0.481	-1.029	-0.501	-0.957	-0.46	0.032	-0.497	-0.452	-0.436	0.071	-0.418	-0.449	0.088	0.052	-0.441	0.033	-0.474	0.022	0.081	0.023	0.584	0.078	-0.471	0.101	0.091	-0.012
2016-09-10 11:54:01	601.86	25.0775	-0.976	-0.478	-0.94	-0.474	-0.481	-1.029	-0.501	-0.957	-0.46	0.032	-0.497	-0.452	-0.436	0.071	-0.418	-0.449	0.088	0.052	-0.441	0.033	-0.474	0.022	0.081	0.023	0.584	0.078	-0.471	0.101	0.091	-0.012
2016-09-10 12:19:01	602.28	25.095	-0.976	-0.478	-0.94	-0.474	-0.481	-1.029	-0.501	-0.957	-0.46	0.032	-0.497	-0.452	-0.436	0.071	-0.418	-0.449	0.088	0.052	-0.441	0.033	-0.474	0.022	0.081	0.023	0.584	0.078	-0.471	0.101	0.091	-0.012
2016-09-10 12:44:01	602.7	25.1125	-0.976	-0.478	-0.94	-0.474	-0.481	-1.029	-0.501	-0.957	-0.46	0.032	-0.497	-0.452	-0.436	0.071	-0.418	-0.449	0.088	0.052	-0.441	0.033	-0.474	0.022	0.081	0.023	0.584	0.078	-0.471	0.101	0.091	-0.012
2016-09-10 13:09:01	603.12	25.13	-0.976	-0.478	-0.94	-0.474	-0.481	-1.029	-0.501	-0.957	-0.46	0.032	-0.497	-0.452	-0.436	0.071	-0.418	-0.449	0.088	0.052	-0.441	0.033	-0.474	0.022	0.081	0.023	0.584	0.078	-0.471	0.101	0.091	-0.012
2016-09-10 13:34:01	603.54	25.1475	-0.976	-0.478	-0.94	-0.474	-0.481	-1.029	-0.501	-0.957	-0.46	0.032	-0.497	-0.452	-0.436	0.071	-0.418	-0.449	0.088	0.052	-0.441	0.033	-0.474	0.022	0.081	0.023	0.584	0.078	-0.471	0.101	0.091	-0.012
2016-09-10 13:59:01	603.96	25.165	-0.976	-0.478	-0.94	-0.474	-0.481	-1.029	-0.501	-0.957	-0.46	0.032	-0.497	-0.452	-0.436	0.071	-0.418	-0.449	0.088	0.052	-0.441	-0.471	-0.474	0.022	0.081	0.023	0.584	0.078	-0.471	0.101	0.091	-0.012
2016-09-10 14:24:01	604.38	25.1825	-0.976	-0.478	-0.94	-0.474	-0.481	-1.029	-0.501	-0.957	-0.46	0.032	-0.497	-0.452	-0.436	0.071	-0.418	-0.449	0.088	0.052	-0.441	0.033	-0.474	0.022	0.081	0.023	0.584	0.078	-0.471	0.101	0.091	-0.012
2016-09-10 14:49:01	604.8	25.2	-0.976	-0.478	-0.94	-0.474	-0.481	-1.029	-0.501	-0.957	-0.46	0.032	-0.497	-0.452	-0.436	0.071	-0.418	-0.449	0.088	0.052	-0.441	-0.471	-0.474	0.022	0.081	0.023	0.584	0.078	-0.471	0.101	0.091	-0.012
2016-09-10 15:14:01	605.22	25.2175	-0.976	-0.478	-0.94	-0.474	-0.481	-1.029	-0.501	-0.957	-0.46	0.032	-0.497	-0.452	-0.436	0.071	-0.418	-0.449	0.088	0.052	-0.441	0.033	-0.474	0.022	0.081	0.023	0.584	0.078	-0.471	0.101	0.091	-0.012
2016-09-10 15:39:01	605.64	25.235	-0.976	-0.478	-0.94	-0.474	-0.481	-1.029	-0.501	-0.957	-0.46	0.032	-0.497	-0.452	-0.436	0.071	-0.418	-0.449	0.088	0.052	-0.441	0.033	-0.474	0.022	0.081	0.023	0.584	0.078	-0.471	0.101	0.091	-0.012
2016-09-10 16:04:01	606.06	25.2525	-0.976	-0.478	-0.94	-0.474	-0.481	-1.029	-0.501	-0.957	-0.46	0.032	-0.497	-0.452	-0.436	0.071	-0.418	-0.449	0.088	0.052	-0.441	0.033	-0.474	0.022	0.081	0.023	0.584	0.078	-0.471	0.101	0.091	-0.012
2016-09-10 16:29:01	606.48	25.27	-0.976	-0.478	-0.94	-0.474	-0.481	-1.029	-0.501	-0.957	-0.46	0.032	-0.497	-0.452	-0.436	0.071	-0.418	-0.449	0.088	0.052	-0.441	0.033	-0.474	0.022	0.081	0.023	0.584	0.078	-0.471	0.101	0.091	-0.012
2016-09-10 16:54:01	606.9	25.2875	-0.976	-0.478	-0.94	-0.474	-0.481	-1.029	-0.501	-0.957	-0.46	0.032	-0.497	-0.452	-0.436	0.071	-0.418	-0.449	0.088	0.052	-0.441	-0.471	-0.474	0.022	0.081	0.023	0.584	0.078	-0.471	0.101	0.091	-0.012
2016-09-10 17:19:01	607.32	25.305	-0.976	-0.478	-0.94	-0.474	-0.481	-1.029	-0.501	-0.957	-0.46	0.032	-0.497	-0.452	-0.436	0.071	-0.418	-0.449	0.088	0.052	-0.441	-0.471	-0.474	0.022	0.081	0.023	0.584	0.078	-0.471	0.101	0.091	-0.012
2016-09-10 17:44:01	607.74	25.3225	-0.976	-0.478	-0.94	-0.474	-0.481	-1.029	-0.501	-0.957	-0.46	0.032	-0.497	-0.452	-0.436	0.071	-0.418	-0.449	0.088	0.052	-0.441	0.033	-0.474	0.022	0.081	0.023	0.584	0.078	-0.471	0.101	0.091	-0.012
2016-09-10 18:09:01	608.16	25.34	-0.976	-0.478	-0.94	-0.474	-0.481	-1.029	-0.501	-0.957	-0.46	0.032	-0.497	-0.452	-0.436	0.071	-0.418	-0.449	0.088	0.052	-0.441	0.033	-0.474	0.022	0.081	0.023	0.584	0.078	-0.471	0.101	0.091	-0.012
2016-09-10 18:34:01	608.58	25.3575	-0.976	-0.478	-0.94	-0.474	-0.481	-1.029	-0.501	-0.957	-0.46	0.032	-0.497	-0.452	-0.436	0.071	-0.418	-0.449	0.088	0.052	-0.441	-0.471	-0.474	0.022	0.081	0.023	0.584	0.078	-0.471	0.101	0.091	-0.012
2016-09-10 18:59:01	609	25.375	-0.976	-0.478	-0.94	-0.474	-0.481	-1.029	-0.501	-0.957	-0.46	0.032	-0.497	-0.452	-0.436	0.071	-0.418	-0.449	0.088	0.052	-0.441	0.033	-0.474	0.022	0.081	0.023	0.584	0.078	-0.471	0.101	0.091	-0.012
2016-09-10 19:24:01	609.42	25.3925	-0.474	-0.478	-0.94	-0.474	-0.481	-1.029	-0.501	-0.957	-0.46	0.032	-0.497	-0.452	-0.436	0.071	-0.418	-0.449	0.088	0.052	-0.441	-0.471	-0.474	0.022	0.081	0.023	0.584	0.078	-0.471	0.101	0.091	-0.012
2016-09-10 19:49:01	609.84	25.41	-0.474	-0.478	-0.94	-0.474	-0.481	-1.029	-0.501	-0.957	-0.46	0.032	-0.497	-0.452	-0.436	0.071	-0.418	-0.449	0.088	0.052	-0.441	0.033	-0.474	0.022	0.081	0.023	0.584	0.078	-0.471	0.101	0.091	-0.012
2016-09-10 20:14:01	610.26	25.4275	-0.976	-0.478	-0.94	-0.474	-0.481	-1.029	-0.501	-0.957	-0.46	0.032	-0.497	-0.452	-0.436	0.071	-0.418	-0.449	0.088	0.052	-0.441	0.033	-0.474	0.022	0.081	0.023	0.584	0.078	-0.471	0.101	0.091	-0.012
2016-09-10 20:39:01	610.68	25.445	-0.976	-0.478	-0.94	-0.474	-0.481	-1.029	-0.501	-0.957	-0.46	0.032	-0.497	-0.452	-0.436	0.071	-0.418	-0.449	0.088	0.052	-0.441	0.033	-0.474	0.022	0.081	0.023	0.584	0.078	-0.471	0.101	0.091	-0.012
2016-09-10 21:04:01	611.1	25.4625	-0.474	-0.478	-0.94	-0.474	-0.481	-1.029	-0.501	-0.957	-0.46	0.032	-0.497	-0.452	-0.436	0.071	-0.418	-0.449	0.088	0.052	-0.441	-0.471	-0.474	0.022	0.081	0.023	0.584	0.078	-0.471	0.101	0.091	-0.012
2016-09-10 21:29:01	611.52	25.48	-0.976	-0.478	-0.94	-0.474	-0.481	-1.029	-0.501	-0.957	-0.46	0.032	-0.497	-0.452	-0.436	0.071	-0.418	-0.449	0.088	0.052	-0.441	0.033	-0.474	0.022	0.081	0.023	0.584	0.078	-0.471	0.101	0.091	-0.012
2016-09-10 21:54:01	611.94	25.4975	-0.976	-0.478	-0.94	-0.474	-0.481	-1.029	-0.501	-0.957	-0.46	0.032	-0.497	-0.452	-0.436	0.071	-0.418	-0.449	0.088	0.052	-0.441	0.033	-0.474	0.022	0.081	0.023	0.584	0.078	-0.471	0.101	0.091	-0.012
2016-09-10 22:19:01	612.36	25.515	-0.976	-0.478	-0.94	-0.474	-0.481	-1.029	-0.501	-0.957	-0.46	0.032	-0.497	-0.452	-0.436	0.071	-0.418	-0.449	0.088	0.052	-0.441	0.033	-0.474	0.022	0.081	0.023	0.584	0.078	-0.471	0.101	0.091	-0.012
2016-09-10 22:44:01	612.78	25.5325	-0.976	-0.478	-0.94	-0.474	-0.481	-1.029	-0.501	-0.957	-0.46	0.032	-0.497	-0.452	-0.436	0.071	-0.418	-0.449	0.088	0.052	-0.441	-0.471	-0.474	0.022	0.081	0.023	0.584	0.078	-0.471	0.101	0.091	-0.012
2016-09-10 23:09:01	613.2	25.55	-0.976	-0.478	-0.94	-0.474	-0.481	-1.029	-0.501	-0.957	-0.46	0.032	-0.497	-0.452	-0.436	0.071	-0.418	-0.449	0.088	0.052	-0.441	0.033	-0.474	0.022	0.081	0.023	0.584	0.078	-0.471	0.101	0.091	-0.012
2016-09-10 23:34:01	613.62	25.5675	-0.976	-0.478	-0.94	-0.474	-0.481	-1.029	-0.501	-0.957	-0.46	0.032	-0.497	-0.452	-0.436	0.071	-0.418	-0.449	0.088	0.052	-0.441	-0.471	-0.474	0.022	0.081	0.023	0.584	0.078	-0.471	0.101	0.091	-0.012
2016-09-10 23:59:01	614.04	25.585	-0.976	-0.478	-0.94	-0.474	-0.481	-1.029	-0.501	-0.957	-0.46	0.032	-0.497	-0.452	-0.436	0.071	-0.418	-0.449	0.088	0.052	-0.441	-0.471	-0.474	0.022	0.081	0.023	0.584	0.078	-0.471	0.101	0.091	-0.012
2016-09-11 00:24:01	614.46	25.6025	-0.976	-0.478	-0.94	-0.474	-0.481	-1.029	-0.501	-0.957	-0.46	0.032	-0.497	-0.452	-0.436	0.071	-0.418	-0.449	0.088	0.052	-0.441	-0.471	-0.474	0.022	0.081	0.023	0.584	0.078	-0.471	0.101	0.091	-0.012
2016-09-11 00:49:01	614.88	25.62	-0.976	-0.478	-0.94	-0.474	-0.481	-1.029	-0.501	-0.957	-0.46	0.032	-0.497	-0.452	-0.436	0.071	-0.418	-0.449	0.088	0.052	-0.441	-0.471	-0.474	0.022	0.081	0.023	0.584	0.078	-0.471	0.101	0.091	-0.012
2016-09-11 01:14:01	615.3	25.6375	-0.474	-0.478	-0.94	-0.474	-0.481	-1.029	-0.501	-0.957	-0.46	0.032	-0.497	-0.452	-0.436	0.071	-0.418	-0.449	0.088	0.052	-0.441	-0.471	-0.474	0.022	0.081	0.023	0.584	0.078	-0.471	0.101	0.091	-0.012
2016-09-11 01:39:01	615.72	25.655	-0.976	-0.478	-0.94	-0.474	-0.481	-1.029	-0.501	-0.957	-0.46	0.032	-0.497	-0.452	-0.436	0.071	-0.418	-0.449	0.088	0.052	-0.441	-0.471	-0.474	0.022	0.081	0.023	0.584	0.078	-0.471	0.101	0.091	-0.012
2016-09-11 02:04:01	616.14	25.6725	-0.976	-0.478	-0.94	-0.474	-0.481	-1.029	-0.501	-0.957	-0.46	0.032	-0.497	-0.452	-0.436	0.071	-0.418	-0.449	0.088	0.052	-0.441	-0.471	-0.474	0.022	0.081	0.023	0.584	0.078	-0.471	0.101	0.091	-0.012
2016-09-11 02:29:01	616.56	25.69	-0.976	-0.478	-0.94	-0.474	-0.481	-1.029	-0.501	-0.957	-0.46	0.032	-0.497	-0.452	-0.436	0.071	-0.418	-0.449	0.088	0.052	-0.441	-0.471	-0.474	0.022	0.081	0.023	0.584	0.078	-0.471	0.101	0.091	-0.012
2016-09-11 02:54:01	616.98	25.7075	-0.976	-0.478	-0.94	-0.474	-0.481	-1.029	-0.501	-0.957	-0.46	0.032	-0.497	-0.452	-0.436	0.071	-0.418	-0.449	0.088	0.052	-0.441	-0.471	-0.474	0.022	0.081	0.023	0.584	0.078	-0.471	0.101	0.091	-0.012
2016-09-11 03:19:01	617.4	25.725	-0.976	-0.478	-0.94	-0.474	-0.481	-1.029	-0.501	-0.957	-0.46	0.032	-0.497	-0.452	-0.436	0.071	-0.418	-0.449	0.088	0.052	-0.441	-0.471	-0.474	0.022	0.081	0.023	0.584	0.078	-0.471	0.101	0.091	-0.012
2016-09-11 03:44:01	617.82	25.7425	-0.976	-0.478	-0.94	-0.474	-0.481	-1.029	-0.501	-0.957	-0.46	0.032	-0.497	-0.452	-0.436	0.071	-0.418	-0.449	0.088	0.052	-0.441	-0.471	-0.474	0.022	0.081	0.023	0.584	0.078	-0.471	0.101	0.091	-0.012
2016-09-11 04:09:01	618.24	25.76	-0.976	-0.478	-0.94	-0.474	-0.481	-1.029	-0.501	-0.957	-0.46	0.032	-0.497	-0.452	-0.436	0.071	-0.418	-0.449	0.088	0.052	-0.441	0.033	-0.474	0.022	0.081	0.023	0.584	0.078	-0.471	0.101	0.091	-0.012
2016-09-11 04:34:01	618.66	25.7775	-0.976	-0.478	-0.94	-0.474	-0.481	-1.029	-0.501	-0.957	-0.46	0.032	-0.497	-0.452	-0.436	0.071	-0.418	-0.449	0.088	0.052	-0.441	-0.471	-0.474	0.022	0.081	0.023	0.584	0.078	-0.471	0.101	0.091	-0.012
2016-09-11 04:59:01	619.08	25.795	-0.976	-0.478	-0.94	-0.474	-0.481	-1.029	-0.501	-0.957	-0.46	0.032	-0.497	-0.452	-0.436	0.071	-0.418	-0.449	0.088	0.052	-0.441	-0.471	-0.474	0.022	0.081	0.023	0.584	0.078	-0.471	0.101	0.091	-0.012
2016-09-11 05:24:01	619.5	25.8125	-0.976	-0.478	-0.94	-0.474	-0.481	-1.029	-0.501	-0.957	-0.46	0.032	-0.497	-0.452	-0.436	0.071	-0.418	-0.449	0.088	0.052	-0.441	0.033	-0.474	0.022	0.081	0.023	0.584	0.078	-0.471	0.101	0.091	-0.012
2016-09-11 05:49:01	619.92	25.83	-0.976	-0.478	-0.94	-0.474	-0.481	-1.029	-0.501	-0.957	-0.46	0.032	-0.497	-0.452	-0.436	0.071	-0.418	-0.449	0.088	0.052	-0.441	-0.471	-0.474	0.022	0.081	0.023	0.584	0.078	-0.471	0.101	0.091	-0.012
2016-09-11 06:14:01	620.34	25.8475	-0.474	-0.478	-0.94	-0.474	0.022	-1.029	-0.501	-0.957	-0.46	0.032	-0.497	-0.452	-0.436	0.071	-0.418	-0.449	0.088	0.052	-0.441	-0.471	-0.474	0.022	0.081	0.023	0.584	0.078	-0.471	0.101	0.091	-0.012
2016-09-11 06:39:01	620.76	25.865	-0.474	-0.478	-0.94	-0.474	-0.481	-1.029	-0.501	-0.957	-0.46	0.032	-0.497	-0.452	-0.436	0.071	-0.418	-0.449	0.088	0.052	-0.441	-0.471	-0.474	0.022	0.081	0.023	0.584	0.078	-0.471	0.101	0.091	-0.012
2016-09-11 07:04:01	621.18	25.8825	-0.976	-0.478	-0.94	-0.474	-0.481	-1.029	-0.501	-0.957	-0.46	0.032	-0.497	-0.452	-0.436	0.071	-0.418	-0.449	0.088	0.052	-0.441	0.033	-0.474	0.022	0.081	0.023	0.584	0.078	-0.471	0.101	0.091	-0.012
2016-09-11 07:29:01	621.6	25.9	-0.976	-0.478	-0.94	-0.474	-0.481	-1.029	-0.501	-0.957	-0.46	0.032	-0.497	-0.452	-0.436	0.071	-0.418	-0.449	0.088	0.052	-0.441	-0.471	-0.474	0.022	0.081	0.023	0.584	0.078	-0.471	0.101	0.091	-0.012
2016-09-11 07:54:01	622.02	25.9175	-0.474	-0.478	-0.94	-0.474	-0.481	-1.029	-0.501	-0.957	-0.46	0.032	-0.497	-0.452	-0.436	0.071	-0.418	-0.449	0.088	0.052	-0.441	-0.471	-0.474	0.022	0.081	0.023	0.584	0.078	-0.471	0.101	0.091	-0.012
2016-09-11 08:19:01	622.44	25.935	-0.474	-0.478	-0.94	-0.474	-0.481	-1.029	-0.501	-0.957	-0.46	0.032	-0.497	-0.452	-0.436	0.071	-0.418	-0.449	0.088	0.052	-0.441	0.033	-0.474	0.022	0.081	0.023	0.584	0.078	-0.471	0.101	0.091	-0.012
2016-09-11 08:44:01	622.86	25.9525	-0.474	-0.478	-0.94	-0.474	-0.481	-1.029	-0.501	-0.957	-0.46	0.032	-0.497	-0.452	-0.436	0.071	-0.418	-0.449	0.088	0.052	-0.441	0.033	-0.474	0.022	0.081	0.023	0.584	0.078	-0.471	0.101	0.091	-0.012
2016-09-11 09:09:01	623.28	25.97	-0.976	-0.478	-0.94	-0.474	-0.481	-1.029	-0.501	-0.957	-0.46	0.032	-0.497	-0.452	-0.436	0.071	-0.418	-0.449	0.088	0.052	-0.441	0.033	-0.474	0.022	0.081	0.023	0.584	0.078	-0.471	0.101	0.091	-0.012
2016-09-11 09:34:01	623.7	25.9875	-0.976	-0.478	-0.94	-0.474	-0.481	-1.029	-0.501	-0.957	-0.46	0.032	-0.497	-0.452	-0.436	0.071	-0.418	-0.449	0.088	0.052	-0.441	0.033	-0.474	0.022	0.081	0.023	0.584	0.078	-0.471	0.101	0.091	-0.012
2016-09-11 09:59:01	624.12	26.005	-0.474	-0.478	-0.94	-0.474	-0.481	-1.029	-0.501	-0.957	-0.46	0.032	-0.497	-0.452	-0.436	0.071	-0.418	-0.449	0.088	0.052	-0.441	-0.471	-0.474	0.022	0.081	0.023	0.584	0.078	-0.471	0.101	0.091	-0.012
2016-09-11 10:24:01	624.54	26.0225	-0.976	-0.478	-0.94	-0.474	-0.481	-1.029	-0.501	-0.957	-0.46	0.032	-0.497	-0.452	-0.436	0.071	-0.418	-0.449	0.088	0.052	-0.441	0.033	-0.474	0.022	0.081	0.023	0.584	0.078	-0.471	0.101	0.091	-0.012
2016-09-11 10:49:01	624.96	26.04	-0.976	-0.478	-0.94	-0.474	-0.481	-1.029	-0.501	-0.957	-0.46	0.032	-0.497	-0.452	-0.436	0.071	-0.418	-0.449	0.088	0.052	-0.441	-0.471	-0.474	0.022	0.081	0.023	0.584	0.078	-0.471	0.101	0.091	-0.012
2016-09-11 11:14:01	625.38	26.0575	-0.474	-0.478	-0.94	-0.474	-0.481	-1.029	-0.501	-0.957	-0.46	0.032	-0.497	-0.452	-0.436	0.071	-0.418	-0.449	0.088	0.052	-0.441	-0.471	-0.474	0.022	0.081	0.023	0.584	0.078	-0.471	0.101	0.091	-0.012
2016-09-11 11:39:01	625.8	26.075	-0.474	-0.478	-0.94	-0.474	-0.481	-1.029	-0.501	-0.957	-0.46	0.032	-0.497	-0.452	-0.436	0.071	-0.418	-0.449	0.088	0.052	-0.441	0.033	-0.474	0.022	0.081	0.023	0.584	0.078	-0.471	0.101	0.091	-0.012
2016-09-11 12:04:01	626.22	26.0925	-0.976	-0.478	-0.94	-0.474	-0.481	-1.029	-0.501	-0.957	-0.46	0.032	-0.497	-0.452	-0.436	0.071	-0.418	-0.449	0.088	0.052	-0.441	-0.471	-0.474	0.022	0.081	0.023	0.584	0.078	-0.471	0.101	0.091	-0.012
2016-09-11 12:29:01	626.64	26.11	-0.976	-0.478	-0.94	-0.474	-0.481	-1.029	-0.501	-0.957	-0.46	0.032	-0.497	-0.452	-0.436	0.071	-0.418	-0.449	0.088	0.052	-0.441	-0.471	-0.474	0.022	0.081	0.023	0.584	0.078	-0.471	0.101	0.091	-0.012
2016-09-11 12:54:01	627.06	26.1275	-0.474	-0.478	-0.94	-0.474	-0.481	-1.029	-0.501	-0.957	-0.46	0.032	-0.497	-0.452	-0.436	0.071	-0.418	-0.449	0.088	0.052	-0.441	-0.471	-0.474	0.022	0.081	0.023	0.584	0.078	-0.471	0.101	0.091	-0.012
2016-09-11 13:19:01	627.48	26.145	-0.976	-0.478	-0.94	-0.474	-0.481	-1.029	-0.501	-0.957	-0.46	0.032	-0.497	-0.452	-0.436	0.071	-0.418	-0.449	0.088	0.052	-0.441	0.033	-0.474	0.022	0.081	0.023	0.584	0.078	-0.471	0.101	0.091	-0.012
2016-09-11 13:44:01	627.9	26.1625	-0.976	-0.478	-0.94	-0.474	-0.481	-1.029	-0.501	-0.957	-0.46	0.032	-0.497	-0.452	-0.436	0.071	-0.418	-0.449	0.088	0.052	-0.441	-0.471	-0.474	0.022	0.081	0.023	0.584	0.078	-0.471	0.101	0.091	-0.012
2016-09-11 14:09:01	628.32	26.18	-0.976	-0.478	-0.94	-0.474	-0.481	-1.029	-0.501	-0.957	-0.46	0.032	-0.497	-0.452	-0.436	0.071	-0.418	-0.449	0.088	0.052	-0.441	-0.471	-0.474	0.022	0.081	0.023	0.584	0.078	-0.471	0.101	0.091	-0.012
2016-09-11 14:34:01	628.74	26.1975	-0.474	-0.478	-0.94	-0.474	-0.481	-1.029	-0.501	-0.957	-0.46	0.032	-0.497	-0.452	-0.436	0.071	-0.418	-0.449	0.088	0.052	-0.441	-0.471	-0.474	0.022	0.081	0.023	0.584	0.078	-0.471	0.101	0.091	-0.012
2016-09-11 14:59:01	629.16	26.215	-0.976	-0.478	-0.94	-0.474	-0.481	-1.029	-0.501	-0.957	-0.46	0.032	-0.497	-0.452	-0.436	0.071	-0.418	-0.449	0.088	0.052	-0.441	-0.471	-0.474	0.022	0.081	0.023	0.584	0.078	-0.471	0.101	0.091	-0.012
2016-09-11 15:24:01	629.58	26.2325	-0.976	-0.478	-0.94	-0.474	-0.481	-1.029	-0.501	-0.957	-0.46	0.032	-0.497	-0.452	-0.436	0.071	-0.418	-0.449	0.088	0.052	-0.441	-0.471	-0.474	0.022	0.081	0.023	0.584	0.078	-0.471	0.101	0.091	-0.012
2016-09-11 15:49:01	630	26.25	-0.976	-0.478	-0.94	-0.474	-0.481	-1.029	-0.501	-0.957	-0.46	0.032	-0.497	-0.452	-0.436	0.071	-0.418	-0.449	0.088	0.052	-0.441	-0.471	-0.474	0.022	0.081	0.023	0.584	0.078	-0.471	0.101	0.091	-0.012
2016-09-11 16:14:01	630.42	26.2675	-0.976	-0.478	-0.94	-0.474	-0.481	-1.029	-0.501	-0.957	-0.46	0.032	-0.497	-0.452	-0.436	0.071	-0.418	-0.449	0.088	0.052	-0.441	-0.471	-0.474	0.022	0.081	0.023	0.584	0.078	-0.471	0.101	0.091	-0.012
2016-09-11 16:39:01	630.84	26.285	-0.976	-0.478	-0.94	-0.474	-0.481	-1.029	-0.501	-0.957	-0.46	0.032	-0.497	-0.452	-0.436	0.071	-0.418	-0.449	0.088	0.052	-0.441	-0.471	-0.474	0.022	0.081	0.023	0.584	0.078	-0.471	0.101	0.091	-0.012
2016-09-11 17:04:01	631.26	26.3025	-0.976	-0.478	-0.94	-0.474	-0.481	-1.029	-0.501	-0.957	-0.46	0.032	-0.497	-0.452	-0.436	0.071	-0.418	-0.449	0.088	0.052	-0.441	-0.471	-0.474	0.022	0.081	0.023	0.584	0.078	-0.471	0.101	0.091	-0.012
2016-09-11 17:29:01	631.68	26.32	-0.976	-0.478	-0.94	-0.474	-0.481	-1.029	-0.501	-0.957	-0.46	0.032	-0.497	-0.452	-0.436	0.071	-0.418	-0.449	0.088	0.052	-0.441	-0.471	-0.474	0.022	0.081	0.023	0.584	0.078	-0.471	0.101	0.091	-0.012
2016-09-11 17:54:01	632.1	26.3375	-0.976	-0.478	-0.94	-0.474	-0.481	-1.029	-0.501	-0.957	-0.46	0.032	-0.497	-0.452	-0.436	0.071	-0.418	-0.449	0.088	0.052	-0.441	-0.471	-0.474	0.022	0.081	0.023	0.584	0.078	-0.471	0.101	0.091	-0.012
2016-09-11 18:19:01	632.52	26.355	-0.474	-0.478	-0.94	-0.474	-0.481	-1.029	-0.501	-0.957	-0.46	0.032	-0.497	-0.452	-0.436	0.071	-0.418	-0.449	0.088	0.052	-0.441	0.033	-0.474	0.022	0.081	0.023	0.584	0.078	-0.471	0.101	0.091	-0.012
2016-09-11 18:44:01	632.94	26.3725	-0.976	-0.478	-0.94	-0.474	-0.481	-1.029	-0.501	-0.957	-0.46	0.032	-0.497	-0.452	-0.436	-0.431	-0.418	-0.449	0.088	0.052	-0.441	-0.471	-0.474	0.022	0.081	0.023	0.584	0.078	-0.471	0.101	0.091	-0.012
2016-09-11 19:09:01	633.36	26.39	-0.474	-0.478	-0.94	-0.474	-0.481	-1.029	-0.501	-0.957	-0.46	0.032	-0.497	-0.452	-0.436	0.071	-0.418	-0.449	0.088	0.052	-0.441	-0.471	-0.474	0.022	0.081	0.023	0.584	0.078	-0.471	0.101	0.091	-0.012
2016-09-11 19:34:01	633.78	26.4075	-0.474	-0.478	-0.94	-0.474	-0.481	-1.029	-0.501	-0.957	-0.46	0.032	-0.497	-0.452	-0.436	0.071	-0.418	-0.449	0.088	0.052	-0.441	-0.471	-0.474	0.022	0.081	0.023	0.584	0.078	-0.471	0.101	0.091	-0.012
2016-09-11 19:59:01	634.2	26.425	-0.976	-0.478	-0.94	-0.474	-0.481	-1.029	-0.501	-0.957	-0.46	0.032	-0.497	-0.452	-0.436	0.071	-0.418	-0.449	0.088	0.052	-0.441	0.033	-0.474	0.022	0.081	0.023	0.584	0.078	-0.471	0.101	0.091	-0.012
2016-09-11 20:24:01	634.62	26.4425	-0.976	-0.478	-0.94	-0.474	-0.481	-1.029	-0.501	-0.957	-0.46	0.032	-0.497	-0.452	-0.436	0.071	-0.418	-0.449	0.088	0.052	-0.441	-0.471	-0.474	0.022	0.081	0.023	0.584	0.078	-0.471	0.101	0.091	-0.012
2016-09-11 20:49:01	635.04	26.46	-0.474	-0.478	-0.94	-0.474	-0.481	-1.029	-0.501	-0.957	-0.46	0.032	-0.497	-0.452	-0.436	0.071	-0.418	-0.449	0.088	0.052	-0.441	-0.471	-0.474	0.022	0.081	0.023	0.584	0.078	-0.471	0.101	0.091	-0.012
2016-09-11 21:14:01	635.46	26.4775	-0.474	-0.478	-0.94	-0.474	-0.481	-1.029	-0.501	-0.957	-0.46	0.032	-0.497	-0.452	-0.436	-0.431	-0.418	-0.449	0.088	0.052	-0.441	-0.471	-0.474	0.022	0.081	0.023	0.584	0.078	-0.471	0.101	0.091	-0.012
2016-09-11 21:39:01	635.88	26.495	-0.976	-0.478	-0.94	-0.474	-0.481	-1.029	-0.501	-0.957	-0.46	0.032	-0.497	-0.452	-0.436	0.071	-0.418	-0.449	0.088	0.052	-0.441	-0.471	-0.474	0.022	0.081	0.023	0.584	0.078	-0.471	0.101	0.091	-0.012
2016-09-11 22:04:01	636.3	26.5125	-0.976	-0.478	-0.94	-0.474	-0.481	-1.029	-0.501	-0.957	-0.46	0.032	-0.497	-0.452	-0.436	0.071	-0.418	-0.449	0.088	0.052	-0.441	-0.471	-0.474	0.022	0.081	0.023	0.584	0.078	-0.471	0.101	0.091	-0.012
2016-09-11 22:29:01	636.72	26.53	-0.976	-0.478	-0.94	-0.474	-0.481	-1.029	-0.501	-0.957	-0.46	0.032	-0.497	-0.452	-0.436	0.071	-0.418	-0.449	0.088	0.052	-0.441	-0.471	-0.474	0.022	0.081	0.023	0.584	0.078	-0.471	0.101	0.091	-0.012
2016-09-11 22:54:01	637.14	26.5475	-0.474	-0.478	-0.94	-0.474	-0.481	-1.029	-0.501	-0.957	-0.46	0.032	-0.497	-0.452	-0.436	0.071	-0.418	-0.449	0.088	0.052	-0.441	-0.471	-0.474	0.022	0.081	0.023	0.584	0.078	-0.471	0.101	0.091	-0.012
2016-09-11 23:19:01	637.56	26.565	-0.976	-0.478	-0.94	-0.474	-0.481	-1.029	-0.501	-0.957	-0.46	0.032	-0.497	-0.452	-0.436	0.071	-0.418	-0.449	0.088	0.052	-0.441	-0.471	-0.474	0.022	0.081	0.023	0.584	0.078	-0.471	0.101	0.091	-0.012
2016-09-11 23:44:01	637.98	26.5825	-0.976	-0.478	-0.94	-0.474	-0.481	-1.029	-0.501	-0.957	-0.46	0.032	-0.497	-0.452	-0.436	0.071	-0.418	-0.449	0.088	0.052	-0.441	-0.471	-0.474	0.022	0.081	0.023	0.584	0.078	-0.471	0.101	0.091	-0.012
2016-09-12 00:09:01	638.4	26.6	-0.976	-0.478	-0.94	-0.474	-0.481	-1.029	-0.501	-0.957	-0.46	0.032	-0.497	-0.452	-0.436	0.071	-0.418	-0.449	0.088	0.052	-0.441	-0.471	-0.474	0.022	0.081	0.023	0.584	0.078	-0.471	0.101	0.091	-0.012
2016-09-12 00:34:01	638.82	26.6175	-0.474	-0.478	-0.94	-0.474	-0.481	-1.029	-0.501	-0.957	-0.46	0.032	-0.497	-0.452	-0.436	0.071	-0.418	-0.449	0.088	0.052	-0.441	-0.471	-0.474	0.022	0.081	0.023	0.584	0.078	-0.471	0.101	0.091	-0.012
2016-09-12 00:59:01	639.24	26.635	-0.976	-0.478	-0.94	-0.474	-0.481	-1.029	-0.501	-0.957	-0.46	0.032	-0.497	-0.452	-0.436	0.071	-0.418	-0.449	0.088	0.052	-0.441	-0.471	-0.474	0.022	0.081	0.023	0.584	0.078	-0.471	0.101	0.091	-0.012
2016-09-12 01:24:01	639.66	26.6525	-0.976	-0.478	-0.94	-0.474	-0.481	-1.029	-0.501	-0.957	-0.46	0.032	-0.497	-0.452	-0.436	0.071	-0.418	-0.449	0.088	0.052	-0.441	-0.471	-0.474	0.022	0.081	0.023	0.584	-0.424	-0.471	0.101	0.091	-0.012
2016-09-12 01:49:01	640.08	26.67	-0.474	-0.478	-0.94	-0.474	-0.481	-1.029	-0.501	-0.957	-0.46	0.032	-0.497	-0.452	-0.436	0.071	-0.418	-0.449	0.088	0.052	-0.441	-0.471	-0.474	0.022	0.081	0.023	0.584	0.078	-0.471	0.101	0.091	-0.012
2016-09-12 02:14:01	640.5	26.6875	-0.976	-0.478	-0.94	-0.474	-0.481	-1.029	-0.501	-0.957	-0.46	0.032	-0.497	-0.452	-0.436	0.071	-0.418	-0.449	0.088	0.052	-0.441	-0.471	-0.474	0.022	0.081	0.023	0.584	0.078	-0.471	0.101	0.091	-0.012
2016-09-12 02:39:01	640.92	26.705	-0.976	-0.478	-0.94	-0.474	-0.481	-1.029	-0.501	-0.957	-0.46	0.032	-0.497	-0.452	-0.436	0.071	-0.418	-0.449	0.088	0.052	-0.441	-0.471	-0.474	0.022	0.081	0.023	0.584	0.078	-0.471	0.101	0.091	-0.012
2016-09-12 03:04:01	641.34	26.7225	-0.976	-0.478	-0.94	-0.474	-0.481	-1.029	-0.501	-0.957	-0.46	0.032	-0.497	-0.452	-0.436	0.071	-0.418	-0.449	0.088	0.052	-0.441	-0.471	-0.474	0.022	0.081	0.023	0.584	-0.424	-0.471	0.101	0.091	-0.012
2016-09-12 03:29:01	641.76	26.74	-0.474	-0.478	-0.94	-0.474	-0.481	-1.029	-0.501	-0.957	-0.46	0.032	-0.497	-0.452	-0.436	-0.431	-0.418	-0.449	0.088	0.052	-0.441	-0.471	-0.474	0.022	0.081	0.023	0.584	0.078	-0.471	0.101	0.091	-0.012
2016-09-12 03:54:01	642.18	26.7575	-0.976	-0.478	-0.94	-0.474	-0.481	-1.029	-0.501	-0.957	-0.46	0.032	-0.497	-0.452	-0.436	0.071	-0.418	-0.449	0.088	0.052	-0.441	-0.471	-0.474	0.022	0.081	0.023	0.584	0.078	-0.471	0.101	0.091	-0.012
2016-09-12 04:19:01	642.6	26.775	-0.976	-0.478	-0.94	-0.474	-0.481	-1.029	-0.501	-0.957	-0.46	0.032	-0.497	-0.452	-0.436	-0.431	-0.418	-0.449	0.088	0.052	-0.441	-0.471	-0.474	0.022	0.081	0.023	0.584	0.078	-0.471	0.101	0.091	-0.012
2016-09-12 04:44:01	643.02	26.7925	-0.976	-0.478	-0.94	-0.474	-0.481	-1.029	-0.501	-0.957	-0.46	0.032	-0.497	-0.452	-0.436	0.071	-0.418	-0.449	0.088	0.052	-0.441	-0.471	-0.474	0.022	0.081	0.023	0.584	0.078	-0.471	0.101	0.091	-0.012
2016-09-12 05:09:01	643.44	26.81	-0.474	-0.478	-0.94	-0.474	-0.481	-1.029	-0.501	-0.957	-0.46	0.032	-0.497	-0.452	-0.436	-0.431	-0.418	-0.449	0.088	0.052	-0.441	-0.471	-0.474	0.022	0.081	0.023	0.584	0.078	-0.471	0.101	0.091	-0.012
2016-09-12 05:34:01	643.86	26.8275	-0.976	-0.478	-0.94	-0.474	-0.481	-1.029	-0.501	-0.957	-0.46	0.032	-0.497	-0.452	-0.436	-0.431	-0.418	-0.449	0.088	0.052	-0.441	-0.471	-0.474	0.022	0.081	0.023	0.584	0.078	-0.471	0.101	0.091	-0.012
2016-09-12 05:59:01	644.28	26.845	-0.976	-0.478	-0.94	-0.474	-0.481	-1.029	-0.501	-0.957	-0.46	0.032	-0.497	-0.452	-0.436	0.071	-0.418	-0.449	0.088	0.052	-0.441	-0.471	-0.474	0.022	0.081	0.023	0.584	0.078	-0.471	0.101	0.091	-0.012
2016-09-12 06:24:01	644.7	26.8625	-0.976	-0.478	-0.94	-0.474	-0.481	-1.029	-0.501	-0.957	-0.46	0.032	-0.497	-0.452	-0.436	0.071	-0.418	-0.449	0.088	0.052	-0.441	-0.471	-0.474	0.022	0.081	0.023	0.584	0.078	-0.471	0.101	0.091	-0.012
2016-09-12 06:49:01	645.12	26.88	-0.976	-0.478	-0.94	-0.474	-0.481	-1.029	-0.501	-0.957	-0.46	0.032	-0.497	-0.452	-0.436	-0.431	-0.418	-0.449	0.088	0.052	-0.441	-0.471	-0.474	0.022	0.081	0.023	0.584	0.078	-0.471	0.101	0.091	-0.012
2016-09-12 07:14:01	645.54	26.8975	-0.976	-0.478	-0.94	-0.474	-0.481	-1.029	-0.501	-0.957	-0.46	0.032	-0.497	-0.452	-0.436	0.071	-0.418	-0.449	0.088	0.052	-0.441	-0.471	-0.474	0.022	0.081	0.023	0.584	0.078	-0.471	0.101	0.091	-0.012
2016-09-12 07:39:01	645.96	26.915	-0.474	-0.478	-0.94	-0.474	-0.481	-1.029	-0.501	-0.957	-0.46	0.032	-0.497	-0.452	-0.436	-0.431	-0.418	-0.449	0.088	0.052	-0.441	-0.471	-0.474	0.022	0.081	0.023	0.584	0.078	-0.471	0.101	0.091	-0.012
2016-09-12 08:04:01	646.38	26.9325	-0.474	-0.478	-0.94	-0.474	-0.481	-1.029	-0.501	-0.957	-0.46	0.032	-0.497	-0.452	-0.436	-0.431	-0.418	-0.449	0.088	0.052	-0.441	-0.471	-0.474	0.022	0.081	0.023	0.584	0.078	-0.471	0.101	0.091	-0.012
2016-09-12 08:29:01	646.8	26.95	-0.474	-0.478	-0.94	-0.474	-0.481	-1.029	-0.501	-0.957	-0.46	0.032	-0.497	-0.452	-0.436	-0.431	-0.418	-0.449	0.088	0.052	-0.441	-0.471	-0.474	0.022	0.081	0.023	0.584	0.078	-0.471	0.101	0.091	-0.012
2016-09-12 08:54:01	647.22	26.9675	-0.976	-0.478	-0.94	-0.474	-0.481	-1.029	-0.501	-0.957	-0.46	0.032	-0.497	-0.452	-0.436	0.071	-0.418	-0.449	0.088	0.052	-0.441	-0.471	-0.474	0.022	0.081	0.023	0.584	0.078	-0.471	0.101	0.091	-0.012
2016-09-12 09:19:01	647.64	26.985	-0.976	-0.478	-0.94	-0.474	-0.481	-1.029	-0.501	-0.957	-0.46	0.032	-0.497	-0.452	-0.436	-0.431	-0.418	-0.449	0.088	0.052	-0.441	0.033	-0.474	0.022	0.081	0.023	0.584	0.078	-0.471	0.101	0.091	-0.012
2016-09-12 09:44:01	648.06	27.0025	-0.976	-0.478	-0.94	-0.474	-0.481	-1.029	-0.501	-0.957	-0.46	0.032	-0.497	-0.452	-0.436	0.071	-0.418	-0.449	0.088	0.052	-0.441	-0.471	-0.474	0.022	0.081	0.023	0.584	0.078	-0.471	0.101	0.091	-0.012
2016-09-12 10:09:01	648.48	27.02	-0.474	-0.478	-0.94	-0.474	-0.481	-1.029	-0.501	-0.957	-0.46	0.032	-0.497	-0.452	-0.436	-0.431	-0.418	-0.449	0.088	0.052	-0.441	-0.471	-0.474	0.022	0.081	0.023	0.584	0.078	-0.471	0.101	0.091	-0.012
2016-09-12 10:34:01	648.9	27.0375	-0.976	-0.478	-0.94	-0.474	-0.481	-1.029	-0.501	-0.957	-0.46	0.032	-0.497	-0.452	-0.436	-0.431	-0.418	-0.449	0.088	0.052	-0.441	0.033	-0.474	0.022	0.081	0.023	0.584	0.078	-0.471	0.101	0.091	-0.012
2016-09-12 10:59:01	649.32	27.055	-0.976	-0.478	-0.94	-0.474	-0.481	-1.029	-0.501	-0.957	-0.46	0.032	-0.497	-0.452	-0.436	-0.431	-0.418	-0.449	0.088	0.052	-0.441	0.033	-0.474	0.022	0.081	0.023	0.584	0.078	-0.471	0.101	0.091	-0.012
2016-09-12 11:24:01	649.74	27.0725	-0.976	-0.478	-0.94	-0.474	-0.481	-1.029	-0.501	-0.957	-0.46	0.032	-0.497	-0.452	-0.436	-0.431	-0.418	-0.449	0.088	0.052	-0.441	-0.471	-0.474	0.022	0.081	0.023	0.584	0.078	-0.471	0.101	0.091	-0.012
2016-09-12 11:49:01	650.16	27.09	-0.474	-0.478	-0.94	-0.474	-0.481	-1.029	-0.501	-0.957	-0.46	0.032	-0.497	-0.452	-0.436	0.071	-0.418	-0.449	0.088	0.052	-0.441	-0.471	-0.474	0.022	0.081	0.023	0.584	0.078	-0.471	0.101	0.091	-0.012
2016-09-12 12:14:01	650.58	27.1075	-0.976	-0.478	-0.94	-0.474	-0.481	-1.029	-0.501	-0.957	-0.46	0.032	-0.497	-0.452	-0.436	-0.431	-0.418	-0.449	0.088	0.052	-0.441	0.033	-0.474	0.022	0.081	0.023	0.584	0.078	-0.471	0.101	0.091	-0.012
2016-09-12 12:39:01	651	27.125	-0.976	-0.478	-0.94	-0.474	-0.481	-1.029	-0.501	-0.957	-0.46	0.032	-0.497	-0.452	-0.436	-0.431	-0.418	-0.449	0.088	0.052	-0.441	-0.471	-0.474	0.022	0.081	0.023	0.584	0.078	-0.471	0.101	0.091	-0.012
2016-09-12 13:04:01	651.42	27.1425	-0.976	-0.478	-0.94	-0.474	-0.481	-1.029	-0.501	-0.957	-0.46	0.032	-0.497	-0.452	-0.436	-0.431	-0.418	-0.449	0.088	0.052	-0.441	0.033	-0.474	0.022	0.081	0.023	0.584	0.078	-0.471	0.101	0.091	-0.012
2016-09-12 13:29:01	651.84	27.16	-0.976	-0.478	-0.94	-0.474	-0.481	-1.029	-0.501	-0.957	-0.46	0.032	-0.497	-0.452	-0.436	-0.431	-0.418	-0.449	0.088	0.052	-0.441	-0.471	-0.474	0.022	0.081	0.023	0.584	0.078	-0.471	0.101	0.091	-0.012
2016-09-12 13:54:01	652.26	27.1775	-0.976	-0.478	-0.94	-0.474	-0.481	-1.029	-0.501	-0.957	-0.46	0.032	-0.497	-0.452	-0.436	-0.431	-0.418	-0.449	0.088	0.052	-0.441	-0.471	-0.474	0.022	0.081	0.023	0.584	0.078	-0.471	0.101	0.091	-0.012
2016-09-12 14:19:01	652.68	27.195	-0.976	-0.478	-0.94	-0.474	-0.481	-1.029	-0.501	-0.957	-0.46	0.032	-0.497	-0.452	-0.436	0.071	-0.418	-0.449	0.088	0.052	-0.441	0.033	-0.474	0.022	0.081	0.023	0.584	0.078	-0.471	0.101	0.091	-0.012
2016-09-12 14:44:01	653.1	27.2125	-0.976	-0.478	-0.94	-0.474	-0.481	-1.029	-0.501	-0.957	-0.46	0.032	-0.497	-0.452	-0.436	0.071	-0.418	-0.449	0.088	0.052	-0.441	-0.471	-0.474	0.022	0.081	0.023	0.584	0.078	-0.471	0.101	0.091	-0.012
2016-09-12 15:09:01	653.52	27.23	-0.976	-0.478	-0.94	-0.474	-0.481	-1.029	-0.501	-0.957	-0.46	0.032	-0.497	-0.452	-0.436	0.071	-0.418	-0.449	0.088	0.052	-0.441	-0.471	-0.474	0.022	0.081	0.023	0.584	0.078	-0.471	0.101	0.091	-0.012
2016-09-12 15:34:01	653.94	27.2475	-0.474	-0.478	-0.94	-0.474	-0.481	-1.029	-0.501	-0.957	-0.46	0.032	-0.497	-0.452	-0.436	-0.431	-0.418	-0.449	0.088	0.052	-0.441	-0.471	-0.474	0.022	0.081	0.023	0.584	0.078	-0.471	0.101	0.091	-0.012
2016-09-12 15:59:01	654.36	27.265	-0.976	-0.478	-0.94	-0.474	-0.481	-1.029	-0.501	-0.957	-0.46	0.032	-0.497	-0.452	-0.436	-0.431	-0.418	-0.449	0.088	0.052	-0.441	-0.471	-0.474	0.022	0.081	0.023	0.584	0.078	-0.471	0.101	0.091	-0.012
2016-09-12 16:24:01	654.78	27.2825	-0.976	-0.478	-0.94	-0.474	-0.481	-1.029	-0.501	-0.957	-0.46	0.032	-0.497	-0.452	-0.436	0.071	-0.418	-0.449	0.088	0.052	-0.441	-0.471	-0.474	0.022	0.081	0.023	0.584	0.078	-0.471	0.101	0.091	-0.012
2016-09-12 16:49:01	655.2	27.3	-0.976	-0.478	-0.94	-0.474	-0.481	-1.029	-0.501	-0.957	-0.46	0.032	-0.497	-0.452	-0.436	0.071	-0.418	-0.449	0.088	0.052	-0.441	-0.471	-0.474	0.022	0.081	0.023	0.584	0.078	-0.471	0.101	0.091	-0.012
2016-09-12 17:14:01	655.62	27.3175	-0.976	-0.478	-0.94	-0.474	-0.481	-1.029	-0.501	-0.957	-0.46	0.032	-0.497	-0.452	-0.436	0.071	-0.418	-0.449	0.088	0.052	-0.441	0.033	-0.474	0.022	0.081	0.023	0.584	0.078	-0.471	0.101	0.091	-0.012
2016-09-12 17:39:01	656.04	27.335	-0.976	-0.478	-0.94	-0.474	-0.481	-1.029	-0.501	-0.957	-0.46	0.032	-0.497	-0.452	-0.436	0.071	-0.418	-0.449	0.088	0.052	-0.441	-0.471	-0.474	0.022	0.081	0.023	0.584	0.078	-0.471	0.101	0.091	-0.012
2016-09-12 18:04:01	656.46	27.3525	-0.976	-0.478	-0.94	-0.474	-0.481	-1.029	-0.501	-0.957	-0.46	0.032	-0.497	-0.452	-0.436	-0.431	-0.418	-0.449	0.088	0.052	-0.441	-0.471	-0.474	0.022	0.081	0.023	0.584	0.078	-0.471	0.101	0.091	-0.012
2016-09-12 18:29:01	656.88	27.37	-0.976	-0.478	-0.94	-0.474	-0.481	-1.029	-0.501	-0.957	-0.46	0.032	-0.497	-0.452	-0.436	-0.431	-0.418	-0.449	0.088	0.052	-0.441	-0.471	-0.474	0.022	0.081	0.023	0.584	0.078	-0.471	0.101	0.091	-0.012
2016-09-12 18:54:01	657.3	27.3875	-0.474	-0.478	-0.94	-0.474	0.022	-1.029	-0.501	-0.957	-0.46	0.032	-0.497	-0.452	-0.436	0.071	-0.418	-0.449	0.088	0.052	-0.441	-0.471	-0.474	0.022	0.081	0.023	0.584	0.078	-0.471	0.101	0.091	-0.012
2016-09-12 19:19:01	657.72	27.405	-0.474	-0.478	-0.94	-0.474	-0.481	-1.029	-0.501	-0.957	-0.46	0.032	-0.497	-0.452	-0.436	0.071	-0.418	-0.449	0.088	0.052	-0.441	-0.471	-0.474	0.022	0.081	0.023	0.584	0.078	-0.471	0.101	0.091	-0.012
2016-09-12 19:44:01	658.14	27.4225	-0.474	-0.478	-0.94	-0.474	-0.481	-1.029	-0.501	-0.957	-0.46	0.032	-0.497	-0.452	-0.436	-0.431	-0.418	-0.449	0.088	0.052	-0.441	-0.471	-0.474	0.022	0.081	0.023	0.584	0.078	-0.471	0.101	0.091	-0.012
2016-09-12 20:09:01	658.56	27.44	-0.474	-0.478	-0.94	-0.474	-0.481	-1.029	-0.501	-0.957	-0.46	0.032	-0.497	-0.452	-0.436	0.071	-0.418	-0.449	0.088	0.052	-0.441	-0.471	-0.474	0.022	0.081	0.023	0.584	0.078	-0.471	0.101	0.091	-0.012
2016-09-12 20:34:01	658.98	27.4575	-0.976	-0.478	-0.94	-0.474	-0.481	-1.029	-0.501	-0.957	-0.46	0.032	-0.497	-0.452	-0.436	0.071	-0.418	-0.449	0.088	0.052	-0.441	-0.471	-0.474	0.022	0.081	0.023	0.584	0.078	-0.471	0.101	0.091	-0.012
2016-09-12 20:59:01	659.4	27.475	-0.474	-0.478	-0.94	-0.474	-0.481	-1.029	-0.501	-0.957	-0.46	0.032	-0.497	-0.452	-0.436	-0.431	-0.418	-0.449	0.088	0.052	-0.441	-0.471	-0.474	0.022	0.081	0.023	0.584	0.078	-0.471	0.101	0.091	-0.012
2016-09-12 21:24:01	659.82	27.4925	-0.976	-0.478	-0.94	-0.474	-0.481	-1.029	-0.501	-0.957	-0.46	0.032	-0.497	-0.452	-0.436	-0.431	-0.418	-0.449	0.088	0.052	-0.441	-0.471	-0.474	0.022	0.081	0.023	0.584	0.078	-0.471	0.101	0.091	-0.012
2016-09-12 21:49:01	660.24	27.51	-0.976	-0.478	-0.94	-0.474	-0.481	-1.029	-0.501	-0.957	-0.46	0.032	-0.497	-0.452	-0.436	0.071	-0.418	-0.449	0.088	0.052	-0.441	-0.471	-0.474	0.022	0.081	0.023	0.584	0.078	-0.471	0.101	0.091	-0.012
2016-09-12 22:14:01	660.66	27.5275	-0.976	-0.478	-0.94	-0.474	-0.481	-1.029	-0.501	-0.957	-0.46	0.032	-0.497	-0.452	-0.436	-0.431	-0.418	-0.449	0.088	0.052	-0.441	-0.471	-0.474	0.022	0.081	0.023	0.584	-0.424	-0.471	0.101	0.091	-0.012
2016-09-12 22:39:01	661.08	27.545	-0.474	-0.478	-0.94	-0.474	-0.481	-1.029	-0.501	-0.957	-0.46	0.032	-0.497	-0.452	-0.436	-0.431	-0.418	-0.449	0.088	0.052	-0.441	-0.471	-0.474	0.022	0.081	0.023	0.584	0.078	-0.471	0.101	0.091	-0.012
2016-09-12 23:04:01	661.5	27.5625	-0.474	-0.478	-0.94	-0.474	-0.481	-1.029	-0.501	-0.957	-0.46	0.032	-0.497	-0.452	-0.436	0.071	-0.418	-0.449	0.088	0.052	-0.441	-0.471	-0.474	0.022	0.081	0.023	0.584	0.078	-0.471	0.101	0.091	-0.012
2016-09-12 23:29:01	661.92	27.58	-0.976	-0.478	-0.94	-0.474	-0.481	-1.029	-0.501	-0.957	-0.46	0.032	-0.497	-0.452	-0.436	-0.431	-0.418	-0.449	0.088	0.052	-0.441	-0.471	-0.474	0.022	0.081	0.023	0.584	0.078	-0.471	0.101	0.091	-0.012
2016-09-12 23:54:01	662.34	27.5975	-0.976	-0.478	-0.94	-0.474	-0.481	-1.029	-0.501	-0.957	-0.46	0.032	-0.497	-0.452	-0.436	-0.431	-0.418	-0.449	0.088	0.052	-0.441	-0.471	-0.474	0.022	0.081	0.023	0.584	0.078	-0.471	0.101	0.091	-0.012
2016-09-13 00:19:01	662.76	27.615	-0.976	-0.478	-0.94	-0.474	-0.481	-1.029	-0.501	-0.957	-0.46	0.032	-0.497	-0.452	-0.436	0.071	-0.418	-0.449	0.088	0.052	-0.441	-0.471	-0.474	0.022	0.081	0.023	0.584	0.078	-0.471	0.101	0.091	-0.012
2016-09-13 00:44:01	663.18	27.6325	-0.474	-0.478	-0.94	-0.474	-0.481	-1.029	-0.501	-0.957	-0.46	0.032	-0.497	-0.452	-0.436	-0.431	-0.418	-0.449	0.088	0.052	-0.441	-0.471	-0.474	0.022	0.081	0.023	0.584	0.078	-0.471	0.101	0.091	-0.012
2016-09-13 01:09:01	663.6	27.65	-0.976	-0.478	-0.94	-0.474	-0.481	-1.029	-0.501	-0.957	-0.46	0.032	-0.497	-0.452	-0.436	0.071	-0.418	-0.449	0.088	0.052	-0.441	-0.471	-0.474	0.022	0.081	0.023	0.584	0.078	-0.471	0.101	0.091	-0.012
2016-09-13 01:34:01	664.02	27.6675	-0.976	-0.478	-0.94	-0.474	-0.481	-1.029	-0.501	-0.957	-0.46	0.032	-0.497	-0.452	-0.436	0.071	-0.418	-0.449	0.088	0.052	-0.441	-0.471	-0.474	0.022	0.081	0.023	0.584	0.078	-0.471	0.101	0.091	-0.012
2016-09-13 01:59:01	664.44	27.685	-0.976	-0.478	-0.94	-0.474	-0.481	-1.029	-0.501	-0.957	-0.46	0.032	-0.497	-0.452	-0.436	0.071	-0.418	-0.449	0.088	0.052	-0.441	-0.471	-0.474	0.022	0.081	0.023	0.584	-0.424	-0.471	0.101	0.091	-0.012
2016-09-13 02:24:01	664.86	27.7025	-0.474	-0.478	-0.94	-0.474	-0.481	-1.029	-0.501	-0.957	-0.46	0.032	-0.497	-0.452	-0.436	0.071	-0.418	-0.449	0.088	0.052	-0.441	-0.471	-0.474	0.022	0.081	0.023	0.584	0.078	-0.471	0.101	0.091	-0.012
2016-09-13 02:49:01	665.28	27.72	-0.976	-0.478	-0.94	-0.474	-0.481	-1.029	-0.501	-0.957	-0.46	0.032	-0.497	-0.452	-0.436	-0.431	-0.418	-0.449	0.088	0.052	-0.441	-0.471	-0.474	0.022	0.081	0.023	0.584	0.078	-0.471	0.101	0.091	-0.012
2016-09-13 03:14:01	665.7	27.7375	-0.976	-0.478	-0.94	-0.474	-0.481	-1.029	-0.501	-0.957	-0.46	0.032	-0.497	-0.452	-0.436	-0.431	-0.418	-0.449	0.088	0.052	-0.441	-0.471	-0.474	0.022	0.081	-0.48	0.584	-0.424	-0.471	0.101	0.091	-0.012
2016-09-13 03:39:01	666.12	27.755	-0.976	-0.478	-0.94	-0.474	-0.481	-1.029	-0.501	-0.957	-0.46	0.032	-0.497	-0.452	-0.436	-0.431	-0.418	-0.449	0.088	0.052	-0.441	-0.471	-0.474	0.022	0.081	0.023	0.584	0.078	-0.471	0.101	0.091	-0.012
2016-09-13 04:04:01	666.54	27.7725	-0.474	-0.478	-0.94	-0.474	-0.481	-1.029	-0.501	-0.957	-0.46	0.032	-0.497	-0.452	-0.436	-0.431	-0.418	-0.449	0.088	0.052	-0.441	-0.471	-0.474	0.022	0.081	0.023	0.584	-0.424	-0.471	0.101	0.091	-0.012
2016-09-13 04:29:01	666.96	27.79	-0.474	-0.478	-0.94	-0.474	-0.481	-1.029	-0.501	-0.957	-0.46	0.032	-0.497	-0.452	-0.436	-0.431	-0.418	-0.449	0.088	0.052	-0.441	-0.471	-0.474	0.022	0.081	0.023	0.584	0.078	-0.471	0.101	0.091	-0.012
2016-09-13 04:54:01	667.38	27.8075	-0.976	-0.478	-0.94	-0.474	-0.481	-1.029	-0.501	-0.957	-0.46	0.032	-0.497	-0.452	-0.436	-0.431	-0.418	-0.449	0.088	0.052	-0.441	-0.471	-0.474	0.022	0.081	0.023	0.584	0.078	-0.471	0.101	0.091	-0.012
2016-09-13 05:19:01	667.8	27.825	-0.976	-0.478	-0.94	-0.474	-0.481	-1.029	-0.501	-0.957	-0.46	0.032	-0.497	-0.452	-0.436	-0.431	-0.418	-0.449	0.088	0.052	-0.441	-0.471	-0.474	0.022	0.081	0.023	0.584	-0.424	-0.471	0.101	0.091	-0.012
2016-09-13 05:44:01	668.22	27.8425	-0.474	-0.478	-0.94	-0.474	-0.481	-1.029	-0.501	-0.957	-0.46	0.032	-0.497	-0.452	-0.436	-0.431	-0.418	-0.449	0.088	0.052	-0.441	-0.471	-0.474	0.022	0.081	0.023	0.584	0.078	-0.471	0.101	0.091	-0.012
2016-09-13 06:09:01	668.64	27.86	-0.976	-0.478	-0.94	-0.474	-0.481	-1.029	-0.501	-0.957	-0.46	0.032	-0.497	-0.452	-0.436	-0.431	-0.418	-0.449	0.088	0.052	-0.441	-0.471	-0.474	0.022	0.081	-0.48	0.584	-0.424	-0.471	0.101	0.091	-0.012
2016-09-13 06:34:01	669.06	27.8775	-0.976	-0.478	-0.94	-0.474	-0.481	-1.029	-0.501	-0.957	-0.46	0.032	-0.497	-0.452	-0.436	-0.431	-0.418	-0.449	0.088	0.052	-0.441	-0.471	-0.474	0.022	0.081	0.023	0.584	-0.424	-0.471	0.101	0.091	-0.012
2016-09-13 06:59:01	669.48	27.895	-0.976	-0.478	-0.94	-0.474	-0.481	-1.029	-0.501	-0.957	-0.46	0.032	-0.497	-0.452	-0.436	-0.431	-0.418	-0.449	0.088	0.052	-0.441	-0.471	-0.474	0.022	0.081	-0.48	0.584	-0.424	-0.471	0.101	0.091	-0.012
2016-09-13 07:24:01	669.9	27.9125	-0.976	-0.478	-0.94	-0.474	-0.481	-1.029	-0.501	-0.957	-0.46	0.032	-0.497	-0.452	-0.436	0.071	-0.418	-0.449	0.088	0.052	-0.441	-0.471	-0.474	0.022	0.081	-0.48	0.584	-0.424	-0.471	0.101	0.091	-0.012
2016-09-13 07:49:01	670.32	27.93	-0.976	-0.478	-0.94	-0.474	-0.481	-1.029	-0.501	-0.957	-0.46	0.032	-0.497	-0.452	-0.436	-0.431	-0.418	-0.449	0.088	0.052	-0.441	-0.471	-0.474	0.022	0.081	-0.48	0.584	0.078	-0.471	0.101	0.091	-0.012
2016-09-13 08:14:01	670.74	27.9475	-0.474	-0.478	-0.94	-0.474	-0.481	-1.029	-0.501	-0.957	-0.46	0.032	-0.497	-0.452	-0.436	-0.431	-0.418	-0.449	0.088	0.052	-0.441	-0.471	-0.474	0.022	0.081	-0.48	0.584	0.078	-0.471	0.101	0.091	-0.012
2016-09-13 08:39:01	671.16	27.965	-0.976	-0.478	-0.94	-0.474	-0.481	-1.029	-0.501	-0.957	-0.46	0.032	-0.497	-0.452	-0.436	-0.431	-0.418	-0.449	0.088	0.052	-0.441	-0.471	-0.474	0.022	0.081	0.023	0.584	-0.424	-0.471	0.101	0.091	-0.012
2016-09-13 09:04:01	671.58	27.9825	-0.976	-0.478	-0.94	-0.474	-0.481	-1.029	-0.501	-0.957	-0.46	0.032	-0.497	-0.452	-0.436	0.071	-0.418	-0.449	0.088	0.052	-0.441	-0.471	-0.474	0.022	0.081	-0.48	0.584	0.078	-0.471	0.101	0.091	-0.012
2016-09-13 09:29:01	672	28	-0.976	-0.478	-0.94	-0.474	-0.481	-1.029	-0.501	-0.957	-0.46	0.032	-0.497	-0.452	-0.436	-0.431	-0.418	-0.449	0.088	0.052	-0.441	-0.471	-0.474	0.022	0.081	0.023	0.584	0.078	-0.471	0.101	0.091	-0.012
2016-09-13 09:54:01	672.42	28.0175	-0.474	-0.478	-0.94	-0.474	-0.481	-1.029	-0.501	-0.957	-0.46	0.032	-0.497	-0.452	-0.436	-0.431	-0.418	-0.449	0.088	0.052	-0.441	-0.471	-0.474	0.022	0.081	-0.48	0.584	0.078	-0.471	0.101	0.091	-0.012
2016-09-13 10:19:01	672.84	28.035	-0.976	-0.478	-0.94	-0.474	-0.481	-1.029	-0.501	-0.957	-0.46	0.032	-0.497	-0.452	-0.436	-0.431	-0.418	-0.449	0.088	0.052	-0.441	-0.471	-0.474	0.022	0.081	-0.48	0.584	-0.424	-0.471	0.101	0.091	-0.012
2016-09-13 10:44:01	673.26	28.0525	-0.976	-0.478	-0.94	-0.474	-0.481	-1.029	-0.501	-0.957	-0.46	0.032	-0.497	-0.452	-0.436	-0.431	-0.418	-0.449	0.088	0.052	-0.441	-0.471	-0.474	0.022	0.081	-0.48	0.584	-0.424	-0.471	0.101	0.091	-0.012
2016-09-13 11:09:01	673.68	28.07	-0.976	-0.478	-0.94	-0.474	-0.481	-1.029	-0.501	-0.957	-0.46	0.032	-0.497	-0.452	-0.436	-0.431	-0.418	-0.449	0.088	0.052	-0.441	-0.471	-0.474	0.022	0.081	0.023	0.584	-0.424	-0.471	0.101	0.091	-0.012
2016-09-13 11:34:01	674.1	28.0875	-0.474	-0.478	-0.94	-0.474	-0.481	-1.029	-0.501	-0.957	-0.46	0.032	-0.497	-0.452	-0.436	-0.431	-0.418	-0.449	0.088	0.052	-0.441	-0.471	-0.474	0.022	0.081	-0.48	0.584	-0.424	-0.471	0.101	0.091	-0.012
2016-09-13 11:59:01	674.52	28.105	-0.474	-0.478	-0.94	-0.474	-0.481	-1.029	-0.501	-0.957	-0.46	0.032	-0.497	-0.452	-0.436	-0.431	-0.418	-0.449	0.088	0.052	-0.441	0.033	-0.474	0.022	0.081	-0.48	0.584	-0.424	-0.471	0.101	0.091	-0.012
2016-09-13 12:24:01	674.94	28.1225	-0.976	-0.478	-0.94	-0.474	-0.481	-1.029	-0.501	-0.957	-0.46	0.032	-0.497	-0.452	-0.436	-0.431	-0.418	-0.449	0.088	0.052	-0.441	-0.471	-0.474	0.022	0.081	-0.48	0.584	-0.424	-0.471	0.101	0.091	-0.012
2016-09-13 12:49:01	675.36	28.14	-0.976	-0.478	-0.94	-0.474	-0.481	-1.029	-0.501	-0.957	-0.46	0.032	-0.497	-0.452	-0.436	-0.431	-0.418	-0.449	0.088	0.052	-0.441	-0.471	-0.474	0.022	0.081	-0.48	0.584	-0.424	-0.471	0.101	0.091	-0.012
2016-09-13 13:14:01	675.78	28.1575	-0.474	-0.478	-0.94	-0.474	-0.481	-1.029	-0.501	-0.957	-0.46	0.032	-0.497	-0.452	-0.436	-0.431	-0.418	-0.449	0.088	0.052	-0.441	-0.471	-0.474	0.022	0.081	-0.48	0.584	-0.424	-0.471	0.101	0.091	-0.012
2016-09-13 13:39:01	676.2	28.175	-0.976	-0.478	-0.94	-0.474	-0.481	-1.029	-0.501	-0.957	-0.46	0.032	-0.497	-0.452	-0.436	-0.431	-0.418	-0.449	0.088	0.052	-0.441	-0.471	-0.474	0.022	0.081	0.023	0.584	-0.424	-0.471	0.101	0.091	-0.012
2016-09-13 14:04:01	676.62	28.1925	-0.976	-0.478	-0.94	-0.474	-0.481	-1.029	-0.501	-0.957	-0.46	0.032	-0.497	-0.452	-0.436	-0.431	-0.418	-0.449	0.088	0.052	-0.441	-0.471	-0.474	0.022	0.081	-0.48	0.584	0.078	-0.471	0.101	0.091	-0.012
2016-09-13 14:29:01	677.04	28.21	-0.976	-0.478	-0.94	-0.474	-0.481	-1.029	-0.501	-0.957	-0.46	0.032	-0.497	-0.452	-0.436	-0.431	-0.418	-0.449	0.088	0.052	-0.441	-0.471	-0.474	0.022	0.081	-0.48	0.584	-0.424	-0.471	0.101	0.091	-0.012
2016-09-13 14:54:01	677.46	28.2275	-0.474	-0.478	-0.94	-0.474	-0.481	-1.029	-0.501	-0.957	-0.46	0.032	-0.497	-0.452	-0.436	-0.431	-0.418	-0.449	0.088	0.052	-0.441	-0.471	-0.474	0.022	0.081	-0.48	0.584	-0.424	-0.471	0.101	0.091	-0.012
2016-09-13 15:19:01	677.88	28.245	-0.976	-0.478	-0.94	-0.474	-0.481	-1.029	-0.501	-0.957	-0.46	0.032	-0.497	-0.452	-0.436	0.071	-0.418	-0.449	0.088	0.052	-0.441	-0.471	-0.474	0.022	0.081	-0.48	0.584	-0.424	-0.471	0.101	0.091	-0.012
2016-09-13 15:44:01	678.3	28.2625	-0.976	-0.478	-0.94	-0.474	-0.481	-1.029	-0.501	-0.957	-0.46	0.032	-0.497	-0.452	-0.436	0.071	-0.418	-0.449	0.088	0.052	-0.441	-0.471	-0.474	0.022	0.081	-0.48	0.584	-0.424	-0.471	0.101	0.091	-0.012
2016-09-13 16:09:01	678.72	28.28	-0.976	-0.478	-0.94	-0.474	-0.481	-1.029	-0.501	-0.957	-0.46	0.032	-0.497	-0.452	-0.436	-0.431	-0.418	-0.449	0.088	0.052	-0.441	-0.471	-0.474	0.022	0.081	-0.48	0.584	-0.424	-0.471	0.101	0.091	-0.012
2016-09-13 16:34:01	679.14	28.2975	-0.976	-0.478	-0.94	-0.474	-0.481	-1.029	-0.501	-0.957	-0.46	0.032	-0.497	-0.452	-0.436	-0.431	-0.418	-0.449	0.088	0.052	-0.441	-0.471	-0.474	0.022	0.081	-0.48	0.584	0.078	-0.471	0.101	0.091	-0.012
2016-09-13 16:59:01	679.56	28.315	-0.976	-0.478	-0.94	-0.474	-0.481	-1.029	-0.501	-0.957	-0.46	0.032	-0.497	-0.452	-0.436	-0.431	-0.418	-0.449	0.088	0.052	-0.441	-0.471	-0.474	0.022	0.081	0.023	0.584	-0.424	-0.471	0.101	0.091	-0.012
2016-09-13 17:24:01	679.98	28.3325	-0.976	-0.478	-0.94	-0.474	-0.481	-1.029	-0.501	-0.957	-0.46	0.032	-0.497	-0.452	-0.436	-0.431	-0.418	-0.449	0.088	0.052	-0.441	-0.471	-0.474	0.022	0.081	-0.48	0.584	0.078	-0.471	0.101	0.091	-0.012
2016-09-13 17:49:01	680.4	28.35	-0.976	-0.478	-0.94	-0.474	-0.481	-1.029	-0.501	-0.957	-0.46	0.032	-0.497	-0.452	-0.436	-0.431	-0.418	-0.449	0.088	0.052	-0.441	-0.471	-0.474	0.022	0.081	0.023	0.584	0.078	-0.471	0.101	0.091	-0.012
2016-09-13 18:14:01	680.82	28.3675	-0.474	-0.478	-0.94	-0.474	-0.481	-1.029	-0.501	-0.957	-0.46	0.032	-0.497	-0.452	-0.436	-0.431	-0.418	-0.449	0.088	0.052	-0.441	-0.471	-0.474	0.022	0.081	-0.48	0.584	0.078	-0.471	0.101	0.091	-0.012
2016-09-13 18:39:01	681.24	28.385	-0.976	-0.478	-0.94	-0.474	-0.481	-1.029	-0.501	-0.957	-0.46	0.032	-0.497	-0.452	-0.436	-0.431	-0.418	-0.449	0.088	0.052	-0.441	-0.471	-0.474	0.022	0.081	-0.48	0.584	-0.424	-0.471	0.101	0.091	-0.012
2016-09-13 19:04:01	681.66	28.4025	-0.976	-0.478	-0.94	-0.474	-0.481	-1.029	-0.501	-0.957	-0.46	0.032	-0.497	-0.452	-0.436	-0.431	-0.418	-0.449	0.088	0.052	-0.441	-0.471	-0.474	0.022	0.081	-0.48	0.584	-0.424	-0.471	0.101	0.091	-0.012
2016-09-13 19:29:01	682.08	28.42	-0.976	-0.478	-0.94	-0.474	-0.481	-1.029	-0.501	-0.957	-0.46	0.032	-0.497	-0.452	-0.436	-0.431	-0.418	-0.449	0.088	0.052	-0.441	-0.471	-0.474	0.022	0.081	-0.48	0.584	-0.424	-0.471	0.101	0.091	-0.012
2016-09-13 19:54:01	682.5	28.4375	-0.976	-0.478	-0.94	-0.474	-0.481	-1.029	-0.501	-0.957	-0.46	0.032	-0.497	-0.452	-0.436	-0.431	-0.418	-0.449	0.088	0.052	-0.441	-0.471	-0.474	0.022	0.081	0.023	0.584	0.078	-0.471	0.101	0.091	-0.012
2016-09-13 20:19:01	682.92	28.455	-0.976	-0.478	-0.94	-0.474	-0.481	-1.029	-0.501	-0.957	-0.46	0.032	-0.497	-0.452	-0.436	-0.431	-0.418	-0.449	0.088	0.052	-0.441	-0.471	-0.474	0.022	0.081	-0.48	0.584	0.078	-0.471	0.101	0.091	-0.012
2016-09-13 20:44:01	683.34	28.4725	-0.976	-0.478	-0.94	-0.474	-0.481	-1.029	-0.501	-0.957	-0.46	0.032	-0.497	-0.452	-0.436	-0.431	-0.418	-0.449	0.088	0.052	-0.441	-0.471	-0.474	0.022	0.081	0.023	0.584	0.078	-0.471	0.101	0.091	-0.012
2016-09-13 21:09:01	683.76	28.49	-0.474	-0.478	-0.94	-0.474	-0.481	-1.029	-0.501	-0.957	-0.46	0.032	-0.497	-0.452	-0.436	-0.431	-0.418	-0.449	0.088	0.052	-0.441	-0.471	-0.474	0.022	0.081	0.023	0.584	-0.424	-0.471	0.101	0.091	-0.012
2016-09-13 21:34:01	684.18	28.5075	-0.976	-0.478	-0.94	-0.474	-0.481	-1.029	-0.501	-0.957	-0.46	0.032	-0.497	-0.452	-0.436	-0.431	-0.418	-0.449	0.088	0.052	-0.441	-0.471	-0.474	0.022	0.081	-0.48	0.584	0.078	-0.471	0.101	0.091	-0.012
2016-09-13 21:59:01	684.6	28.525	-0.976	-0.478	-0.94	-0.474	-0.481	-1.029	-0.501	-0.957	-0.46	0.032	-0.497	-0.452	-0.436	-0.431	-0.418	-0.449	0.088	0.052	-0.441	-0.471	-0.474	0.022	0.081	0.023	0.584	0.078	-0.471	0.101	0.091	-0.012
2016-09-13 22:24:01	685.02	28.5425	-0.976	-0.478	-0.94	-0.474	-0.481	-1.029	-0.501	-0.957	-0.46	0.032	-0.497	-0.452	-0.436	-0.431	-0.418	-0.449	0.088	0.052	-0.441	-0.471	-0.474	0.022	0.081	-0.48	0.584	0.078	-0.471	0.101	0.091	-0.012
2016-09-13 22:49:01	685.44	28.56	-0.976	-0.478	-0.94	-0.474	-0.481	-1.029	-0.501	-0.957	-0.46	0.032	-0.497	-0.452	-0.436	-0.431	-0.418	-0.449	0.088	0.052	-0.441	-0.471	-0.474	0.022	0.081	-0.48	0.584	0.078	-0.471	0.101	0.091	-0.012
2016-09-13 23:14:01	685.86	28.5775	-0.976	-0.478	-0.94	-0.474	-0.481	-1.029	-0.501	-0.957	-0.46	0.032	-0.497	-0.452	-0.436	-0.431	-0.418	-0.449	0.088	0.052	-0.441	-0.471	-0.474	0.022	0.081	0.023	0.584	0.078	-0.471	0.101	0.091	-0.012
2016-09-13 23:39:01	686.28	28.595	-0.976	-0.478	-0.94	-0.474	-0.481	-1.029	-0.501	-0.957	-0.46	0.032	-0.497	-0.452	-0.436	-0.431	-0.418	-0.449	0.088	0.052	-0.441	-0.471	-0.474	0.022	0.081	0.023	0.584	0.078	-0.471	0.101	0.091	-0.012
2016-09-14 00:04:01	686.7	28.6125	-0.976	-0.478	-0.94	-0.474	-0.481	-1.029	-0.501	-0.957	-0.46	0.032	-0.497	-0.452	-0.436	-0.431	-0.418	-0.449	0.088	0.052	-0.441	-0.471	-0.474	0.022	0.081	0.023	0.584	0.078	-0.471	0.101	0.091	-0.012
2016-09-14 00:29:01	687.12	28.63	-0.976	-0.478	-0.94	-0.474	-0.481	-1.029	-0.501	-0.957	-0.46	0.032	-0.497	-0.452	-0.436	-0.431	-0.418	-0.449	0.088	0.052	-0.441	-0.471	-0.474	0.022	0.081	0.023	0.584	0.078	-0.471	0.101	0.091	-0.012
2016-09-14 00:54:01	687.54	28.6475	-0.976	-0.478	-0.94	-0.474	-0.481	-1.029	-0.501	-0.957	-0.46	0.032	-0.497	-0.452	-0.436	-0.431	-0.418	-0.449	0.088	0.052	-0.441	-0.471	-0.474	0.022	0.081	0.023	0.584	0.078	-0.471	0.101	0.091	-0.012
2016-09-14 01:19:01	687.96	28.665	-0.976	-0.478	-0.94	-0.474	-0.481	-1.029	-0.501	-0.957	-0.46	0.032	-0.497	-0.452	-0.436	-0.431	-0.418	-0.449	0.088	0.052	-0.441	-0.471	-0.474	0.022	0.081	0.023	0.584	0.078	-0.471	0.101	0.091	-0.012
2016-09-14 01:44:01	688.38	28.6825	-0.976	-0.478	-0.94	-0.474	-0.481	-1.029	-0.501	-0.957	-0.46	0.032	-0.497	-0.452	-0.436	0.071	-0.418	-0.449	0.088	0.052	-0.441	-0.471	-0.474	0.022	0.081	-0.48	0.584	0.078	-0.471	0.101	0.091	-0.012
2016-09-14 02:09:01	688.8	28.7	-0.976	-0.478	-0.94	-0.474	-0.481	-1.029	-0.501	-0.957	-0.46	0.032	-0.497	-0.452	-0.436	-0.431	-0.418	-0.449	0.088	0.052	-0.441	-0.471	-0.474	0.022	0.081	0.023	0.584	0.078	-0.471	0.101	0.091	-0.012
2016-09-14 02:34:01	689.22	28.7175	-0.976	-0.478	-0.94	-0.474	-0.481	-1.029	-0.501	-0.957	-0.46	0.032	-0.497	-0.452	-0.436	-0.431	-0.418	-0.449	0.088	0.052	-0.441	-0.471	-0.474	0.022	0.081	0.023	0.584	0.078	-0.471	0.101	0.091	-0.012
2016-09-14 02:59:01	689.64	28.735	-0.976	-0.478	-0.94	-0.474	-0.481	-1.029	-0.501	-0.957	-0.46	0.032	-0.497	-0.452	-0.436	-0.431	-0.418	-0.449	0.088	0.052	-0.441	-0.471	-0.474	0.022	0.081	0.023	0.584	0.078	-0.471	0.101	0.091	-0.012
2016-09-14 03:24:01	690.06	28.7525	-0.976	-0.478	-0.94	-0.474	-0.481	-1.029	-0.501	-0.957	-0.46	0.032	-0.497	-0.452	-0.436	-0.431	-0.418	-0.449	0.088	0.052	-0.441	-0.471	-0.474	0.022	0.081	0.023	0.584	0.078	-0.471	0.101	0.091	-0.012
2016-09-14 03:49:01	690.48	28.77	-0.976	-0.478	-0.94	-0.474	-0.481	-1.029	-0.501	-0.957	-0.46	0.032	-0.497	-0.452	-0.436	-0.431	-0.418	-0.449	0.088	0.052	-0.441	-0.471	-0.474	0.022	0.081	0.023	0.584	0.078	-0.471	0.101	0.091	-0.012
2016-09-14 04:14:01	690.9	28.7875	-0.976	-0.478	-0.94	-0.474	-0.481	-1.029	-0.501	-0.957	-0.46	0.032	-0.497	-0.452	-0.436	-0.431	-0.418	-0.449	0.088	0.052	-0.441	-0.471	-0.474	0.022	0.081	0.023	0.584	0.078	-0.471	0.101	0.091	-0.012
2016-09-14 04:39:01	691.32	28.805	-0.976	-0.478	-0.94	-0.474	-0.481	-1.029	-0.501	-0.957	-0.46	0.032	-0.497	-0.452	-0.436	-0.431	-0.418	-0.449	0.088	0.052	-0.441	-0.471	-0.474	0.022	0.081	0.023	0.584	0.078	-0.471	0.101	0.091	-0.012
2016-09-14 05:04:01	691.74	28.8225	-0.976	-0.478	-0.94	-0.474	-0.481	-1.029	-0.501	-0.957	-0.46	0.032	-0.497	-0.452	-0.436	-0.431	-0.418	-0.449	0.088	0.052	-0.441	-0.471	-0.474	0.022	0.081	0.023	0.584	0.078	-0.471	0.101	0.091	-0.012
2016-09-14 05:29:01	692.16	28.84	-0.976	-0.478	-0.94	-0.474	-0.481	-1.029	-0.501	-0.957	-0.46	0.032	-0.497	-0.452	-0.436	-0.431	-0.418	-0.449	0.088	0.052	-0.441	-0.471	-0.474	0.022	0.081	0.023	0.584	-0.424	-0.471	0.101	0.091	-0.012
2016-09-14 05:54:01	692.58	28.8575	-0.976	-0.478	-0.94	-0.474	-0.481	-1.029	-0.501	-0.957	-0.46	0.032	-0.497	-0.452	-0.436	-0.431	-0.418	-0.449	0.088	0.052	-0.441	-0.471	-0.474	0.022	0.081	0.023	0.584	0.078	-0.471	0.101	0.091	-0.012
2016-09-14 06:19:01	693	28.875	-0.976	-0.478	-0.94	-0.474	-0.481	-1.029	-0.501	-0.957	-0.46	0.032	-0.497	-0.452	-0.436	-0.431	-0.418	-0.449	0.088	0.052	-0.441	-0.471	-0.474	0.022	0.081	0.023	0.584	0.078	-0.471	0.101	0.091	-0.012
2016-09-14 06:44:01	693.42	28.8925	-0.976	-0.478	-0.94	-0.474	-0.481	-1.029	-0.501	-0.957	-0.46	0.032	-0.497	-0.452	-0.436	-0.431	-0.418	-0.449	0.088	0.052	-0.441	-0.471	-0.474	0.022	0.081	0.023	0.584	0.078	-0.471	0.101	0.091	-0.012
2016-09-14 07:09:01	693.84	28.91	-0.976	-0.478	-0.94	-0.474	-0.481	-1.029	-0.501	-0.957	-0.46	0.032	-0.497	-0.452	-0.436	-0.431	-0.418	-0.449	0.088	0.052	-0.441	-0.471	-0.474	0.022	0.081	-0.48	0.584	0.078	-0.471	0.101	0.091	-0.012
2016-09-14 07:34:01	694.26	28.9275	-0.474	-0.478	-0.94	-0.474	0.022	-1.029	-0.501	-0.957	-0.46	0.032	-0.497	-0.452	-0.436	-0.431	-0.418	-0.449	0.088	0.052	-0.441	-0.471	-0.474	0.022	0.081	0.023	0.584	0.078	-0.471	0.101	0.091	-0.012
2016-09-14 07:59:01	694.68	28.945	-0.474	-0.478	-0.94	-0.474	-0.481	-1.029	-0.501	-0.957	-0.46	0.032	-0.497	-0.452	-0.436	-0.431	-0.418	-0.449	0.088	0.052	-0.441	-0.471	-0.474	0.022	0.081	0.023	0.584	0.078	-0.471	0.101	0.091	-0.012
2016-09-14 08:24:01	695.1	28.9625	-0.474	-0.478	-0.94	-0.474	-0.481	-1.029	-0.501	-0.957	-0.46	0.032	-0.497	-0.452	-0.436	-0.431	-0.418	-0.449	0.088	0.052	-0.441	-0.471	-0.474	0.022	0.081	0.023	0.584	0.078	-0.471	0.101	0.091	-0.012
2016-09-14 08:49:01	695.52	28.98	-0.976	-0.478	-0.94	-0.474	-0.481	-1.029	-0.501	-0.957	-0.46	0.032	-0.497	-0.452	-0.436	-0.431	-0.418	-0.449	0.088	0.052	-0.441	-0.471	-0.474	0.022	0.081	0.023	0.584	0.078	-0.471	0.101	0.091	-0.012
2016-09-14 09:14:01	695.94	28.9975	-0.976	-0.478	-0.94	-0.474	-0.481	-1.029	-0.501	-0.957	-0.46	0.032	-0.497	-0.452	-0.436	-0.431	-0.418	-0.449	0.088	0.052	-0.441	-0.471	-0.474	0.022	0.081	0.023	0.584	0.078	-0.471	0.101	0.091	-0.012
2016-09-14 09:39:01	696.36	29.015	-0.976	-0.478	-0.94	-0.474	-0.481	-1.029	-0.501	-0.957	-0.46	0.032	-0.497	-0.452	-0.436	-0.431	-0.418	-0.449	0.088	0.052	-0.441	-0.471	-0.474	0.022	0.081	-0.48	0.584	0.078	-0.471	0.101	0.091	-0.012
2016-09-14 10:04:01	696.78	29.0325	-0.474	-0.478	-0.94	-0.474	-0.481	-1.029	-0.501	-0.957	-0.46	0.032	-0.497	-0.452	-0.436	-0.431	-0.418	-0.449	0.088	0.052	-0.441	-0.471	-0.474	0.022	0.081	0.023	0.584	0.078	-0.471	0.101	0.091	-0.012
2016-09-14 10:29:01	697.2	29.05	-0.976	-0.478	-0.94	-0.474	-0.481	-1.029	-0.501	-0.957	-0.46	0.032	-0.497	-0.452	-0.436	-0.431	-0.418	-0.449	0.088	0.052	-0.441	-0.471	-0.474	0.022	0.081	0.023	0.584	0.078	-0.471	0.101	0.091	-0.012
2016-09-14 10:54:01	697.62	29.0675	-0.976	-0.478	-0.94	-0.474	-0.481	-1.029	-0.501	-0.957	-0.46	0.032	-0.497	-0.452	-0.436	-0.431	-0.418	-0.449	0.088	0.052	-0.441	0.033	-0.474	0.022	0.081	0.023	0.584	0.078	-0.471	0.101	0.091	-0.012
2016-09-14 11:19:01	698.04	29.085	-0.976	-0.478	-0.94	-0.474	-0.481	-1.029	-0.501	-0.957	-0.46	0.032	-0.497	-0.452	-0.436	-0.431	-0.418	-0.449	0.088	0.052	-0.441	-0.471	-0.474	0.022	0.081	0.023	0.584	0.078	-0.471	0.101	0.091	-0.012
2016-09-14 11:44:01	698.46	29.1025	-0.474	-0.478	-0.94	-0.474	-0.481	-1.029	-0.501	-0.957	-0.46	0.032	-0.497	-0.452	-0.436	0.071	-0.418	-0.449	0.088	0.052	-0.441	-0.471	-0.474	0.022	0.081	0.023	0.584	0.078	-0.471	0.101	0.091	-0.012
2016-09-14 12:09:01	698.88	29.12	-0.976	-0.478	-0.94	-0.474	-0.481	-1.029	-0.501	-0.957	-0.46	0.032	-0.497	-0.452	-0.436	-0.431	-0.418	-0.449	0.088	0.052	-0.441	-0.471	-0.474	0.022	0.081	0.023	0.584	0.078	-0.471	0.101	0.091	-0.012
2016-09-14 12:34:01	699.3	29.1375	-0.976	-0.478	-0.94	-0.474	-0.481	-1.029	-0.501	-0.957	-0.46	0.032	-0.497	-0.452	-0.436	-0.431	-0.418	-0.449	0.088	0.052	-0.441	-0.471	-0.474	0.022	0.081	0.023	0.584	0.078	-0.471	0.101	0.091	-0.012
2016-09-14 12:59:01	699.72	29.155	-0.976	-0.478	-0.94	-0.474	-0.481	-1.029	-0.501	-0.957	-0.46	0.032	-0.497	-0.452	-0.436	-0.431	-0.418	-0.449	0.088	0.052	-0.441	-0.471	-0.474	0.022	0.081	0.023	0.584	0.078	-0.471	0.101	0.091	-0.012
2016-09-14 13:24:01	700.14	29.1725	-0.976	-0.478	-0.94	-0.474	-0.481	-1.029	-0.501	-0.957	-0.46	0.032	-0.497	-0.452	-0.436	-0.431	-0.418	-0.449	0.088	0.052	-0.441	0.033	-0.474	0.022	0.081	0.023	0.584	0.078	-0.471	0.101	0.091	-0.012
2016-09-14 13:49:01	700.56	29.19	-0.976	-0.478	-0.94	-0.474	-0.481	-1.029	-0.501	-0.957	-0.46	0.032	-0.497	-0.452	-0.436	-0.431	-0.418	-0.449	0.088	0.052	-0.441	-0.471	-0.474	0.022	0.081	0.023	0.584	0.078	-0.471	0.101	0.091	-0.012
2016-09-14 14:14:01	700.98	29.2075	-0.976	-0.478	-0.94	-0.474	-0.481	-1.029	-0.501	-0.957	-0.46	0.032	-0.497	-0.452	-0.436	-0.431	-0.418	-0.449	0.088	0.052	-0.441	-0.471	-0.474	0.022	0.081	0.023	0.584	0.078	-0.471	0.101	0.091	-0.012
2016-09-14 14:39:01	701.4	29.225	-0.976	-0.478	-0.94	-0.474	-0.481	-1.029	-0.501	-0.957	-0.46	0.032	-0.497	-0.452	-0.436	-0.431	-0.418	-0.449	0.088	0.052	-0.441	-0.471	-0.474	0.022	0.081	0.023	0.584	0.078	-0.471	0.101	0.091	-0.012
2016-09-14 15:04:01	701.82	29.2425	-0.474	-0.478	-0.94	-0.474	-0.481	-1.029	-0.501	-0.957	-0.46	0.032	-0.497	-0.452	-0.436	-0.431	-0.418	-0.449	0.088	0.052	-0.441	-0.471	-0.474	0.022	0.081	0.023	0.584	0.078	-0.471	0.101	0.091	-0.012
2016-09-14 15:29:01	702.24	29.26	-0.976	-0.478	-0.94	-0.474	-0.481	-1.029	-0.501	-0.957	-0.46	0.032	-0.497	-0.452	-0.436	-0.431	-0.418	-0.449	0.088	0.052	-0.441	-0.471	-0.474	0.022	0.081	0.023	0.584	0.078	-0.471	0.101	0.091	-0.012
2016-09-14 15:54:01	702.66	29.2775	-0.976	-0.478	-0.94	-0.474	-0.481	-1.029	-0.501	-0.957	-0.46	0.032	-0.497	-0.452	-0.436	-0.431	-0.418	-0.449	0.088	0.052	-0.441	-0.471	-0.474	0.022	0.081	0.023	0.584	0.078	-0.471	0.101	0.091	-0.012
2016-09-14 16:19:01	703.08	29.295	-0.976	-0.478	-0.94	-0.474	-0.481	-1.029	-0.501	-0.957	-0.46	0.032	-0.497	-0.452	-0.436	-0.431	-0.418	-0.449	0.088	0.052	-0.441	-0.471	-0.474	0.022	0.081	0.023	0.584	0.078	-0.471	0.101	0.091	-0.012
2016-09-14 16:44:01	703.5	29.3125	-0.474	-0.478	-0.94	-0.474	-0.481	-1.029	-0.501	-0.957	-0.46	0.032	-0.497	-0.452	-0.436	-0.431	-0.418	-0.449	0.088	0.052	-0.441	-0.471	-0.474	0.022	0.081	0.023	0.584	0.078	-0.471	0.101	0.091	-0.012
2016-09-14 17:09:01	703.92	29.33	-0.976	-0.478	-0.94	-0.474	-0.481	-1.029	-0.501	-0.957	-0.46	0.032	-0.497	-0.452	-0.436	-0.431	-0.418	-0.449	0.088	0.052	-0.441	-0.471	-0.474	0.022	0.081	0.023	0.584	0.078	-0.471	0.101	0.091	-0.012
2016-09-14 17:34:01	704.34	29.3475	-0.976	-0.478	-0.94	-0.474	-0.481	-1.029	-0.501	-0.957	-0.46	0.032	-0.497	-0.452	-0.436	-0.431	-0.418	-0.449	0.088	0.052	-0.441	-0.471	-0.474	0.022	0.081	0.023	0.584	0.078	-0.471	0.101	0.091	-0.012
2016-09-14 17:59:01	704.76	29.365	-0.976	-0.478	-0.94	-0.474	-0.481	-1.029	-0.501	-0.957	-0.46	0.032	-0.497	-0.452	-0.436	-0.431	-0.418	-0.449	0.088	0.052	-0.441	-0.471	-0.474	0.022	0.081	0.023	0.584	0.078	-0.471	0.101	0.091	-0.012
2016-09-14 18:24:01	705.18	29.3825	-0.976	-0.478	-0.94	-0.474	-0.481	-1.029	-0.501	-0.957	-0.46	0.032	-0.497	-0.452	-0.436	-0.431	-0.418	-0.449	0.088	0.052	-0.441	-0.471	-0.474	0.022	0.081	0.023	0.584	0.078	-0.471	0.101	0.091	-0.012
2016-09-14 18:49:01	705.6	29.4	-0.976	-0.478	-0.94	-0.474	-0.481	-1.029	-0.501	-0.957	-0.46	0.032	-0.497	-0.452	-0.436	-0.431	-0.418	-0.449	0.088	0.052	-0.441	-0.471	-0.474	0.022	0.081	0.023	0.584	0.078	-0.471	0.101	0.091	-0.012
2016-09-14 19:14:01	706.02	29.4175	-0.976	-0.478	-0.94	-0.474	-0.481	-1.029	-0.501	-0.957	-0.46	0.032	-0.497	-0.452	-0.436	-0.431	-0.418	-0.449	0.088	0.052	-0.441	-0.471	-0.474	0.022	0.081	0.023	0.584	0.078	-0.471	0.101	0.091	-0.012
2016-09-14 19:39:01	706.44	29.435	-0.976	-0.478	-0.94	-0.474	-0.481	-1.029	-0.501	-0.957	-0.46	0.032	-0.497	-0.452	-0.436	-0.431	-0.418	-0.449	0.088	0.052	-0.441	-0.471	-0.474	0.022	0.081	0.023	0.584	0.078	-0.471	0.101	0.091	-0.012
2016-09-14 20:04:01	706.86	29.4525	-0.976	-0.478	-0.94	-0.474	-0.481	-1.029	-0.501	-0.957	-0.46	0.032	-0.497	-0.452	-0.436	-0.431	-0.418	-0.449	0.088	0.052	-0.441	-0.471	-0.474	0.022	0.081	0.023	0.584	0.078	-0.471	0.101	0.091	-0.012
2016-09-14 20:29:01	707.28	29.47	-0.976	-0.478	-0.94	-0.474	-0.481	-1.029	-0.501	-0.957	-0.46	0.032	-0.497	-0.452	-0.436	-0.431	-0.418	-0.449	0.088	0.052	-0.441	-0.471	-0.474	0.022	0.081	0.023	0.584	0.078	-0.471	0.101	0.091	-0.012
2016-09-14 20:54:01	707.7	29.4875	-0.474	-0.478	-0.94	-0.474	-0.481	-1.029	-0.501	-0.957	-0.46	0.032	-0.497	-0.452	-0.436	0.071	-0.418	-0.449	0.088	0.052	-0.441	-0.471	-0.474	0.022	0.081	0.023	0.584	0.078	-0.471	0.101	0.091	-0.012
2016-09-14 21:19:01	708.12	29.505	-0.976	-0.478	-0.94	-0.474	-0.481	-1.029	-0.501	-0.957	-0.46	0.032	-0.497	-0.452	-0.436	-0.431	-0.418	-0.449	0.088	0.052	-0.441	-0.471	-0.474	0.022	0.081	0.023	0.584	0.078	-0.471	0.101	0.091	-0.012
2016-09-14 21:44:01	708.54	29.5225	-0.976	-0.478	-0.94	-0.474	-0.481	-1.029	-0.501	-0.957	-0.46	0.032	-0.497	-0.452	-0.436	-0.431	-0.418	-0.449	0.088	0.052	-0.441	-0.471	-0.474	0.022	0.081	0.023	0.584	0.078	-0.471	0.101	0.091	-0.012
2016-09-14 22:09:01	708.96	29.54	-0.976	-0.478	-0.94	-0.474	-0.481	-1.029	-0.501	-0.957	-0.46	0.032	-0.497	-0.452	-0.436	-0.431	-0.418	-0.449	0.088	0.052	-0.441	-0.471	-0.474	0.022	0.081	0.023	0.584	0.078	-0.471	0.101	0.091	-0.012
2016-09-14 22:34:01	709.38	29.5575	-0.474	-0.478	-0.94	-0.474	-0.481	-1.029	-0.501	-0.957	-0.46	0.032	-0.497	-0.452	-0.436	-0.431	-0.418	-0.449	0.088	0.052	-0.441	-0.471	-0.474	0.022	0.081	0.023	0.584	0.078	-0.471	0.101	0.091	-0.012
2016-09-14 22:59:01	709.8	29.575	-0.976	-0.478	-0.94	-0.474	-0.481	-1.029	-0.501	-0.957	-0.46	0.032	-0.497	-0.452	-0.436	-0.431	-0.418	-0.449	0.088	0.052	-0.441	-0.471	-0.474	0.022	0.081	0.023	0.584	0.078	-0.471	0.101	0.091	-0.012
2016-09-14 23:24:01	710.22	29.5925	-0.976	-0.478	-0.94	-0.474	-0.481	-1.029	-0.501	-0.957	-0.46	0.032	-0.497	-0.452	-0.436	-0.431	-0.418	-0.449	0.088	0.052	-0.441	-0.471	-0.474	0.022	0.081	0.023	0.584	0.078	-0.471	0.101	0.091	-0.012
2016-09-14 23:49:01	710.64	29.61	-0.976	-0.478	-0.94	-0.474	-0.481	-1.029	-0.501	-0.957	-0.46	0.032	-0.497	-0.452	-0.436	-0.431	-0.418	-0.449	0.088	0.052	-0.441	-0.471	-0.474	0.022	0.081	0.023	0.584	0.078	-0.471	0.101	0.091	-0.012
2016-09-15 00:14:01	711.06	29.6275	-0.474	-0.478	-0.94	-0.474	-0.481	-1.029	-0.501	-0.957	-0.46	0.032	-0.497	-0.452	-0.436	-0.431	-0.418	-0.449	0.088	0.052	-0.441	-0.471	-0.474	0.022	0.081	0.023	0.584	0.078	-0.471	0.101	0.091	-0.012
2016-09-15 00:39:01	711.48	29.645	-0.976	-0.478	-0.94	-0.474	-0.481	-1.029	-0.501	-0.957	-0.46	0.032	-0.497	-0.452	-0.436	-0.431	-0.418	-0.449	0.088	0.052	-0.441	-0.471	-0.474	0.022	0.081	0.023	0.584	0.078	-0.471	0.101	0.091	-0.012
2016-09-15 01:04:01	711.9	29.6625	-0.976	-0.478	-0.94	-0.474	-0.481	-1.029	-0.501	-0.957	-0.46	0.032	-0.497	-0.452	-0.436	-0.431	-0.418	-0.449	0.088	0.052	-0.441	-0.471	-0.474	0.022	0.081	0.023	0.584	0.078	-0.471	0.101	0.091	-0.012
2016-09-15 01:29:01	712.32	29.68	-0.976	-0.478	-0.94	-0.474	-0.481	-1.029	-0.501	-0.957	-0.46	0.032	-0.497	-0.452	-0.436	-0.431	-0.418	-0.449	0.088	0.052	-0.441	-0.471	-0.474	0.022	0.081	0.023	0.584	0.078	-0.471	0.101	0.091	-0.012
2016-09-15 01:54:01	712.74	29.6975	-0.474	-0.478	-0.94	-0.474	-0.481	-1.029	-0.501	-0.957	-0.46	0.032	-0.497	-0.452	-0.436	-0.431	-0.418	-0.449	0.088	0.052	-0.441	-0.471	-0.474	0.022	0.081	0.023	0.584	0.078	-0.471	0.101	0.091	-0.012
2016-09-15 02:19:01	713.16	29.715	-0.976	-0.478	-0.94	-0.474	-0.481	-1.029	-0.501	-0.957	-0.46	0.032	-0.497	-0.452	-0.436	-0.431	-0.418	-0.449	0.088	0.052	-0.441	-0.471	-0.474	0.022	0.081	0.023	0.584	0.078	-0.471	0.101	0.091	-0.012
2016-09-15 02:44:01	713.58	29.7325	-0.976	-0.478	-0.94	-0.474	-0.481	-1.029	-0.501	-0.957	-0.46	0.032	-0.497	-0.452	-0.436	0.071	-0.418	-0.449	0.088	0.052	-0.441	-0.471	-0.474	0.022	0.081	0.023	0.584	0.078	-0.471	0.101	0.091	-0.012
2016-09-15 03:09:01	714	29.75	-0.976	-0.478	-0.94	-0.474	-0.481	-1.029	-0.501	-0.957	-0.46	0.032	-0.497	-0.452	-0.436	-0.431	-0.418	-0.449	0.088	0.052	-0.441	-0.471	-0.474	0.022	0.081	0.023	0.584	0.078	-0.471	0.101	0.091	-0.012
2016-09-15 03:34:01	714.42	29.7675	-0.474	-0.478	-0.94	-0.474	-0.481	-1.029	-0.501	-0.957	-0.46	0.032	-0.497	-0.452	-0.436	-0.431	-0.418	-0.449	0.088	0.052	-0.441	-0.471	-0.474	0.022	0.081	0.023	0.584	0.078	-0.471	0.101	0.091	-0.012
2016-09-15 03:59:01	714.84	29.785	-0.976	-0.478	-0.94	-0.474	-0.481	-1.029	-0.501	-0.957	-0.46	0.032	-0.497	-0.452	-0.436	0.071	-0.418	-0.449	0.088	0.052	-0.441	-0.471	-0.474	0.022	0.081	0.023	0.584	0.078	-0.471	0.101	0.091	-0.012
2016-09-15 04:24:01	715.26	29.8025	-0.976	-0.478	-0.94	-0.474	-0.481	-1.029	-0.501	-0.957	-0.46	0.032	-0.497	-0.452	-0.436	-0.431	-0.418	-0.449	0.088	0.052	-0.441	-0.471	-0.474	0.022	0.081	0.023	0.584	0.078	-0.471	0.101	0.091	-0.012
2016-09-15 04:49:01	715.68	29.82	-0.976	-0.478	-0.94	-0.474	-0.481	-1.029	-0.501	-0.957	-0.46	0.032	-0.497	-0.452	-0.436	-0.431	-0.418	-0.449	0.088	0.052	-0.441	-0.471	-0.474	0.022	0.081	0.023	0.584	0.078	-0.471	0.101	0.091	-0.012
2016-09-15 05:14:01	716.1	29.8375	-0.976	-0.478	-0.94	-0.474	-0.481	-1.029	-0.501	-0.957	-0.46	0.032	-0.497	-0.452	-0.436	-0.431	-0.418	-0.449	0.088	0.052	-0.441	-0.471	-0.474	0.022	0.081	0.023	0.584	0.078	-0.471	0.101	0.091	-0.012
2016-09-15 05:39:01	716.52	29.855	-0.976	-0.478	-0.94	-0.474	-0.481	-1.029	-0.501	-0.957	-0.46	0.032	-0.497	-0.452	-0.436	-0.431	-0.418	-0.449	0.088	0.052	-0.441	-0.471	-0.474	0.022	0.081	0.023	0.584	0.078	-0.471	0.101	0.091	-0.012
2016-09-15 06:04:01	716.94	29.8725	-0.976	-0.478	-0.94	-0.474	-0.481	-1.029	-0.501	-0.957	-0.46	0.032	-0.497	-0.452	-0.436	-0.431	-0.418	-0.449	0.088	0.052	-0.441	-0.471	-0.474	0.022	0.081	0.023	0.584	0.078	-0.471	0.101	0.091	-0.012
2016-09-15 06:29:01	717.36	29.89	-0.976	-0.478	-0.94	-0.474	-0.481	-1.029	-0.501	-0.957	-0.46	0.032	-0.497	-0.452	-0.436	-0.431	-0.418	-0.449	0.088	0.052	-0.441	-0.471	-0.474	0.022	0.081	0.023	0.584	0.078	-0.471	0.101	0.091	-0.012
2016-09-15 06:54:01	717.78	29.9075	-0.474	-0.478	-0.94	-0.474	-0.481	-1.029	-0.501	-0.957	-0.46	0.032	-0.497	-0.452	-0.436	-0.431	-0.418	-0.449	0.088	0.052	-0.441	-0.471	-0.474	0.022	0.081	0.023	0.584	0.078	-0.471	0.101	0.091	-0.012
2016-09-15 07:19:01	718.2	29.925	-0.976	-0.478	-0.94	-0.474	-0.481	-1.029	-0.501	-0.957	-0.46	0.032	-0.497	-0.452	-0.436	-0.431	-0.418	-0.449	0.088	0.052	-0.441	-0.471	-0.474	0.022	0.081	0.023	0.584	0.078	-0.471	0.101	0.091	-0.012
2016-09-15 07:44:01	718.62	29.9425	-0.474	-0.478	-0.94	-0.474	-0.481	-1.029	-0.501	-0.957	-0.46	0.032	-0.497	-0.452	-0.436	-0.431	-0.418	-0.449	0.088	0.052	-0.441	-0.471	-0.474	0.022	0.081	0.023	0.584	0.078	-0.471	0.101	0.091	-0.012
2016-09-15 08:09:01	719.04	29.96	-0.474	-0.478	-0.94	-0.474	-0.481	-1.029	-0.501	-0.957	-0.46	0.032	-0.497	-0.452	-0.436	0.071	-0.418	-0.449	0.088	0.052	-0.441	-0.471	-0.474	0.022	0.081	0.023	0.584	0.078	-0.471	0.101	0.091	-0.012
2016-09-15 08:34:01	719.46	29.9775	-0.474	-0.478	-0.94	-0.474	-0.481	-1.029	-0.501	-0.957	-0.46	0.032	-0.497	-0.452	-0.436	-0.431	-0.418	-0.449	0.088	0.052	-0.441	-0.471	-0.474	0.022	0.081	0.023	0.584	0.078	-0.471	0.101	0.091	-0.012
2016-09-15 08:59:01	719.88	29.995	-0.474	-0.478	-0.94	-0.474	-0.481	-1.029	-0.501	-0.957	-0.46	0.032	-0.497	-0.452	-0.436	0.071	-0.418	-0.449	0.088	0.052	-0.441	-0.471	-0.474	0.022	0.081	0.023	0.584	0.078	-0.471	0.101	0.091	-0.012
2016-09-15 09:24:01	720.3	30.0125	-0.976	-0.478	-0.94	-0.474	-0.481	-1.029	-0.501	-0.957	-0.46	0.032	-0.497	-0.452	-0.436	-0.431	-0.418	-0.449	0.088	0.052	-0.441	-0.471	-0.474	0.022	0.081	0.023	0.584	0.078	-0.471	0.101	0.091	-0.012
2016-09-15 09:49:01	720.72	30.03	-0.474	-0.478	-0.94	-0.474	-0.481	-1.029	-0.501	-0.957	-0.46	0.032	-0.497	-0.452	-0.436	-0.431	-0.418	-0.449	0.088	0.052	-0.441	-0.471	-0.474	0.022	0.081	0.023	0.584	0.078	-0.471	0.101	0.091	-0.012
2016-09-15 10:14:01	721.14	30.0475	-0.474	-0.478	-0.94	-0.474	-0.481	-1.029	-0.501	-0.957	-0.46	0.032	-0.497	-0.452	-0.436	0.071	-0.418	-0.449	0.088	0.052	-0.441	-0.471	-0.474	0.022	0.081	0.023	0.584	0.078	-0.471	0.101	0.091	-0.012
2016-09-15 10:39:01	721.56	30.065	-0.976	-0.478	-0.94	-0.474	-0.481	-1.029	-0.501	-0.957	-0.46	0.032	-0.497	-0.452	-0.436	-0.431	-0.418	-0.449	0.088	0.052	-0.441	-0.471	-0.474	0.022	0.081	0.023	0.584	0.078	-0.471	0.101	0.091	-0.012
2016-09-15 11:04:01	721.98	30.0825	-0.976	-0.478	-0.94	-0.474	-0.481	-1.029	-0.501	-0.957	-0.46	0.032	-0.497	-0.452	-0.436	-0.431	-0.418	-0.449	0.088	0.052	-0.441	0.033	-0.474	0.022	0.081	0.023	0.584	0.078	-0.471	0.101	0.091	-0.012
2016-09-15 11:29:01	722.4	30.1	-0.474	-0.478	-0.94	-0.474	-0.481	-1.029	-0.501	-0.957	-0.46	0.032	-0.497	-0.452	-0.436	-0.431	-0.418	-0.449	0.088	0.052	-0.441	-0.471	-0.474	0.022	0.081	0.023	0.584	0.078	-0.471	0.101	0.091	-0.012
2016-09-15 11:54:01	722.82	30.1175	-0.976	-0.478	-0.94	-0.474	-0.481	-1.029	-0.501	-0.957	-0.46	0.032	-0.497	-0.452	-0.436	-0.431	-0.418	-0.449	0.088	0.052	-0.441	-0.471	-0.474	0.022	0.081	0.023	0.584	0.078	-0.471	0.101	0.091	-0.012
2016-09-15 12:19:01	723.24	30.135	-0.976	-0.478	-0.94	-0.474	-0.481	-1.029	-0.501	-0.957	-0.46	0.032	-0.497	-0.452	-0.436	-0.431	-0.418	-0.449	0.088	0.052	-0.441	0.033	-0.474	0.022	0.081	0.023	0.584	0.078	-0.471	0.101	0.091	-0.012
2016-09-15 12:44:01	723.66	30.1525	-0.976	-0.478	-0.94	-0.474	-0.481	-1.029	-0.501	-0.957	-0.46	0.032	-0.497	-0.452	-0.436	0.071	-0.418	-0.449	0.088	0.052	-0.441	0.033	-0.474	0.022	0.081	0.023	0.584	0.078	-0.471	0.101	0.091	-0.012
2016-09-15 13:09:01	724.08	30.17	-0.474	-0.478	-0.94	-0.474	-0.481	-1.029	-0.501	-0.957	-0.46	0.032	-0.497	-0.452	-0.436	0.071	-0.418	-0.449	0.088	0.052	-0.441	0.033	-0.474	0.022	0.081	0.023	0.584	0.078	-0.471	0.101	0.091	-0.012
2016-09-15 13:34:01	724.5	30.1875	-0.976	-0.478	-0.94	-0.474	-0.481	-1.029	-0.501	-0.957	-0.46	0.032	-0.497	-0.452	-0.436	-0.431	-0.418	-0.449	0.088	0.052	-0.441	0.033	-0.474	0.022	0.081	0.023	0.584	0.078	-0.471	0.101	0.091	-0.012
2016-09-15 13:59:01	724.92	30.205	-0.976	-0.478	-0.94	-0.474	-0.481	-1.029	-0.501	-0.957	-0.46	0.032	-0.497	-0.452	-0.436	0.071	-0.418	-0.449	0.088	0.052	-0.441	0.033	-0.474	0.022	0.081	0.023	0.584	0.078	-0.471	0.101	0.091	-0.012
2016-09-15 14:24:01	725.34	30.2225	-0.976	-0.478	-0.94	-0.474	-0.481	-1.029	-0.501	-0.957	-0.46	0.032	-0.497	-0.452	-0.436	-0.431	-0.418	-0.449	0.088	0.052	-0.441	0.033	-0.474	0.022	0.081	0.023	0.584	0.078	-0.471	0.101	0.091	-0.012
2016-09-15 14:49:01	725.76	30.24	-0.976	-0.478	-0.94	-0.474	-0.481	-1.029	-0.501	-0.957	-0.46	0.032	-0.497	-0.452	-0.436	-0.431	-0.418	-0.449	0.088	0.052	-0.441	-0.471	-0.474	0.022	0.081	0.023	0.584	0.078	-0.471	0.101	0.091	-0.012
2016-09-15 15:14:01	726.18	30.2575	-0.976	-0.478	-0.94	-0.474	-0.481	-1.029	-0.501	-0.957	-0.46	0.032	-0.497	-0.452	-0.436	-0.431	-0.418	-0.449	0.088	0.052	-0.441	0.033	-0.474	0.022	0.081	0.023	0.584	0.078	-0.471	0.101	0.091	-0.012
2016-09-15 15:39:01	726.6	30.275	-0.976	-0.478	-0.94	-0.474	-0.481	-1.029	-0.501	-0.957	-0.46	0.032	-0.497	-0.452	-0.436	-0.431	-0.418	-0.449	0.088	0.052	-0.441	0.033	-0.474	0.022	0.081	0.023	0.584	0.078	-0.471	0.101	0.091	-0.012
2016-09-15 16:04:01	727.02	30.2925	-0.976	-0.478	-0.94	-0.474	-0.481	-1.029	-0.501	-0.957	-0.46	0.032	-0.497	-0.452	-0.436	-0.431	-0.418	-0.449	0.088	0.052	-0.441	0.033	-0.474	0.022	0.081	0.023	0.584	0.078	-0.471	0.101	0.091	-0.012
2016-09-15 16:29:01	727.44	30.31	-0.976	-0.478	-0.94	-0.474	-0.481	-1.029	-0.501	-0.957	-0.46	0.032	-0.497	-0.452	-0.436	-0.431	-0.418	-0.449	0.088	0.052	-0.441	-0.471	-0.474	0.022	0.081	0.023	0.584	0.078	-0.471	0.101	0.091	-0.012
2016-09-15 16:54:01	727.86	30.3275	-0.474	-0.478	-0.94	-0.474	-0.481	-1.029	-0.501	-0.957	-0.46	0.032	-0.497	-0.452	-0.436	-0.431	-0.418	-0.449	0.088	0.052	-0.441	-0.471	-0.474	0.022	0.081	0.023	0.584	0.078	-0.471	0.101	0.091	-0.012
2016-09-15 17:19:01	728.28	30.345	-0.976	-0.478	-0.94	-0.474	-0.481	-1.029	-0.501	-0.957	-0.46	0.032	-0.497	-0.452	-0.436	-0.431	-0.418	-0.449	0.088	0.052	-0.441	0.033	-0.474	0.022	0.081	0.023	0.584	0.078	-0.471	0.101	0.091	-0.012
2016-09-15 17:44:01	728.7	30.3625	-0.976	-0.478	-0.94	-0.474	-0.481	-1.029	-0.501	-0.957	-0.46	0.032	-0.497	-0.452	-0.436	-0.431	-0.418	-0.449	0.088	0.052	-0.441	-0.471	-0.474	0.022	0.081	0.023	0.584	0.078	-0.471	0.101	0.091	-0.012
2016-09-15 18:09:01	729.12	30.38	-0.976	-0.478	-0.94	-0.474	-0.481	-1.029	-0.501	-0.957	-0.46	0.032	-0.497	-0.452	-0.436	-0.431	-0.418	-0.449	0.088	0.052	-0.441	-0.471	-0.474	0.022	0.081	0.023	0.584	0.078	-0.471	0.101	0.091	-0.012
2016-09-15 18:34:01	729.54	30.3975	-0.976	-0.478	-0.94	-0.474	-0.481	-1.029	-0.501	-0.957	-0.46	0.032	-0.497	-0.452	-0.436	-0.431	-0.418	-0.449	0.088	0.052	-0.441	-0.471	-0.474	0.022	0.081	-0.48	0.584	0.078	-0.471	0.101	0.091	-0.012
2016-09-15 18:59:01	729.96	30.415	-0.976	-0.478	-0.94	-0.474	-0.481	-1.029	-0.501	-0.957	-0.46	0.032	-0.497	-0.452	-0.436	-0.431	-0.418	-0.449	0.088	0.052	-0.441	-0.471	-0.474	0.022	0.081	0.023	0.584	0.078	-0.471	0.101	0.091	-0.012
2016-09-15 19:24:01	730.38	30.4325	-0.976	-0.478	-0.94	-0.474	-0.481	-1.029	-0.501	-0.957	-0.46	0.032	-0.497	-0.452	-0.436	-0.431	-0.418	-0.449	0.088	0.052	-0.441	0.033	-0.474	0.022	0.081	0.023	0.584	0.078	-0.471	0.101	0.091	-0.012
2016-09-15 19:49:01	730.8	30.45	-0.976	-0.478	-0.94	-0.474	-0.481	-1.029	-0.501	-0.957	-0.46	0.032	-0.497	-0.452	-0.436	-0.431	-0.418	-0.449	0.088	0.052	-0.441	-0.471	-0.474	0.022	0.081	0.023	0.584	0.078	-0.471	0.101	0.091	-0.012
2016-09-15 20:14:01	731.22	30.4675	-0.976	-0.478	-0.94	-0.474	-0.481	-1.029	-0.501	-0.957	-0.46	0.032	-0.497	-0.452	-0.436	-0.431	-0.418	-0.449	0.088	0.052	-0.441	-0.471	-0.474	0.022	0.081	0.023	0.584	0.078	-0.471	0.101	0.091	-0.012
2016-09-15 20:39:01	731.64	30.485	-0.976	-0.478	-0.94	-0.474	-0.481	-1.029	-0.501	-0.957	-0.46	0.032	-0.497	-0.452	-0.436	-0.431	-0.418	-0.449	0.088	0.052	-0.441	-0.471	-0.474	0.022	0.081	0.023	0.584	0.078	-0.471	0.101	0.091	-0.012
2016-09-15 21:04:01	732.06	30.5025	-0.474	-0.478	-0.94	-0.474	-0.481	-1.029	-0.501	-0.957	-0.46	0.032	-0.497	-0.452	-0.436	-0.431	-0.418	-0.449	0.088	0.052	-0.441	-0.471	-0.474	0.022	0.081	0.023	0.584	0.078	-0.471	0.101	0.091	-0.012
2016-09-15 21:29:01	732.48	30.52	-0.976	-0.478	-0.94	-0.474	-0.481	-1.029	-0.501	-0.957	-0.46	0.032	-0.497	-0.452	-0.436	-0.431	-0.418	-0.449	0.088	0.052	-0.441	-0.471	-0.474	0.022	0.081	0.023	0.584	0.078	-0.471	0.101	0.091	-0.012
2016-09-15 21:54:01	732.9	30.5375	-0.976	-0.478	-0.94	-0.474	-0.481	-1.029	-0.501	-0.957	-0.46	0.032	-0.497	-0.452	-0.436	-0.431	-0.418	-0.449	0.088	0.052	-0.441	-0.471	-0.474	0.022	0.081	0.023	0.584	0.078	-0.471	0.101	0.091	-0.012
2016-09-15 22:19:01	733.32	30.555	-0.976	-0.478	-0.94	-0.474	-0.481	-1.029	-0.501	-0.957	-0.46	0.032	-0.497	-0.452	-0.436	-0.431	-0.418	-0.449	0.088	0.052	-0.441	-0.471	-0.474	0.022	0.081	0.023	0.584	0.078	-0.471	0.101	0.091	-0.012
2016-09-15 22:44:01	733.74	30.5725	-0.474	-0.478	-0.94	-0.474	-0.481	-1.029	-0.501	-0.957	-0.46	0.032	-0.497	-0.452	-0.436	-0.431	-0.418	-0.449	0.088	0.052	-0.441	-0.471	-0.474	0.022	0.081	0.023	0.584	-0.424	-0.471	0.101	0.091	-0.012
2016-09-15 23:09:01	734.16	30.59	-0.976	-0.478	-0.94	-0.474	-0.481	-1.029	-0.501	-0.957	-0.46	0.032	-0.497	-0.452	-0.436	-0.431	-0.418	-0.449	0.088	0.052	-0.441	-0.471	-0.474	0.022	0.081	0.023	0.584	0.078	-0.471	0.101	0.091	-0.012
2016-09-15 23:34:01	734.58	30.6075	-0.976	-0.478	-0.94	-0.474	-0.481	-1.029	-0.501	-0.957	-0.46	0.032	-0.497	-0.452	-0.436	-0.431	-0.418	-0.449	0.088	0.052	-0.441	-0.471	-0.474	0.022	0.081	0.023	0.584	0.078	-0.471	0.101	0.091	-0.012
2016-09-15 23:59:01	735	30.625	-0.474	-0.478	-0.94	-0.474	-0.481	-1.029	-0.501	-0.957	-0.46	0.032	-0.497	-0.452	-0.436	-0.431	-0.418	-0.449	0.088	0.052	-0.441	-0.471	-0.474	0.022	0.081	0.023	0.584	0.078	-0.471	0.101	0.091	-0.012
2016-09-16 00:24:01	735.42	30.6425	-0.976	-0.478	-0.94	-0.474	-0.481	-1.029	-0.501	-0.957	-0.46	0.032	-0.497	-0.452	-0.436	-0.431	-0.418	-0.449	0.088	0.052	-0.441	-0.471	-0.474	0.022	0.081	0.023	0.584	0.078	-0.471	0.101	0.091	-0.012
2016-09-16 00:49:01	735.84	30.66	-0.976	-0.478	-0.94	-0.474	-0.481	-1.029	-0.501	-0.957	-0.46	0.032	-0.497	-0.452	-0.436	-0.431	-0.418	-0.449	0.088	0.052	-0.441	-0.471	-0.474	0.022	0.081	0.023	0.584	0.078	-0.471	0.101	0.091	-0.012
2016-09-16 01:14:01	736.26	30.6775	-0.976	-0.478	-0.94	-0.474	-0.481	-1.029	-0.501	-0.957	-0.46	0.032	-0.497	-0.452	-0.436	-0.431	-0.418	-0.449	0.088	0.052	-0.441	-0.471	-0.474	0.022	0.081	0.023	0.584	0.078	-0.471	0.101	0.091	-0.012
2016-09-16 01:39:01	736.68	30.695	-0.474	-0.478	-0.94	-0.474	-0.481	-1.029	-0.501	-0.957	-0.46	0.032	-0.497	-0.452	-0.436	-0.431	-0.418	-0.449	0.088	0.052	-0.441	-0.471	-0.474	0.022	0.081	0.023	0.584	0.078	-0.471	0.101	0.091	-0.012
2016-09-16 02:04:01	737.1	30.7125	-0.976	-0.478	-0.94	-0.474	-0.481	-1.029	-0.501	-0.957	-0.46	0.032	-0.497	-0.452	-0.436	0.071	-0.418	-0.449	0.088	0.052	-0.441	-0.471	-0.474	0.022	0.081	0.023	0.584	0.078	-0.471	0.101	0.091	-0.012
2016-09-16 02:29:01	737.52	30.73	-0.976	-0.478	-0.94	-0.474	-0.481	-1.029	-0.501	-0.957	-0.46	0.032	-0.497	-0.452	-0.436	-0.431	-0.418	-0.449	0.088	0.052	-0.441	-0.471	-0.474	0.022	0.081	0.023	0.584	0.078	-0.471	0.101	0.091	-0.012
2016-09-16 02:54:01	737.94	30.7475	-0.976	-0.478	-0.94	-0.474	-0.481	-1.029	-0.501	-0.957	-0.46	0.032	-0.497	-0.452	-0.436	-0.431	-0.418	-0.449	0.088	0.052	-0.441	-0.471	-0.474	0.022	0.081	0.023	0.584	0.078	-0.471	0.101	0.091	-0.012
2016-09-16 03:19:01	738.36	30.765	-0.474	-0.478	-0.94	-0.474	-0.481	-1.029	-0.501	-0.957	-0.46	0.032	-0.497	-0.452	-0.436	-0.431	-0.418	-0.449	0.088	0.052	-0.441	-0.471	-0.474	0.022	0.081	0.023	0.584	0.078	-0.471	0.101	0.091	-0.012
2016-09-16 03:44:01	738.78	30.7825	-0.976	-0.478	-0.94	-0.474	-0.481	-1.029	-0.501	-0.957	-0.46	0.032	-0.497	-0.452	-0.436	-0.431	-0.418	-0.449	0.088	0.052	-0.441	-0.471	-0.474	0.022	0.081	0.023	0.584	0.078	-0.471	0.101	0.091	-0.012
2016-09-16 04:09:01	739.2	30.8	-0.976	-0.478	-0.94	-0.474	-0.481	-1.029	-0.501	-0.957	-0.46	0.032	-0.497	-0.452	-0.436	-0.431	-0.418	-0.449	0.088	0.052	-0.441	-0.471	-0.474	0.022	0.081	0.023	0.584	0.078	-0.471	0.101	0.091	-0.012
2016-09-16 04:34:01	739.62	30.8175	-0.976	-0.478	-0.94	-0.474	-0.481	-1.029	-0.501	-0.957	-0.46	0.032	-0.497	-0.452	-0.436	-0.431	-0.418	-0.449	0.088	0.052	-0.441	-0.471	-0.474	0.022	0.081	0.023	0.584	0.078	-0.471	0.101	0.091	-0.012
2016-09-16 04:59:01	740.04	30.835	-0.474	-0.478	-0.94	-0.474	-0.481	-1.029	-0.501	-0.957	-0.46	0.032	-0.497	-0.452	-0.436	-0.431	-0.418	-0.449	0.088	0.052	-0.441	-0.471	-0.474	0.022	0.081	0.023	0.584	0.078	-0.471	0.101	0.091	-0.012
2016-09-16 05:24:01	740.46	30.8525	-0.976	-0.478	-0.94	-0.474	-0.481	-1.029	-0.501	-0.957	-0.46	0.032	-0.497	-0.452	-0.436	-0.431	-0.418	-0.449	0.088	0.052	-0.441	-0.471	-0.474	0.022	0.081	0.023	0.584	0.078	-0.471	0.101	0.091	-0.012
2016-09-16 05:49:01	740.88	30.87	-0.976	-0.478	-0.94	-0.474	-0.481	-1.029	-0.501	-0.957	-0.46	0.032	-0.497	-0.452	-0.436	-0.431	-0.418	-0.449	0.088	0.052	-0.441	-0.471	-0.474	0.022	0.081	0.023	0.584	0.078	-0.471	0.101	0.091	-0.012
2016-09-16 06:14:01	741.3	30.8875	-0.976	-0.478	-0.94	-0.474	-0.481	-1.029	-0.501	-0.957	-0.46	0.032	-0.497	-0.452	-0.436	-0.431	-0.418	-0.449	0.088	0.052	-0.441	-0.471	-0.474	0.022	0.081	0.023	0.584	0.078	-0.471	0.101	0.091	-0.012
2016-09-16 06:39:01	741.72	30.905	-0.474	-0.478	-0.94	-0.474	-0.481	-1.029	-0.501	-0.957	-0.46	0.032	-0.497	-0.452	-0.436	0.071	-0.418	-0.449	0.088	0.052	-0.441	-0.471	-0.474	0.022	0.081	0.023	0.584	0.078	-0.471	0.101	0.091	-0.012
2016-09-16 07:04:01	742.14	30.9225	-0.976	-0.478	-0.94	-0.474	-0.481	-1.029	-0.501	-0.957	-0.46	0.032	-0.497	-0.452	-0.436	-0.431	-0.418	-0.449	0.088	0.052	-0.441	-0.471	-0.474	0.022	0.081	0.023	0.584	0.078	-0.471	0.101	0.091	-0.012
2016-09-16 07:29:01	742.56	30.94	-0.976	-0.478	-0.94	-0.474	-0.481	-1.029	-0.501	-0.957	-0.46	0.032	-0.497	-0.452	-0.436	-0.431	-0.418	-0.449	0.088	0.052	-0.441	-0.471	-0.474	0.022	0.081	0.023	0.584	0.078	-0.471	0.101	0.091	-0.012
2016-09-16 07:54:01	742.98	30.9575	-0.976	-0.478	-0.94	-0.474	-0.481	-1.029	-0.501	-0.957	-0.46	0.032	-0.497	-0.452	-0.436	-0.431	-0.418	-0.449	0.088	0.052	-0.441	-0.471	-0.474	0.022	0.081	0.023	0.584	0.078	-0.471	0.101	0.091	-0.012
2016-09-16 08:19:01	743.4	30.975	-0.474	-0.478	-0.94	-0.474	0.022	-1.029	-0.501	-0.957	-0.46	0.032	-0.497	-0.452	-0.436	-0.431	-0.418	-0.449	0.088	0.052	-0.441	-0.471	-0.474	0.022	0.081	0.023	0.584	0.078	-0.471	0.101	0.091	-0.012
2016-09-16 08:44:01	743.82	30.9925	-0.976	-0.478	-0.94	-0.474	-0.481	-1.029	-0.501	-0.957	-0.46	0.032	-0.497	-0.452	-0.436	0.071	-0.418	-0.449	0.088	0.052	-0.441	-0.471	-0.474	0.022	0.081	0.023	0.584	0.078	-0.471	0.101	0.091	-0.012
2016-09-16 09:09:01	744.24	31.01	-0.976	-0.478	-0.94	-0.474	-0.481	-1.029	-0.501	-0.957	-0.46	0.032	-0.497	-0.452	-0.436	0.071	-0.418	-0.449	0.088	0.052	-0.441	-0.471	-0.474	0.022	0.081	0.023	0.584	0.078	-0.471	0.101	0.091	-0.012
2016-09-16 09:34:01	744.66	31.0275	-0.474	-0.478	-0.94	-0.474	-0.481	-1.029	-0.501	-0.957	-0.46	0.032	-0.497	-0.452	-0.436	-0.431	-0.418	-0.449	0.088	0.052	-0.441	-0.471	-0.474	0.022	0.081	0.023	0.584	0.078	-0.471	0.101	0.091	-0.012
2016-09-16 09:59:01	745.08	31.045	-0.474	-0.478	-0.94	-0.474	-0.481	-1.029	-0.501	-0.957	-0.46	0.032	-0.497	-0.452	-0.436	-0.431	-0.418	-0.449	0.088	0.052	-0.441	-0.471	-0.474	0.022	0.081	0.023	0.584	0.078	-0.471	0.101	0.091	-0.012
2016-09-16 10:24:01	745.5	31.0625	-0.976	-0.478	-0.94	-0.474	-0.481	-1.029	-0.501	-0.957	-0.46	0.032	-0.497	-0.452	-0.436	0.071	-0.418	-0.449	0.088	0.052	-0.441	-0.471	-0.474	0.022	0.081	0.023	0.584	0.078	-0.471	0.101	0.091	-0.012
2016-09-16 10:49:01	745.92	31.08	-0.976	-0.478	-0.94	-0.474	-0.481	-1.029	-0.501	-0.957	-0.46	0.032	-0.497	-0.452	-0.436	-0.431	-0.418	-0.449	0.088	0.052	-0.441	-0.471	-0.474	0.022	0.081	0.023	0.584	0.078	-0.471	0.101	0.091	-0.012
2016-09-16 11:14:01	746.34	31.0975	-0.474	-0.478	-0.94	-0.474	-0.481	-1.029	-0.501	-0.957	-0.46	0.032	-0.497	-0.452	-0.436	0.071	-0.418	-0.449	0.088	0.052	-0.441	-0.471	-0.474	0.022	0.081	0.023	0.584	0.078	-0.471	0.101	0.091	-0.012
2016-09-16 11:39:01	746.76	31.115	-0.474	-0.478	-0.94	-0.474	-0.481	-1.029	-0.501	-0.957	-0.46	0.032	-0.497	-0.452	-0.436	-0.431	-0.418	-0.449	0.088	0.052	-0.441	-0.471	-0.474	0.022	0.081	0.023	0.584	-0.424	-0.471	0.101	0.091	-0.012
2016-09-16 12:04:01	747.18	31.1325	-0.976	-0.478	-0.94	-0.474	-0.481	-1.029	-0.501	-0.957	-0.46	0.032	-0.497	-0.452	-0.436	-0.431	-0.418	-0.449	0.088	0.052	-0.441	-0.471	-0.474	0.022	0.081	0.023	0.584	-0.424	-0.471	0.101	0.091	-0.012
2016-09-16 12:29:01	747.6	31.15	-0.976	-0.478	-0.94	-0.474	-0.481	-1.029	-0.501	-0.957	-0.46	0.032	-0.497	-0.452	-0.436	-0.431	-0.418	-0.449	0.088	0.052	-0.441	-0.471	-0.474	0.022	0.081	0.023	0.584	0.078	-0.471	0.101	0.091	-0.012
2016-09-16 12:54:01	748.02	31.1675	-0.474	-0.478	-0.94	-0.474	-0.481	-1.029	-0.501	-0.957	-0.46	0.032	-0.497	-0.452	-0.436	-0.431	-0.418	-0.449	0.088	0.052	-0.441	-0.471	-0.474	0.022	0.081	0.023	0.584	0.078	-0.471	0.101	0.091	-0.012
2016-09-16 13:19:01	748.44	31.185	-0.976	-0.478	-0.94	-0.474	-0.481	-1.029	-0.501	-0.957	-0.46	0.032	-0.497	-0.452	-0.436	0.071	-0.418	-0.449	0.088	0.052	-0.441	0.033	-0.474	0.022	0.081	0.023	0.584	0.078	-0.471	0.101	0.091	-0.012
2016-09-16 13:44:01	748.86	31.2025	-0.976	-0.478	-0.94	-0.474	-0.481	-1.029	-0.501	-0.957	-0.46	0.032	-0.497	-0.452	-0.436	0.071	-0.418	-0.449	0.088	0.052	-0.441	-0.471	-0.474	0.022	0.081	0.023	0.584	-0.424	-0.471	0.101	0.091	-0.012
2016-09-16 14:09:01	749.28	31.22	-0.976	-0.478	-0.94	-0.474	-0.481	-1.029	-0.501	-0.957	-0.46	0.032	-0.497	-0.452	-0.436	-0.431	-0.418	-0.449	0.088	0.052	-0.441	-0.471	-0.474	0.022	0.081	0.023	0.584	0.078	-0.471	0.101	0.091	-0.012
2016-09-16 14:34:01	749.7	31.2375	-0.474	-0.478	-0.94	-0.474	-0.481	-1.029	-0.501	-0.957	-0.46	0.032	-0.497	-0.452	-0.436	0.071	-0.418	-0.449	0.088	0.052	-0.441	-0.471	-0.474	0.022	0.081	0.023	0.584	0.078	-0.471	0.101	0.091	-0.012
2016-09-16 14:59:01	750.12	31.255	-0.976	-0.478	-0.94	-0.474	-0.481	-1.029	-0.501	-0.957	-0.46	0.032	-0.497	-0.452	-0.436	-0.431	-0.418	-0.449	0.088	0.052	-0.441	-0.471	-0.474	0.022	0.081	0.023	0.584	0.078	-0.471	0.101	0.091	-0.012
2016-09-16 15:24:01	750.54	31.2725	-0.976	-0.478	-0.94	-0.474	-0.481	-1.029	-0.501	-0.957	-0.46	0.032	-0.497	-0.452	-0.436	-0.431	-0.418	-0.449	0.088	0.052	-0.441	-0.471	-0.474	0.022	0.081	0.023	0.584	0.078	-0.471	0.101	0.091	-0.012
2016-09-16 15:49:01	750.96	31.29	-0.474	-0.478	-0.94	-0.474	-0.481	-1.029	-0.501	-0.957	-0.46	0.032	-0.497	-0.452	-0.436	-0.431	-0.418	-0.449	0.088	0.052	-0.441	-0.471	-0.474	0.022	0.081	0.023	0.584	0.078	-0.471	0.101	0.091	-0.012
2016-09-16 16:14:01	751.38	31.3075	-0.474	-0.478	-0.94	-0.474	-0.481	-1.029	-0.501	-0.957	-0.46	0.032	-0.497	-0.452	-0.436	-0.431	-0.418	-0.449	0.088	0.052	-0.441	-0.471	-0.474	0.022	0.081	0.023	0.584	0.078	-0.471	0.101	0.091	-0.012
2016-09-16 16:39:01	751.8	31.325	-0.976	-0.478	-0.94	-0.474	-0.481	-1.029	-0.501	-0.957	-0.46	0.032	-0.497	-0.452	-0.436	0.071	-0.418	-0.449	0.088	0.052	-0.441	-0.471	-0.474	0.022	0.081	0.023	0.584	0.078	-0.471	0.101	0.091	-0.012
2016-09-16 17:04:01	752.22	31.3425	-0.976	-0.478	-0.94	-0.474	-0.481	-1.029	-0.501	-0.957	-0.46	0.032	-0.497	-0.452	-0.436	-0.431	-0.418	-0.449	0.088	0.052	-0.441	-0.471	-0.474	0.022	0.081	0.023	0.584	0.078	-0.471	0.101	0.091	-0.012
2016-09-16 17:29:01	752.64	31.36	-0.976	-0.478	-0.94	-0.474	-0.481	-1.029	-0.501	-0.957	-0.46	0.032	-0.497	-0.452	-0.436	-0.431	-0.418	-0.449	0.088	0.052	-0.441	-0.471	-0.474	0.022	0.081	0.023	0.584	0.078	-0.471	0.101	0.091	-0.012
2016-09-16 17:54:01	753.06	31.3775	-0.474	-0.478	-0.94	-0.474	-0.481	-1.029	-0.501	-0.957	-0.46	0.032	-0.497	-0.452	-0.436	-0.431	-0.418	-0.449	0.088	0.052	-0.441	-0.471	-0.474	0.022	0.081	0.023	0.584	0.078	-0.471	0.101	0.091	-0.012
2016-09-16 18:19:01	753.48	31.395	-0.976	-0.478	-0.94	-0.474	-0.481	-1.029	-0.501	-0.957	-0.46	0.032	-0.497	-0.452	-0.436	-0.431	-0.418	-0.449	0.088	0.052	-0.441	-0.471	-0.474	0.022	0.081	0.023	0.584	0.078	-0.471	0.101	0.091	-0.012
2016-09-16 18:44:01	753.9	31.4125	-0.976	-0.478	-0.94	-0.474	-0.481	-1.029	-0.501	-0.957	-0.46	0.032	-0.497	-0.452	-0.436	-0.431	-0.418	-0.449	0.088	0.052	-0.441	-0.471	-0.474	0.022	0.081	0.023	0.584	0.078	-0.471	0.101	0.091	-0.012
2016-09-16 19:09:01	754.32	31.43	-0.976	-0.478	-0.94	-0.474	-0.481	-1.029	-0.501	-0.957	-0.46	0.032	-0.497	-0.452	-0.436	-0.431	-0.418	-0.449	0.088	0.052	-0.441	-0.471	-0.474	0.022	0.081	0.023	0.584	0.078	-0.471	0.101	0.091	-0.012
2016-09-16 19:34:01	754.74	31.4475	-0.474	-0.478	-0.94	-0.474	-0.481	-1.029	-0.501	-0.957	-0.46	0.032	-0.497	-0.452	-0.436	-0.431	-0.418	-0.449	0.088	0.052	-0.441	-0.471	-0.474	0.022	0.081	0.023	0.584	0.078	-0.471	0.101	0.091	-0.012
2016-09-16 19:59:01	755.16	31.465	-0.976	-0.478	-0.94	-0.474	-0.481	-1.029	-0.501	-0.957	-0.46	0.032	-0.497	-0.452	-0.436	-0.431	-0.418	-0.449	0.088	0.052	-0.441	0.033	-0.474	0.022	0.081	0.023	0.584	0.078	-0.471	0.101	0.091	-0.012
2016-09-16 20:24:01	755.58	31.4825	-0.474	-0.478	-0.94	-0.474	-0.481	-1.029	-0.501	-0.957	-0.46	0.032	-0.497	-0.452	-0.436	-0.431	-0.418	-0.449	0.088	0.052	-0.441	-0.471	-0.474	0.022	0.081	0.023	0.584	0.078	-0.471	0.101	0.091	-0.012
2016-09-16 20:49:01	756	31.5	-0.474	-0.478	-0.94	-0.474	-0.481	-1.029	-0.501	-0.957	-0.46	0.032	-0.497	-0.452	-0.436	-0.431	-0.418	-0.449	0.088	0.052	-0.441	0.033	-0.474	0.022	0.081	0.023	0.584	0.078	-0.471	0.101	0.091	-0.012
2016-09-16 21:14:01	756.42	31.5175	-0.474	-0.478	-0.94	-0.474	-0.481	-1.029	-0.501	-0.957	-0.46	0.032	-0.497	-0.452	-0.436	0.071	-0.418	-0.449	0.088	0.052	-0.441	-0.471	-0.474	0.022	0.081	0.023	0.584	0.078	-0.471	0.101	0.091	-0.012
2016-09-16 21:39:01	756.84	31.535	-0.976	-0.478	-0.94	-0.474	-0.481	-1.029	-0.501	-0.957	-0.46	0.032	-0.497	-0.452	-0.436	-0.431	-0.418	-0.449	0.088	0.052	-0.441	-0.471	-0.474	0.022	0.081	0.023	0.584	0.078	-0.471	0.101	0.091	-0.012
2016-09-16 22:04:01	757.26	31.5525	-0.976	-0.478	-0.94	-0.474	-0.481	-1.029	-0.501	-0.957	-0.46	0.032	-0.497	-0.452	-0.436	-0.431	-0.418	-0.449	0.088	0.052	-0.441	-0.471	-0.474	0.022	0.081	0.023	0.584	0.078	-0.471	0.101	0.091	-0.012
2016-09-16 22:29:01	757.68	31.57	-0.474	-0.478	-0.94	-0.474	-0.481	-1.029	-0.501	-0.957	-0.46	0.032	-0.497	-0.452	-0.436	-0.431	-0.418	-0.449	0.088	0.052	-0.441	-0.471	-0.474	0.022	0.081	0.023	0.584	0.078	-0.471	0.101	0.091	-0.012
2016-09-16 22:54:01	758.1	31.5875	-0.474	-0.478	-0.94	-0.474	-0.481	-1.029	-0.501	-0.957	-0.46	0.032	-0.497	-0.452	-0.436	-0.431	-0.418	-0.449	0.088	0.052	-0.441	-0.471	-0.474	0.022	0.081	0.023	0.584	0.078	-0.471	0.101	0.091	-0.012
2016-09-16 23:19:01	758.52	31.605	-0.976	-0.478	-0.94	-0.474	-0.481	-1.029	-0.501	-0.957	-0.46	0.032	-0.497	-0.452	-0.436	-0.431	-0.418	-0.449	0.088	0.052	-0.441	-0.471	-0.474	0.022	0.081	0.023	0.584	0.078	-0.471	0.101	0.091	-0.012
2016-09-16 23:44:01	758.94	31.6225	-0.976	-0.478	-0.94	-0.474	-0.481	-1.029	-0.501	-0.957	-0.46	0.032	-0.497	-0.452	-0.436	-0.431	-0.418	-0.449	0.088	0.052	-0.441	0.033	-0.474	0.022	0.081	0.023	0.584	0.078	-0.471	0.101	0.091	-0.012
2016-09-17 00:09:01	759.36	31.64	-0.976	-0.478	-0.94	-0.474	-0.481	-1.029	-0.501	-0.957	-0.46	0.032	-0.497	-0.452	-0.436	-0.431	-0.418	-0.449	0.088	0.052	-0.441	-0.471	-0.474	0.022	0.081	0.023	0.584	0.078	-0.471	0.101	0.091	-0.012
2016-09-17 00:34:01	759.78	31.6575	-0.474	-0.478	-0.94	-0.474	-0.481	-1.029	-0.501	-0.957	-0.46	0.032	-0.497	-0.452	-0.436	-0.431	-0.418	-0.449	0.088	0.052	-0.441	0.033	-0.474	0.022	0.081	0.023	0.584	0.078	-0.471	0.101	0.091	-0.012
2016-09-17 00:59:01	760.2	31.675	-0.976	-0.478	-0.94	-0.474	-0.481	-1.029	-0.501	-0.957	-0.46	0.032	-0.497	-0.452	-0.436	-0.431	-0.418	-0.449	0.088	0.052	-0.441	-0.471	-0.474	0.022	0.081	0.023	0.584	0.078	-0.471	0.101	0.091	-0.012
[truncated: 6,311 more rows]

## Sheet: LogTagData
Index	Date	Time	Elapsed Time	CONTROL-84	CONTROL-84	CONTROL-98	CONTROL-98	CONTROL-120	CONTROL-120	CONTROL-140	CONTROL-140	China-1-84	China-1-84	China-1-98	China-1-98	China-1-120	China-1-120	China-1-140	China-1-140	China-2-84	China-2-84	China-2-98	China-2-98	China-2-120	China-2-120	China-2-140	China-2-140	China-3-84	China-3-84	China-3-98	China-3-98	China-3-120	China-3-140	China-3-140
[truncated: 13,627 more rows]
